# Supplementary material for: Crystal structure of tris­(N-methyl­salicyl­aldiminato-κ2 N,O)chromium(III)
Source: Acta Crystallogr E Crystallogr Commun. 2015 Dec 6;71(Pt 12):m247–8. doi: 10.1107/S2056989015023038 (PMC4719857; doi:10.1107/S2056989015023038)
Supplement: Supplementary file 1 [file e-71-0m247-sup1.cif]

##############################################################################
#                                                                            #
# This CIF contains the data in a paper accepted for publication in          #
# Acta Crystallographica Section E. It conforms to the requirements of       #
# Notes for Authors for Acta Crystallographica Section E, and has been       #
# peer reviewed under the auspices of the IUCr Commission on Journals.       #
#                                                                            #
# Full details of the Crystallographic Information File format               #
# are given in the paper "The Crystallographic Information File (CIF):       #
# a New Standard Archive File for Crystallography" by S. R. Hall, F. H.      #
# Allen and I. D. Brown [Acta Cryst. (1991), A47, 655-685].                  #
#                                                                            #
# The current version of the core CIF dictionary is obtainable from          #
# ftp://ftp.iucr.org/pub/cif_core.dic.                                       #
#                                                                            #
# Software is freely available for graphical display of the structure(s)     #
# in this CIF. For information consult the CIF software page                 #
# http://www.iucr.org/resources/cif/software.                                #
#                                                                            #
# This file may be used for bona fide research purposes within the           #
# scientific community so long as proper attribution is given to the journal # 
# article from which it was obtained.                                        #
#                                                                            #
##############################################################################
data_I
_database_code_depnum_ccdc_archive 'CCDC 1439806'
_audit_creation_method     SHELXL-2014
_chemical_name_systematic
;
Tris(<i>N</i>-methylsalicylaldiminato-\k^2^<i>N</i>,<i>O</i>)chromium(III)
;
_chemical_name_common     ?
_chemical_formula_moiety     'C24 H24 Cr N3 O3'
_chemical_formula_sum     'C24 H24 Cr N3 O3'
_chemical_formula_iupac     '[Cr (C8 H8 N1 O1)3]'
_chemical_formula_weight     454.46
_chemical_melting_point     ?
_shelx_space_group_comment
;
The symmetry employed for this shelxl refinement is uniquely defined
by the following loop, which should always be used as a source of
symmetry information in preference to the above space-group names.
They are only intended as comments.
;
_space_group_crystal_system     monoclinic
_space_group_name_H-M_alt     'P 21/c'
_space_group_name_Hall     '-P 2ybc'
loop_
    _space_group_symop_operation_xyz
    'x, y, z'
    '-x, y+1/2, -z+1/2'
    '-x, -y, -z'
    'x, -y-1/2, z-1/2'
_cell_length_a     7.7463(2)
_cell_length_b     25.4402(8)
_cell_length_c     11.1421(3)
_cell_angle_alpha     90
_cell_angle_beta     102.659(2)
_cell_angle_gamma     90
_cell_volume     2142.37(11)
_cell_formula_units_Z     4
_cell_measurement_reflns_used     25422
_cell_measurement_theta_min     1.601
_cell_measurement_theta_max     26.998
_cell_measurement_temperature     170(2)
_exptl_crystal_description     block
_exptl_crystal_colour     red
_exptl_crystal_size_max     0.28
_exptl_crystal_size_mid     0.2
_exptl_crystal_size_min     0.06
_exptl_crystal_density_diffrn     1.409
_exptl_crystal_density_meas     ?
_exptl_crystal_density_method     ?
_exptl_crystal_F_000     948
_exptl_absorpt_coefficient_mu     0.565
_exptl_absorpt_correction_type     numerical
_exptl_absorpt_process_details
;
(<i>X-SHAPE</i> and <i>X-RED32</i>; Stoe, 2008)
;
_shelx_estimated_absorpt_T_min     ?
_shelx_estimated_absorpt_T_max     ?
_exptl_absorpt_correction_T_min     0.8411
_exptl_absorpt_correction_T_max     0.9716
_exptl_special_details     ?
_diffrn_ambient_temperature     170(2)
_diffrn_radiation_type     MoK\a
_diffrn_radiation_wavelength     0.71073
_diffrn_measurement_device_type     'Stoe IPDS-1'
_diffrn_measurement_method     'phi-scans'
_diffrn_detector_area_resol_mean     ?
_diffrn_reflns_number     25422
_diffrn_reflns_av_R_equivalents     0.0298
_diffrn_reflns_theta_min     1.601
_diffrn_reflns_theta_max     26.998
_diffrn_reflns_theta_full     25.242
_diffrn_measured_fraction_theta_max     0.999
_diffrn_measured_fraction_theta_full     0.999
_diffrn_reflns_limit_h_min     -9
_diffrn_reflns_limit_h_max     9
_diffrn_reflns_limit_k_min     -32
_diffrn_reflns_limit_k_max     32
_diffrn_reflns_limit_l_min     -14
_diffrn_reflns_limit_l_max     14
_refine_special_details     ?
_reflns_number_total     4665
_reflns_number_gt     3991
_reflns_threshold_expression     'I > 2\s(I)'
_refine_ls_structure_factor_coef     Fsqd
_refine_ls_matrix_type     full
_refine_ls_R_factor_all     0.0396
_refine_ls_R_factor_gt     0.0328
_refine_ls_wR_factor_gt     0.0895
_refine_ls_wR_factor_ref     0.0924
_refine_ls_goodness_of_fit_ref     1.067
_refine_ls_restrained_S_all     1.067
_refine_ls_number_reflns     4665
_refine_ls_number_parameters     283
_refine_ls_number_restraints     0
_refine_ls_hydrogen_treatment     constr
_refine_ls_weighting_scheme     calc
_refine_ls_weighting_details
              'w=1/[\s^2^(Fo^2^)+(0.0557P)^2^+0.4287P] where P=(Fo^2^+2Fc^2^)/3'
_atom_sites_solution_hydrogens     geom
_atom_sites_solution_primary     ?
_atom_sites_solution_secondary     ?
_refine_ls_shift/su_max     0.000
_refine_ls_shift/su_mean     0.000
_refine_diff_density_max     0.316
_refine_diff_density_min     -0.414
_refine_ls_extinction_method     none
_refine_ls_extinction_coef     .
loop_
    _atom_type_symbol
    _atom_type_description
    _atom_type_scat_dispersion_real
    _atom_type_scat_dispersion_imag
    _atom_type_scat_source
    'C' 'C' 0.0033 0.0016
                         'International Tables Vol C Tables 4.2.6.8 and 6.1.1.4'
    'H' 'H' 0.0000 0.0000
                         'International Tables Vol C Tables 4.2.6.8 and 6.1.1.4'
    'N' 'N' 0.0061 0.0033
                         'International Tables Vol C Tables 4.2.6.8 and 6.1.1.4'
    'O' 'O' 0.0106 0.0060
                         'International Tables Vol C Tables 4.2.6.8 and 6.1.1.4'
    'Cr' 'Cr' 0.3209 0.6236
                         'International Tables Vol C Tables 4.2.6.8 and 6.1.1.4'
_computing_data_collection
;
X-AREA (Stoe, 2008)
;
_computing_cell_refinement
;
X-AREA (Stoe, 2008)
;
_computing_data_reduction
;
X-AREA (Stoe, 2008)
;
_computing_structure_solution
;
SHELXS97 (Sheldrick, 2008)
;
_computing_structure_refinement
;
SHELXL2014 (Sheldrick, 2015)
;
_computing_molecular_graphics
;
XP in SHELXTL (Sheldrick, 2008) and DIAMOND (Brandenburg, 1999)
;
_computing_publication_material
;
publCIF (Westrip, 2010)
;
loop_
    _atom_site_type_symbol
    _atom_site_label
    _atom_site_fract_x
    _atom_site_fract_y
    _atom_site_fract_z
    _atom_site_U_iso_or_equiv
    _atom_site_adp_type
    _atom_site_calc_flag
    _atom_site_occupancy
    _atom_site_disorder_assembly
    _atom_site_disorder_group
    Cr Cr1 0.61749(3) 0.34539(2) 0.42884(2) 0.02599(9) Uani d 1 . .
    C C1 0.7885(2) 0.43007(6) 0.59566(15) 0.0326(3) Uani d 1 . .
    C C2 0.6253(2) 0.45158(6) 0.61013(15) 0.0329(3) Uani d 1 . .
    C C3 0.6253(3) 0.49641(7) 0.68446(16) 0.0392(4) Uani d 1 . .
    H H3 0.5156 0.5110 0.6925 0.047 Uiso calc 1 . .
    C C4 0.7796(3) 0.51944(7) 0.74539(18) 0.0455(4) Uani d 1 . .
    H H4 0.7771 0.5493 0.7962 0.055 Uiso calc 1 . .
    C C5 0.9405(3) 0.49834(8) 0.73162(19) 0.0468(5) Uani d 1 . .
    H H5 1.0482 0.5142 0.7730 0.056 Uiso calc 1 . .
    C C6 0.9450(3) 0.45480(7) 0.65863(18) 0.0415(4) Uani d 1 . .
    H H6 1.0561 0.4412 0.6506 0.050 Uiso calc 1 . .
    O O1 0.80043(15) 0.38808(5) 0.52894(11) 0.0343(3) Uani d 1 . .
    C C7 0.4555(2) 0.42962(7) 0.55375(15) 0.0334(3) Uani d 1 . .
    H H7 0.3547 0.4475 0.5688 0.040 Uiso calc 1 . .
    N N1 0.42562(18) 0.38859(5) 0.48548(12) 0.0302(3) Uani d 1 . .
    C C8 0.2410(2) 0.37274(8) 0.43983(18) 0.0387(4) Uani d 1 . .
    H H8A 0.1627 0.3983 0.4667 0.058 Uiso calc 1 . .
    H H8B 0.2221 0.3379 0.4725 0.058 Uiso calc 1 . .
    H H8C 0.2147 0.3714 0.3498 0.058 Uiso calc 1 . .
    C C11 0.38538(19) 0.25243(6) 0.34655(14) 0.0281(3) Uani d 1 . .
    C C12 0.4286(2) 0.22699(6) 0.46229(15) 0.0302(3) Uani d 1 . .
    C C13 0.3594(2) 0.17682(7) 0.47646(18) 0.0385(4) Uani d 1 . .
    H H13 0.3867 0.1605 0.5550 0.046 Uiso calc 1 . .
    C C14 0.2529(3) 0.15077(7) 0.3791(2) 0.0438(4) Uani d 1 . .
    H H14 0.2106 0.1164 0.3894 0.053 Uiso calc 1 . .
    C C15 0.2085(2) 0.17586(7) 0.26552(18) 0.0388(4) Uani d 1 . .
    H H15 0.1346 0.1584 0.1979 0.047 Uiso calc 1 . .
    C C16 0.2704(2) 0.22570(7) 0.24959(15) 0.0328(3) Uani d 1 . .
    H H16 0.2349 0.2424 0.1718 0.039 Uiso calc 1 . .
    O O11 0.44612(14) 0.29877(4) 0.32539(10) 0.0301(2) Uani d 1 . .
    C C17 0.5348(2) 0.25136(6) 0.57088(14) 0.0294(3) Uani d 1 . .
    H H17 0.5476 0.2324 0.6458 0.035 Uiso calc 1 . .
    N N11 0.61359(17) 0.29600(5) 0.57646(12) 0.0287(3) Uani d 1 . .
    C C18 0.6981(2) 0.31436(7) 0.70060(15) 0.0362(4) Uani d 1 . .
    H H18A 0.6770 0.2888 0.7616 0.054 Uiso calc 1 . .
    H H18B 0.6480 0.3484 0.7160 0.054 Uiso calc 1 . .
    H H18C 0.8258 0.3181 0.7070 0.054 Uiso calc 1 . .
    C C21 0.6776(2) 0.39336(6) 0.19948(15) 0.0305(3) Uani d 1 . .
    C C22 0.8195(2) 0.35940(6) 0.19177(15) 0.0317(3) Uani d 1 . .
    C C23 0.9048(3) 0.36486(8) 0.09236(17) 0.0408(4) Uani d 1 . .
    H H23 1.0024 0.3428 0.0888 0.049 Uiso calc 1 . .
    C C24 0.8505(3) 0.40106(8) 0.00151(18) 0.0493(5) Uani d 1 . .
    H H24 0.9083 0.4038 -0.0651 0.059 Uiso calc 1 . .
    C C25 0.7087(3) 0.43397(8) 0.00799(17) 0.0470(5) Uani d 1 . .
    H H25 0.6700 0.4592 -0.0550 0.056 Uiso calc 1 . .
    C C26 0.6242(3) 0.43040(7) 0.10408(16) 0.0384(4) Uani d 1 . .
    H H26 0.5281 0.4533 0.1064 0.046 Uiso calc 1 . .
    O O21 0.59264(15) 0.39170(5) 0.28869(11) 0.0342(3) Uani d 1 . .
    C C27 0.8836(2) 0.31882(6) 0.28005(15) 0.0302(3) Uani d 1 . .
    H H27 0.9814 0.2989 0.2667 0.036 Uiso calc 1 . .
    N N21 0.82298(17) 0.30641(5) 0.37540(12) 0.0283(3) Uani d 1 . .
    C C28 0.9138(2) 0.26427(7) 0.45369(15) 0.0351(4) Uani d 1 . .
    H H28A 1.0136 0.2516 0.4207 0.053 Uiso calc 1 . .
    H H28B 0.8311 0.2353 0.4556 0.053 Uiso calc 1 . .
    H H28C 0.9577 0.2777 0.5373 0.053 Uiso calc 1 . .
loop_
    _atom_site_aniso_label
    _atom_site_aniso_U_11
    _atom_site_aniso_U_22
    _atom_site_aniso_U_33
    _atom_site_aniso_U_12
    _atom_site_aniso_U_13
    _atom_site_aniso_U_23
    Cr1 0.02573(14) 0.02790(14) 0.02495(14) -0.00027(9) 0.00689(10) -0.00001(9)
    C1 0.0375(9) 0.0301(8) 0.0303(8) -0.0046(7) 0.0078(7) -0.0021(6)
    C2 0.0394(9) 0.0311(8) 0.0289(8) 0.0008(7) 0.0093(7) 0.0010(6)
    C3 0.0511(11) 0.0333(9) 0.0344(9) 0.0033(8) 0.0121(8) -0.0010(7)
    C4 0.0645(13) 0.0341(9) 0.0382(10) -0.0060(9) 0.0122(9) -0.0060(7)
    C5 0.0529(11) 0.0411(10) 0.0443(10) -0.0143(9) 0.0062(9) -0.0079(8)
    C6 0.0386(9) 0.0411(10) 0.0449(10) -0.0073(8) 0.0096(8) -0.0057(8)
    O1 0.0300(6) 0.0348(6) 0.0388(6) -0.0032(5) 0.0096(5) -0.0074(5)
    C7 0.0347(8) 0.0357(9) 0.0321(8) 0.0048(7) 0.0122(7) 0.0004(7)
    N1 0.0282(7) 0.0336(7) 0.0301(7) 0.0001(5) 0.0090(5) 0.0017(5)
    C8 0.0268(8) 0.0446(10) 0.0448(10) -0.0004(7) 0.0086(7) -0.0032(8)
    C11 0.0244(7) 0.0308(8) 0.0296(8) 0.0010(6) 0.0072(6) -0.0019(6)
    C12 0.0252(7) 0.0328(8) 0.0327(8) 0.0007(6) 0.0064(6) 0.0007(6)
    C13 0.0360(9) 0.0347(9) 0.0439(10) -0.0008(7) 0.0067(7) 0.0060(7)
    C14 0.0397(10) 0.0343(9) 0.0565(12) -0.0079(7) 0.0083(9) -0.0014(8)
    C15 0.0304(8) 0.0398(9) 0.0454(10) -0.0040(7) 0.0068(7) -0.0102(8)
    C16 0.0269(7) 0.0397(9) 0.0315(8) -0.0003(6) 0.0056(6) -0.0051(7)
    O11 0.0322(6) 0.0318(6) 0.0257(5) -0.0021(4) 0.0049(4) 0.0007(4)
    C17 0.0271(7) 0.0338(8) 0.0275(7) 0.0038(6) 0.0064(6) 0.0058(6)
    N11 0.0270(6) 0.0348(7) 0.0240(6) 0.0011(5) 0.0046(5) 0.0017(5)
    C18 0.0379(9) 0.0432(9) 0.0253(8) -0.0029(7) 0.0021(7) 0.0011(7)
    C21 0.0331(8) 0.0304(8) 0.0288(8) -0.0057(6) 0.0086(6) -0.0009(6)
    C22 0.0324(8) 0.0331(8) 0.0305(8) -0.0056(6) 0.0089(7) -0.0035(6)
    C23 0.0446(10) 0.0431(10) 0.0393(10) -0.0030(8) 0.0192(8) -0.0038(8)
    C24 0.0616(13) 0.0546(12) 0.0380(10) -0.0041(10) 0.0247(9) 0.0027(9)
    C25 0.0630(13) 0.0457(11) 0.0337(9) -0.0023(9) 0.0136(9) 0.0093(8)
    C26 0.0440(10) 0.0356(9) 0.0359(9) -0.0003(7) 0.0098(7) 0.0050(7)
    O21 0.0364(6) 0.0345(6) 0.0348(6) 0.0048(5) 0.0145(5) 0.0061(5)
    C27 0.0254(7) 0.0330(8) 0.0328(8) -0.0017(6) 0.0076(6) -0.0063(6)
    N21 0.0261(6) 0.0286(6) 0.0298(7) 0.0003(5) 0.0050(5) -0.0026(5)
    C28 0.0330(8) 0.0376(9) 0.0338(8) 0.0077(7) 0.0052(7) 0.0013(7)
_geom_special_details
;
 All esds (except the esd in the dihedral angle between two l.s. planes)
 are estimated using the full covariance matrix.  The cell esds are taken
 into account individually in the estimation of esds in distances, angles
 and torsion angles; correlations between esds in cell parameters are only
 used when they are defined by crystal symmetry.  An approximate (isotropic)
 treatment of cell esds is used for estimating esds involving l.s. planes.
;
loop_
    _geom_bond_atom_site_label_1
    _geom_bond_atom_site_label_2
    _geom_bond_site_symmetry_2
    _geom_bond_distance
    _geom_bond_publ_flag
    Cr1 O21 . 1.9318(11) ?
    Cr1 O1 . 1.9337(12) ?
    Cr1 O11 . 1.9563(11) ?
    Cr1 N1 . 2.0557(13) ?
    Cr1 N21 . 2.0705(13) ?
    Cr1 N11 . 2.0752(13) ?
    C1 O1 . 1.316(2) ?
    C1 C6 . 1.409(2) ?
    C1 C2 . 1.419(2) ?
    C2 C3 . 1.410(2) ?
    C2 C7 . 1.440(2) ?
    C3 C4 . 1.370(3) ?
    C3 H3 . 0.9500 ?
    C4 C5 . 1.396(3) ?
    C4 H4 . 0.9500 ?
    C5 C6 . 1.379(3) ?
    C5 H5 . 0.9500 ?
    C6 H6 . 0.9500 ?
    C7 N1 . 1.282(2) ?
    C7 H7 . 0.9500 ?
    N1 C8 . 1.465(2) ?
    C8 H8A . 0.9800 ?
    C8 H8B . 0.9800 ?
    C8 H8C . 0.9800 ?
    C11 O11 . 1.3098(19) ?
    C11 C16 . 1.415(2) ?
    C11 C12 . 1.416(2) ?
    C12 C13 . 1.407(2) ?
    C12 C17 . 1.445(2) ?
    C13 C14 . 1.380(3) ?
    C13 H13 . 0.9500 ?
    C14 C15 . 1.391(3) ?
    C14 H14 . 0.9500 ?
    C15 C16 . 1.381(3) ?
    C15 H15 . 0.9500 ?
    C16 H16 . 0.9500 ?
    C17 N11 . 1.285(2) ?
    C17 H17 . 0.9500 ?
    N11 C18 . 1.471(2) ?
    C18 H18A . 0.9800 ?
    C18 H18B . 0.9800 ?
    C18 H18C . 0.9800 ?
    C21 O21 . 1.3077(19) ?
    C21 C26 . 1.413(2) ?
    C21 C22 . 1.415(2) ?
    C22 C23 . 1.415(2) ?
    C22 C27 . 1.437(2) ?
    C23 C24 . 1.365(3) ?
    C23 H23 . 0.9500 ?
    C24 C25 . 1.395(3) ?
    C24 H24 . 0.9500 ?
    C25 C26 . 1.375(3) ?
    C25 H25 . 0.9500 ?
    C26 H26 . 0.9500 ?
    C27 N21 . 1.291(2) ?
    C27 H27 . 0.9500 ?
    N21 C28 . 1.462(2) ?
    C28 H28A . 0.9800 ?
    C28 H28B . 0.9800 ?
    C28 H28C . 0.9800 ?
loop_
    _geom_angle_atom_site_label_1
    _geom_angle_atom_site_label_2
    _geom_angle_atom_site_label_3
    _geom_angle_site_symmetry_1
    _geom_angle_site_symmetry_3
    _geom_angle
    _geom_angle_publ_flag
    O21 Cr1 O1 . . 93.11(5) ?
    O21 Cr1 O11 . . 87.64(5) ?
    O1 Cr1 O11 . . 175.79(5) ?
    O21 Cr1 N1 . . 88.36(5) ?
    O1 Cr1 N1 . . 90.60(5) ?
    O11 Cr1 N1 . . 93.56(5) ?
    O21 Cr1 N21 . . 90.36(5) ?
    O1 Cr1 N21 . . 85.55(5) ?
    O11 Cr1 N21 . . 90.31(5) ?
    N1 Cr1 N21 . . 175.87(5) ?
    O21 Cr1 N11 . . 173.59(5) ?
    O1 Cr1 N11 . . 91.09(5) ?
    O11 Cr1 N11 . . 88.52(5) ?
    N1 Cr1 N11 . . 86.75(5) ?
    N21 Cr1 N11 . . 94.80(5) ?
    O1 C1 C6 . . 118.97(16) ?
    O1 C1 C2 . . 123.49(15) ?
    C6 C1 C2 . . 117.53(15) ?
    C3 C2 C1 . . 119.56(16) ?
    C3 C2 C7 . . 116.92(16) ?
    C1 C2 C7 . . 123.51(15) ?
    C4 C3 C2 . . 121.68(18) ?
    C4 C3 H3 . . 119.2 ?
    C2 C3 H3 . . 119.2 ?
    C3 C4 C5 . . 118.94(17) ?
    C3 C4 H4 . . 120.5 ?
    C5 C4 H4 . . 120.5 ?
    C6 C5 C4 . . 120.81(18) ?
    C6 C5 H5 . . 119.6 ?
    C4 C5 H5 . . 119.6 ?
    C5 C6 C1 . . 121.47(18) ?
    C5 C6 H6 . . 119.3 ?
    C1 C6 H6 . . 119.3 ?
    C1 O1 Cr1 . . 130.42(11) ?
    N1 C7 C2 . . 127.12(15) ?
    N1 C7 H7 . . 116.4 ?
    C2 C7 H7 . . 116.4 ?
    C7 N1 C8 . . 117.74(14) ?
    C7 N1 Cr1 . . 124.64(11) ?
    C8 N1 Cr1 . . 117.55(11) ?
    N1 C8 H8A . . 109.5 ?
    N1 C8 H8B . . 109.5 ?
    H8A C8 H8B . . 109.5 ?
    N1 C8 H8C . . 109.5 ?
    H8A C8 H8C . . 109.5 ?
    H8B C8 H8C . . 109.5 ?
    O11 C11 C16 . . 119.08(14) ?
    O11 C11 C12 . . 123.55(14) ?
    C16 C11 C12 . . 117.36(15) ?
    C13 C12 C11 . . 119.80(15) ?
    C13 C12 C17 . . 117.14(15) ?
    C11 C12 C17 . . 122.97(15) ?
    C14 C13 C12 . . 121.63(17) ?
    C14 C13 H13 . . 119.2 ?
    C12 C13 H13 . . 119.2 ?
    C13 C14 C15 . . 118.72(17) ?
    C13 C14 H14 . . 120.6 ?
    C15 C14 H14 . . 120.6 ?
    C16 C15 C14 . . 120.98(16) ?
    C16 C15 H15 . . 119.5 ?
    C14 C15 H15 . . 119.5 ?
    C15 C16 C11 . . 121.43(16) ?
    C15 C16 H16 . . 119.3 ?
    C11 C16 H16 . . 119.3 ?
    C11 O11 Cr1 . . 131.59(10) ?
    N11 C17 C12 . . 126.65(14) ?
    N11 C17 H17 . . 116.7 ?
    C12 C17 H17 . . 116.7 ?
    C17 N11 C18 . . 115.80(13) ?
    C17 N11 Cr1 . . 125.89(11) ?
    C18 N11 Cr1 . . 118.19(10) ?
    N11 C18 H18A . . 109.5 ?
    N11 C18 H18B . . 109.5 ?
    H18A C18 H18B . . 109.5 ?
    N11 C18 H18C . . 109.5 ?
    H18A C18 H18C . . 109.5 ?
    H18B C18 H18C . . 109.5 ?
    O21 C21 C26 . . 118.70(15) ?
    O21 C21 C22 . . 123.61(15) ?
    C26 C21 C22 . . 117.69(15) ?
    C21 C22 C23 . . 119.31(16) ?
    C21 C22 C27 . . 123.58(14) ?
    C23 C22 C27 . . 117.11(16) ?
    C24 C23 C22 . . 121.71(18) ?
    C24 C23 H23 . . 119.1 ?
    C22 C23 H23 . . 119.1 ?
    C23 C24 C25 . . 118.99(17) ?
    C23 C24 H24 . . 120.5 ?
    C25 C24 H24 . . 120.5 ?
    C26 C25 C24 . . 121.00(18) ?
    C26 C25 H25 . . 119.5 ?
    C24 C25 H25 . . 119.5 ?
    C25 C26 C21 . . 121.27(17) ?
    C25 C26 H26 . . 119.4 ?
    C21 C26 H26 . . 119.4 ?
    C21 O21 Cr1 . . 131.04(11) ?
    N21 C27 C22 . . 127.26(15) ?
    N21 C27 H27 . . 116.4 ?
    C22 C27 H27 . . 116.4 ?
    C27 N21 C28 . . 117.13(14) ?
    C27 N21 Cr1 . . 124.09(11) ?
    C28 N21 Cr1 . . 118.66(10) ?
    N21 C28 H28A . . 109.5 ?
    N21 C28 H28B . . 109.5 ?
    H28A C28 H28B . . 109.5 ?
    N21 C28 H28C . . 109.5 ?
    H28A C28 H28C . . 109.5 ?
    H28B C28 H28C . . 109.5 ?
loop_
    _geom_hbond_atom_site_label_D
    _geom_hbond_atom_site_label_H
    _geom_hbond_atom_site_label_A
    _geom_hbond_site_symmetry_A
    _geom_hbond_distance_DH
    _geom_hbond_distance_HA
    _geom_hbond_distance_DA
    _geom_hbond_angle_DHA
    C17 H17 O11 4_566 0.95 2.44 3.3154(19) 153.7
_shelx_hkl_file
;
   2   0   0  936.87   12.56   0
  -2   0   0  894.89   11.81   0
   2   0   0  929.97   15.41   0
  -2   0   0  893.50   15.27   0
   3   0   0   94.59    5.61   0
  -3   0   0   96.69    6.11   0
   3   0   0   95.35    5.46   0
  -3   0   0   92.08    5.40   0
   4   0   0 2799.50   19.67   0
  -4   0   0 2756.81   15.05   0
  -4   0   0 2788.10   20.15   0
   4   0   0 2833.66   16.19   0
   5   0   0 2833.94   15.06   0
  -5   0   0 2827.77   14.15   0
  -5   0   0 2951.56   18.96   0
   5   0   0 2858.48   19.17   0
  -6   0   0  606.40    9.17   0
   6   0   0  607.44    9.76   0
  -6   0   0  585.05    7.29   0
   6   0   0  586.70    7.86   0
   7   0   0  173.40    5.71   0
  -7   0   0  185.08    6.78   0
  -7   0   0  185.74    5.31   0
   7   0   0  190.77    6.92   0
   8   0   0   54.73    6.00   0
  -8   0   0   52.46    4.95   0
   8   0   0   48.78    5.42   0
  -9   0   0  107.57    5.78   0
   9   0   0  113.96    8.93   0
   9   0   0   95.73    4.92   0
  -1  -1   0 4119.47   32.39   0
   1   1   0 4150.94   33.03   0
  -1   1   0 4274.10   39.00   0
  -1  -1   0 4177.48   43.39   0
   1  -1   0 4190.93   39.19   0
   1   1   0 4192.22   43.45   0
  -1   1   0 4069.28   37.92   0
   1  -1   0 4163.97   38.61   0
  -2  -1   0  195.97    9.21   0
   2  -1   0  200.13    9.06   0
  -2  -1   0  198.76    7.57   0
   2   1   0  202.61    7.84   0
   2   1   0  197.99    8.51   0
   2  -1   0  205.55    8.17   0
  -2   1   0  199.07    7.69   0
  -2   1   0  203.48    8.23   0
  -3   1   0 2182.49   15.57   0
   3  -1   0 2243.19   18.64   0
   3  -1   0 2283.14   16.59   0
  -3   1   0 2245.76   18.65   0
   3   1   0 2256.43   15.39   0
   3   1   0 2239.52   19.65   0
  -3  -1   0 2268.07   14.83   0
  -3  -1   0 2236.96   19.89   0
   4  -1   0   77.72    4.74   0
   4   1   0   80.03    4.99   0
   4  -1   0   75.15    5.39   0
  -4  -1   0   81.09    5.83   0
  -4   1   0   75.58    3.81   0
   4   1   0   79.12    5.29   0
  -4  -1   0   81.12    4.87   0
  -4   1   0   75.42    5.68   0
  -5  -1   0 1411.38    9.75   0
   5  -1   0 1437.13   11.42   0
  -5  -1   0 1488.30   13.98   0
   5  -1   0 1471.11   13.48   0
   5   1   0 1480.63   11.11   0
  -5   1   0 1411.60   10.74   0
  -5   1   0 1499.85   14.04   0
   5   1   0 1490.97   14.37   0
  -6   1   0  390.08    7.59   0
   6   1   0  378.30    6.77   0
  -6   1   0  361.45    5.58   0
   6  -1   0  377.87    8.12   0
  -6  -1   0  381.82    8.51   0
  -6  -1   0  378.70    6.23   0
   6  -1   0  360.47    6.87   0
   6   1   0  385.62    8.44   0
   7   1   0   30.98    5.26   0
   7   1   0   29.01    4.81   0
  -7   1   0   30.52    5.26   0
  -7  -1   0   30.60    4.38   0
   7  -1   0   27.75    4.83   0
  -7   1   0   32.40    4.40   0
   7  -1   0   30.83    5.11   0
  -8   1   0    4.08    4.42   0
   8  -1   0    4.55    4.99   0
  -8   1   0    7.03    5.46   0
   8   1   0    8.17    5.30   0
   8  -1   0    7.29    5.48   0
  -8  -1   0    3.52    4.64   0
   8   1   0    6.50    5.55   0
  -9  -1   0   13.55    4.80   0
   9   1   0    6.45    3.72   0
  -9   1   0   12.21    4.77   0
   9   1   0    8.89    7.33   0
   9  -1   0    7.30    3.88   0
   9  -1   0   10.36    6.64   0
   0  -2   0 4453.62   44.64   0
   0   2   0 4213.98   54.98   0
   0  -2   0 4388.47   56.22   0
   0   2   0 4571.01   44.66   0
   1   2   0 1684.97   19.97   0
   1  -2   0 1653.55   27.15   0
   1  -2   0 1604.71   21.56   0
  -1   2   0 1655.75   26.54   0
  -1   2   0 1618.76   20.97   0
  -1  -2   0 1642.21   19.09   0
   2  -2   0   27.02    6.60   0
  -2   2   0   29.66    6.54   0
   2   2   0   27.74    6.18   0
  -2  -2   0   28.07    5.93   0
  -2   2   0   24.43    5.77   0
  -2  -2   0   27.19    5.52   0
   2  -2   0   24.69    6.24   0
   2   2   0   25.28    6.53   0
   3  -2   0   98.02    5.20   0
  -3   2   0  102.44    5.17   0
   3  -2   0  104.13    5.98   0
   3   2   0  103.68    5.53   0
   3   2   0  104.45    5.74   0
  -3   2   0   98.82    5.46   0
  -3  -2   0  100.10    5.30   0
  -3  -2   0   94.42    5.47   0
  -4  -2   0  207.82    5.55   0
  -4  -2   0  208.89    6.62   0
  -4   2   0  202.81    5.69   0
   4  -2   0  203.47    6.52   0
   4  -2   0  209.15    6.22   0
  -4   2   0  214.36    6.15   0
   4   2   0  214.52    7.05   0
   4   2   0  208.46    6.00   0
  -5  -2   0   38.28    4.40   0
   5   2   0   36.19    4.80   0
   5  -2   0   33.87    4.52   0
  -5   2   0   35.52    4.51   0
  -5   2   0   37.48    4.25   0
   5   2   0   37.25    5.12   0
   5  -2   0   35.86    4.20   0
  -5  -2   0   34.72    4.46   0
  -6  -2   0   46.01    3.15   0
  -6   2   0   41.32    5.24   0
  -6   2   0   47.64    4.31   0
   6  -2   0   42.03    5.25   0
   6   2   0   43.78    5.36   0
   6  -2   0   42.38    4.80   0
   6   2   0   41.48    4.49   0
  -7  -2   0   44.17    4.43   0
   7  -2   0   42.56    5.49   0
   7  -2   0   41.05    4.89   0
  -7   2   0   42.62    4.43   0
  -7   2   0   48.08    5.39   0
   7   2   0   48.68    5.51   0
   7   2   0   48.73    4.94   0
   8   2   0   22.74    5.31   0
  -8   2   0   26.76    4.68   0
   8  -2   0   24.52    5.84   0
   8  -2   0   24.36    5.21   0
  -8  -2   0   27.55    4.77   0
  -8   2   0   25.07    5.69   0
   8   2   0   25.48    6.58   0
  -9  -2   0    9.74    4.96   0
   9  -2   0    7.19    4.03   0
   9   2   0    5.47    5.74   0
   9   2   0    9.99    7.47   0
   9  -2   0    9.36    7.50   0
   0  -3   0    4.75    9.13   0
   0   3   0   -1.04    7.62   0
   0   3   0    1.05    8.04   0
   0  -3   0   -1.29    7.94   0
  -1   3   0 5371.09   33.04   0
   1   3   0 5454.35   31.99   0
   1  -3   0 5361.10   33.31   0
  -1  -3   0 5302.63   31.96   0
  -2   3   0 1412.41   15.19   0
  -2   3   0 1417.56   16.87   0
   2   3   0 1477.14   14.49   0
   2   3   0 1382.57   17.59   0
  -2  -3   0 1417.39   13.94   0
   2  -3   0 1405.71   17.43   0
   2  -3   0 1404.99   15.34   0
   3  -3   0  127.46    6.04   0
  -3  -3   0  137.83    5.55   0
  -3   3   0  128.53    5.63   0
   3   3   0  130.44    6.30   0
  -3   3   0  129.07    5.80   0
   3   3   0  138.53    4.89   0
   3  -3   0  125.53    5.60   0
  -4   3   0    2.80    3.96   0
   4   3   0    7.27    3.10   0
   4  -3   0    3.82    4.28   0
   4  -3   0    4.50    3.76   0
   4   3   0    3.48    4.58   0
  -4   3   0    3.62    3.72   0
  -4  -3   0    2.48    2.84   0
  -5   3   0  169.57    4.52   0
   5   3   0  180.78    6.58   0
   5  -3   0  177.50    5.72   0
   5  -3   0  164.78    4.84   0
  -5   3   0  181.88    6.26   0
   5   3   0  180.49    5.82   0
  -5  -3   0  169.26    4.22   0
  -6   3   0  336.96    6.23   0
   6   3   0  322.65    5.49   0
   6  -3   0  339.95    7.13   0
   6   3   0  345.10    8.10   0
   6  -3   0  337.03    6.66   0
  -6  -3   0  332.48    5.87   0
  -6   3   0  344.98    7.79   0
   7  -3   0   29.70    4.67   0
  -7  -3   0   29.34    4.37   0
   7  -3   0   25.88    4.98   0
  -7   3   0   31.64    5.33   0
  -7   3   0   30.96    4.44   0
   7   3   0   32.92    5.43   0
   7   3   0   36.02    3.57   0
  -8   3   0   57.07    6.06   0
   8   3   0   51.68    5.46   0
  -8  -3   0   49.29    4.79   0
   8  -3   0   52.59    5.27   0
   8  -3   0   50.24    6.32   0
   8   3   0   50.67    6.12   0
  -8   3   0   49.52    4.82   0
  -9   3   0    9.68    6.07   0
   9   3   0    8.96    5.48   0
  -9  -3   0    6.77    5.00   0
   9  -3   0    9.91    5.57   0
   9  -3   0    9.40    6.61   0
   9   3   0   11.01    8.32   0
   0   4   0 2576.08   30.61   0
   0  -4   0 2681.68   24.43   0
   0  -4   0 2638.15   31.39   0
   0   4   0 2722.78   24.14   0
  -1  -4   0  109.29    7.87   0
   1  -4   0  108.98    7.19   0
   1   4   0  108.87    7.49   0
   1   4   0  106.53    6.24   0
  -1   4   0  109.58    5.76   0
   2   4   0 2710.82   18.15   0
  -2   4   0 2592.92   18.92   0
  -2  -4   0 2556.37   17.02   0
   2  -4   0 2638.95   24.96   0
   2  -4   0 2583.62   19.16   0
   3  -4   0   64.22    5.42   0
  -3   4   0   67.61    4.66   0
  -3  -4   0   64.16    4.91   0
   3   4   0   65.96    5.35   0
  -3   4   0   61.12    5.68   0
   3   4   0   65.79    4.70   0
   3  -4   0   64.31    4.66   0
   4  -4   0  533.98    8.52   0
   4   4   0  558.74    7.09   0
  -4  -4   0  546.79    7.21   0
   4   4   0  564.13    9.29   0
  -4   4   0  556.40    8.59   0
  -4   4   0  554.70    8.21   0
   4  -4   0  537.73    8.25   0
   5  -4   0  674.05    8.78   0
  -5  -4   0  674.98    7.44   0
   5   4   0  710.79    8.22   0
   5   4   0  688.55   10.23   0
  -5   4   0  702.02    9.74   0
  -5   4   0  666.67    8.24   0
   5  -4   0  667.51    9.04   0
   6  -4   0    1.03    4.25   0
  -6   4   0    2.12    4.17   0
   6   4   0   -1.92    4.54   0
  -6   4   0    1.86    3.98   0
   6   4   0   -0.76    4.76   0
   6  -4   0   -0.60    4.31   0
  -6  -4   0    6.85    4.08   0
   7   4   0    6.58    5.05   0
  -7   4   0    8.70    5.12   0
   7   4   0    5.89    4.80   0
   7  -4   0    7.55    4.69   0
  -7  -4   0    9.27    4.43   0
  -7   4   0    9.63    4.31   0
   7  -4   0    4.90    5.33   0
   8  -4   0   33.95    6.21   0
   8  -4   0   29.73    5.37   0
  -8  -4   0   34.87    4.81   0
  -8   4   0   40.51    5.87   0
   8   4   0   33.95    5.98   0
   8   4   0   36.46    5.42   0
   9   4   0    1.09    5.51   0
   9   4   0    2.61    8.43   0
  -9   4   0    0.57    6.01   0
  -9  -4   0    2.76    5.05   0
   9  -4   0    2.83    5.41   0
   9  -4   0    4.61    7.65   0
   9   4   0    0.87    8.11   0
   0  -5   0   -2.78    6.30   0
   0   5   0    4.66    4.48   0
   0  -5   0    0.01    7.08   0
   0   5   0    0.82    6.63   0
   1   5   0  194.21    7.67   0
   1   5   0  197.88    8.14   0
  -1   5   0  187.68    7.64   0
   1  -5   0  188.24    7.75   0
   1  -5   0  186.83   12.25   0
  -1  -5   0  188.58    8.26   0
   2   5   0  857.87   10.84   0
  -2  -5   0  826.38   10.66   0
   2  -5   0  835.00   10.90   0
  -2   5   0  838.69   10.65   0
   2  -5   0  856.06   15.15   0
  -3  -5   0  996.54    9.29   0
   3   5   0 1018.01   12.63   0
   3  -5   0  998.85   12.93   0
   3  -5   0 1033.70   11.15   0
   3   5   0 1062.13   10.58   0
  -3   5   0 1033.57   12.40   0
  -3   5   0 1019.59   10.90   0
  -4   5   0  305.97    6.73   0
  -4  -5   0  306.07    5.96   0
   4   5   0  301.95    7.20   0
   4  -5   0  288.45    7.02   0
   4   5   0  311.64    6.44   0
  -4   5   0  306.56    6.55   0
   4  -5   0  302.42    6.57   0
   5   5   0  481.44    8.85   0
  -5   5   0  494.47    8.19   0
   5   5   0  476.78    6.45   0
   5  -5   0  470.19    7.67   0
   5  -5   0  440.47    7.80   0
  -5   5   0  479.74    7.53   0
  -5  -5   0  481.30    6.71   0
  -6   5   0  102.21    5.48   0
   6   5   0  107.71    5.95   0
  -6   5   0  105.28    5.18   0
   6  -5   0  105.87    5.31   0
   6   5   0  108.74    5.24   0
   6  -5   0   95.65    5.16   0
  -6  -5   0  107.32    4.71   0
   7  -5   0  148.42    5.76   0
   7  -5   0  162.83    5.75   0
   7   5   0  159.07    4.53   0
   7   5   0  160.04    6.86   0
  -7   5   0  159.62    6.38   0
  -7  -5   0  173.06    5.09   0
   8   5   0  106.34    4.61   0
   8   5   0  118.99    7.34   0
  -8  -5   0  115.82    5.27   0
   8  -5   0  119.37    7.20   0
   8  -5   0  121.72    5.81   0
  -8   5   0  121.56    6.74   0
   9  -5   0    8.04    5.39   0
  -9   5   0    3.48    4.98   0
   9   5   0    4.36    8.23   0
   9   5   0    4.15    8.78   0
  -9  -5   0    6.81    5.06   0
   9   5   0    2.31    3.97   0
   9  -5   0    0.93    6.82   0
   0   6   0  392.53    9.56   0
   0   6   0  364.91   11.81   0
   0  -6   0  388.42    8.56   0
   0  -6   0  366.61   11.41   0
   1  -6   0  261.12   12.78   0
  -1  -6   0  258.39    7.18   0
   1   6   0  250.66    6.72   0
  -1  -6   0  258.61    7.63   0
  -1   6   0  259.92    7.71   0
   1   6   0  257.46    7.92   0
   1  -6   0  259.30    7.79   0
   2   6   0  419.98    8.40   0
  -2  -6   0  395.58    7.13   0
   2  -6   0  410.71    7.91   0
  -2   6   0  399.68    7.66   0
   2  -6   0  410.83   11.78   0
   2   6   0  428.73    8.39   0
   3   6   0  451.96    8.16   0
  -3  -6   0  450.37    7.36   0
   3  -6   0  463.06    7.83   0
   3   6   0  463.07    7.60   0
   3  -6   0  442.21    9.85   0
  -3   6   0  471.95    7.64   0
  -4   6   0  673.05    8.83   0
   4   6   0  678.83    9.95   0
   4   6   0  721.96    8.31   0
   4  -6   0  649.94   10.16   0
  -4  -6   0  677.74    7.64   0
   4  -6   0  662.00    8.54   0
  -5  -6   0  255.48    5.70   0
   5   6   0  288.27    5.39   0
  -5   6   0  289.74    6.16   0
   5  -6   0  282.26    7.00   0
   5  -6   0  266.79    6.65   0
   5   6   0  287.05    6.75   0
   6  -6   0    0.59    4.11   0
   6   6   0    8.42    4.59   0
  -6   6   0    0.90    3.94   0
   6  -6   0    0.16    4.36   0
  -6  -6   0    1.85    4.13   0
   6   6   0   -1.58    4.04   0
   7  -6   0  161.96    5.92   0
   7  -6   0  164.30    5.85   0
   7   6   0  173.58    6.85   0
  -7  -6   0  167.36    5.18   0
   7   6   0  174.46    5.82   0
  -7   6   0  169.07    6.50   0
   8  -6   0  191.83    6.56   0
   8   6   0  200.33    8.91   0
   8  -6   0  201.81    6.60   0
  -8  -6   0  199.50    5.84   0
  -8   6   0  217.22    6.44   0
   8   6   0  211.67    9.40   0
   8   6   0  197.29    6.36   0
   9   6   0   81.37   11.36   0
  -9  -6   0   77.38    5.39   0
   9  -6   0   65.16    6.17   0
  -9   6   0   64.57    7.14   0
   9  -6   0   63.45    7.63   0
   9   6   0   79.25    9.85   0
   9   6   0   79.00    6.02   0
   0   7   0   -0.48    5.68   0
   0  -7   0    1.55    5.94   0
   0  -7   0    3.24    7.21   0
   0   7   0   -1.42    5.89   0
   1  -7   0   27.21    6.94   0
  -1  -7   0   31.81    5.61   0
  -1  -7   0   25.37    4.90   0
   1   7   0   30.14    5.10   0
   1   7   0   28.15    5.38   0
  -1   7   0   30.60    5.56   0
   1  -7   0   30.51    5.68   0
   2  -7   0 1164.73   18.86   0
   2   7   0 1135.56   12.16   0
  -2  -7   0 1129.65   11.32   0
   2  -7   0 1142.83   11.32   0
  -2   7   0 1144.61   11.08   0
   2   7   0 1177.91   11.45   0
   3  -7   0  472.31    7.54   0
  -3   7   0  451.56    7.32   0
  -3  -7   0  449.05    7.09   0
   3   7   0  483.49    7.42   0
   3   7   0  480.23    8.11   0
   3  -7   0  444.95   10.51   0
   4  -7   0  118.20    5.79   0
  -4   7   0  127.11    4.93   0
   4   7   0  128.09    5.95   0
   4   7   0  133.88    5.26   0
   4  -7   0  129.93    4.94   0
  -4  -7   0  125.35    4.09   0
  -5   7   0   68.04    4.50   0
  -5  -7   0   66.58    3.50   0
   5   7   0   67.98    4.53   0
   5  -7   0   59.57    4.99   0
   5  -7   0   63.63    4.63   0
   5   7   0   76.17    3.86   0
   6   7   0   72.53    5.58   0
   6  -7   0   72.32    4.77   0
  -6  -7   0   67.35    3.51   0
   6   7   0   68.85    3.81   0
  -6   7   0   67.25    4.82   0
   6  -7   0   66.46    5.90   0
  -7   7   0  240.06    6.82   0
   7   7   0  237.50    7.71   0
  -7  -7   0  224.58    4.59   0
   7  -7   0  216.24    6.41   0
   7  -7   0  238.80    6.42   0
   7   7   0  240.54    6.03   0
   8  -7   0  206.32    6.68   0
  -8  -7   0  223.49    5.89   0
   8   7   0  230.38    5.36   0
  -8   7   0  236.36    6.56   0
   8  -7   0  236.00    7.93   0
   8   7   0  224.81    8.61   0
   8   7   0  246.50    9.73   0
   9  -7   0    8.65    5.62   0
   9   7   0   10.45    8.46   0
  -9   7   0    8.65    6.19   0
  -9  -7   0   12.80    5.11   0
   9   7   0   11.87   10.16   0
   9  -7   0   11.03    6.85   0
   9   7   0    9.05    5.85   0
   0   8   0  174.05    7.17   0
   0   8   0  180.58    6.85   0
   0  -8   0  185.26    6.94   0
   0  -8   0  174.09    7.47   0
  -1   8   0   71.40    7.13   0
  -1  -8   0   63.37    5.68   0
  -1   8   0   71.79    5.45   0
  -1  -8   0   70.32    5.12   0
   1  -8   0   66.86    7.28   0
   1   8   0   78.22    5.65   0
   1   8   0   74.58    5.25   0
   1  -8   0   74.52    5.47   0
   2  -8   0   97.36    8.28   0
   2   8   0   95.72    5.54   0
   2  -8   0   93.58    5.14   0
  -2   8   0   97.73    4.99   0
   2   8   0   94.69    5.29   0
  -2  -8   0   93.06    4.34   0
   3  -8   0   53.62    6.28   0
   3  -8   0   59.68    4.79   0
   3   8   0   59.22    4.44   0
  -3   8   0   58.73    4.61   0
   3   8   0   57.81    4.83   0
  -3  -8   0   58.84    3.62   0
   4   8   0    5.40    3.86   0
   4   8   0    7.33    3.67   0
  -4   8   0    9.30    3.76   0
  -4  -8   0    5.27    4.23   0
   4  -8   0    4.69    4.97   0
   4  -8   0    5.83    3.74   0
   4   8   0    7.05    3.21   0
  -5   8   0   24.68    4.15   0
   5   8   0   24.21    4.62   0
   5  -8   0   20.57    4.54   0
   5   8   0   26.06    3.36   0
  -5  -8   0   25.46    4.22   0
   5  -8   0   23.10    4.33   0
   6   8   0  179.46    4.63   0
   6   8   0  176.85    5.71   0
   6   8   0  185.09    6.87   0
   6  -8   0  166.16    6.19   0
   6  -8   0  171.72    5.59   0
  -6  -8   0  182.79    5.28   0
  -6   8   0  182.11    5.39   0
   7  -8   0    1.63    4.60   0
   7   8   0    1.25    5.46   0
   7  -8   0    4.63    4.55   0
   7   8   0    1.78    3.40   0
   7   8   0    4.09    5.11   0
  -7   8   0    4.69    4.19   0
  -7  -8   0    2.78    4.34   0
   8  -8   0   -2.77    5.33   0
   8   8   0    3.98    6.34   0
  -8  -8   0   -0.86    3.24   0
  -8   8   0    4.04    5.70   0
   8   8   0    0.13    6.10   0
   8  -8   0   -0.13    6.30   0
   8   8   0   -2.66    5.16   0
   9  -8   0    3.49    6.74   0
   9  -8   0    2.23    5.62   0
   9   8   0    5.47    5.63   0
  -9   8   0    2.92    6.10   0
  -9  -8   0    2.23    3.59   0
   9   8   0    3.04    9.28   0
   9   8   0    2.00    9.00   0
   0  -9   0    0.13    5.07   0
   0   9   0   -0.09    4.42   0
   0  -9   0    1.74    4.57   0
   0   9   0    4.75    4.93   0
   1   9   0  629.76    9.37   0
  -1  -9   0  631.55    8.96   0
   1  -9   0  606.33   13.37   0
  -1   9   0  625.65   13.24   0
   1  -9   0  654.46    8.94   0
  -1   9   0  621.07    7.98   0
   1   9   0  646.09    9.13   0
  -1  -9   0  620.33    8.20   0
   2   9   0  222.28    6.21   0
  -2  -9   0  228.20    6.25   0
   2   9   0  229.69    6.36   0
   2  -9   0  239.69    6.13   0
  -2   9   0  235.64    5.99   0
   2  -9   0  223.70   10.09   0
   3  -9   0 2203.53   13.79   0
   3   9   0 2224.22   13.23   0
   3   9   0 2260.48   15.07   0
   3  -9   0 2085.07   21.61   0
  -3  -9   0 2177.72   12.78   0
  -3   9   0 2237.40   13.42   0
  -4   9   0   24.43    3.97   0
   4   9   0   33.29    4.51   0
   4   9   0   23.75    4.18   0
  -4  -9   0   26.59    3.23   0
   4  -9   0   25.38    4.15   0
   4  -9   0   23.57    5.45   0
   4   9   0   24.03    4.00   0
   5  -9   0   13.94    5.46   0
   5  -9   0   16.80    4.26   0
  -5   9   0   13.89    4.06   0
   5   9   0   15.14    4.66   0
   5   9   0   15.41    4.96   0
   5   9   0   15.33    4.53   0
  -5  -9   0   14.89    3.04   0
   6  -9   0    6.60    4.89   0
   6   9   0    9.36    5.10   0
  -6  -9   0    7.02    3.07   0
   6  -9   0    3.70    4.09   0
   6   9   0    8.30    5.16   0
  -6   9   0    7.59    3.85   0
   6   9   0    8.39    4.84   0
   7  -9   0   14.70    4.90   0
  -7  -9   0   19.49    4.46   0
   7   9   0   15.42    5.29   0
  -7   9   0   15.97    5.30   0
   7  -9   0   15.27    4.93   0
   7   9   0   11.78    4.98   0
   7   9   0   16.60    5.69   0
   8   9   0   30.62    7.54   0
  -8  -9   0   36.36    4.81   0
   8  -9   0   31.46    5.32   0
  -8   9   0   33.06    5.04   0
   8  -9   0   31.60    5.53   0
   8   9   0   28.91    5.18   0
   8   9   0   33.49    6.06   0
   9  -9   0    2.95    5.77   0
   9  -9   0    2.90    5.70   0
  -9   9   0    5.41    5.14   0
   9   9   0    2.78    8.08   0
   9   9   0    4.18    9.51   0
   9   9   0    3.30    5.86   0
  -9  -9   0    3.73    5.21   0
   0 -10   0  163.91    6.05   0
   0  10   0  161.84    4.98   0
   0  10   0  152.71    6.22   0
   0 -10   0  161.21    7.22   0
   1 -10   0  176.47    5.91   0
  -1  10   0  169.91    7.61   0
   1  10   0  172.25    4.97   0
  -1  10   0  165.65    4.74   0
  -1 -10   0  162.05    5.56   0
   1 -10   0  166.07    7.94   0
  -1 -10   0  158.62    6.15   0
   1  10   0  166.01    6.02   0
   2 -10   0   11.30    4.29   0
   2  10   0   11.68    3.14   0
   2 -10   0   11.03    6.18   0
   2  10   0   13.69    4.26   0
  -2  10   0   10.80    4.24   0
  -2 -10   0   10.00    4.58   0
   3 -10   0  605.97    7.85   0
   3  10   0  601.45    7.61   0
  -3  10   0  602.22    7.01   0
   3 -10   0  592.47   13.37   0
   3  10   0  628.73    8.28   0
  -3 -10   0  617.90    7.68   0
   4  10   0  131.21    5.00   0
   4  10   0  142.94    5.36   0
   4  10   0  140.55    5.30   0
  -4  10   0  140.20    4.92   0
  -4 -10   0  125.48    5.07   0
   4 -10   0  139.59    5.13   0
   4 -10   0  128.22    6.87   0
   5  10   0   48.91    5.13   0
   5  10   0   43.69    4.46   0
   5  10   0   46.05    4.76   0
  -5 -10   0   51.53    4.46   0
   5 -10   0   44.01    4.82   0
   5 -10   0   47.55    4.40   0
  -5  10   0   48.30    4.23   0
  -6  10   0   70.65    4.47   0
   6  10   0   78.53    5.13   0
   6 -10   0   67.99    5.49   0
  -6 -10   0   69.82    4.73   0
   6  10   0   85.69    5.17   0
   6  10   0   77.39    5.86   0
   6 -10   0   81.75    5.06   0
   7  10   0  186.51    5.88   0
   7  10   0  186.81    7.55   0
   7  10   0  188.53    6.23   0
  -7 -10   0  161.00    5.31   0
  -7  10   0  179.96    5.78   0
   7 -10   0  172.98    6.55   0
   7 -10   0  178.23    6.01   0
  -8  10   0  368.61    7.21   0
   8 -10   0  345.66    7.86   0
  -8 -10   0  326.38    5.44   0
   8  10   0  323.14    7.03   0
   8  10   0  357.22    9.92   0
   8  10   0  383.27   10.84   0
   8 -10   0  359.65    7.80   0
  -9 -10   0   87.70    4.57   0
   9  10   0  103.25    6.64   0
   9 -10   0  110.40    6.61   0
   9 -10   0  112.63    6.79   0
   9  10   0  109.09    9.29   0
  -9  10   0  114.38    6.22   0
   9  10   0  111.14   11.22   0
   0  11   0   -0.60    4.51   0
   0  11   0    1.07    4.14   0
   0 -11   0    1.58    4.59   0
   0 -11   0   -1.45    3.26   0
   1 -11   0   60.24    4.82   0
  -1 -11   0   55.92    5.09   0
  -1 -11   0   49.07    4.53   0
   1 -11   0   54.37    6.35   0
   1  11   0   62.92    4.82   0
  -1  11   0   52.53    3.59   0
  -1  11   0   53.42    5.16   0
   1  11   0   54.41    4.91   0
   2  11   0  773.43    8.79   0
   2  11   0  791.18    9.20   0
  -2 -11   0  755.51    8.28   0
  -2  11   0  789.60    8.50   0
   2 -11   0  819.65    8.79   0
   2 -11   0  757.94   15.96   0
   3  11   0  384.38    6.74   0
  -3  11   0  385.08    6.30   0
   3 -11   0  367.18    6.43   0
   3 -11   0  358.55   11.38   0
   3  11   0  375.82    6.86   0
   3 -11   0  369.78   11.09   0
  -3 -11   0  367.63    6.75   0
   4  11   0   53.10    4.28   0
   4 -11   0   56.09    4.31   0
  -4  11   0   52.45    4.40   0
   4  11   0   53.52    4.71   0
   4  11   0   52.68    4.82   0
   4 -11   0   49.38    5.71   0
  -4 -11   0   51.15    4.76   0
   5 -11   0   14.60    4.23   0
   5  11   0   16.00    4.46   0
   5  11   0   13.37    4.16   0
  -5 -11   0   10.67    4.35   0
   5  11   0   13.02    4.59   0
  -5  11   0   17.70    4.07   0
   5 -11   0   14.47    5.56   0
  -6  11   0   22.35    4.11   0
  -6 -11   0   16.84    4.53   0
   6  11   0   24.07    4.71   0
   6 -11   0   21.06    4.74   0
   6  11   0   25.01    4.91   0
   6  11   0   22.64    5.35   0
   6 -11   0   26.17    4.45   0
   7  11   0  117.72    5.82   0
   7  11   0  116.94    6.54   0
   7 -11   0  110.59    6.96   0
   7  11   0  115.52    7.09   0
   7 -11   0  120.90    5.48   0
  -7  11   0  116.76    5.06   0
  -7 -11   0  117.92    4.14   0
   8  11   0    1.88    5.40   0
  -8 -11   0    0.62    4.84   0
   8  11   0    2.17    6.43   0
  -8  11   0    1.38    4.79   0
   8  11   0    1.65    5.62   0
   8 -11   0    3.47    6.40   0
   8 -11   0    2.64    6.42   0
   9  11   0   20.75    4.34   0
   9 -11   0   13.13    5.89   0
   9 -11   0   25.62    5.78   0
   9  11   0   21.67    8.54   0
  -9 -11   0   23.30    5.37   0
  -9  11   0   23.67    5.52   0
   9  11   0   21.60    8.74   0
   0 -12   0  356.63    5.95   0
   0  12   0  340.74    8.00   0
   0 -12   0  340.21    7.57   0
   0  12   0  357.68    6.56   0
  -1 -12   0  127.42    5.56   0
   1 -12   0  130.86    7.35   0
   1 -12   0  130.52    4.25   0
  -1  12   0  128.59    6.35   0
  -1  12   0  134.72    4.23   0
   1  12   0  124.60    4.55   0
   1  12   0  154.00    4.58   0
  -1 -12   0  137.35    5.19   0
   2  12   0    7.21    4.14   0
   2  12   0    5.18    4.26   0
   2 -12   0    7.75    6.12   0
  -2 -12   0    5.65    4.28   0
   2 -12   0    9.42    4.19   0
  -2  12   0    6.71    3.94   0
   3  12   0  192.63    5.58   0
  -3 -12   0  178.94    5.56   0
   3 -12   0  173.11    9.03   0
  -3  12   0  197.08    5.13   0
   3 -12   0  186.61    4.43   0
   3 -12   0  187.18    9.11   0
   3  12   0  192.28    5.58   0
   4 -12   0  277.20    9.57   0
  -4 -12   0  291.08    5.95   0
  -4  12   0  289.89    5.75   0
   4 -12   0  312.04    6.06   0
   4  12   0  306.82    6.50   0
   4  12   0  306.09    5.18   0
   5  12   0   29.56    4.54   0
   5  12   0   22.82    4.12   0
   5 -12   0   25.89    4.47   0
   5  12   0   26.33    4.56   0
  -5 -12   0   34.07    4.53   0
  -5  12   0   26.01    4.06   0
   5 -12   0   25.72    6.49   0
  -6  12   0    6.15    3.99   0
   6  12   0    3.95    5.69   0
  -6 -12   0    3.23    3.07   0
   6 -12   0    4.46    5.45   0
   6 -12   0    6.45    4.26   0
   6  12   0    7.24    4.78   0
   6  12   0    4.63    4.28   0
   7  12   0   85.61    6.89   0
   7 -12   0   79.77    6.98   0
  -7  12   0   80.33    4.81   0
   7  12   0   86.05    4.39   0
  -7 -12   0   84.16    5.05   0
   7 -12   0   86.47    5.23   0
   7  12   0   84.38    5.41   0
  -8  12   0  111.17    6.04   0
  -8 -12   0  111.81    5.45   0
   8 -12   0  119.51    7.58   0
   8  12   0   98.55    6.08   0
   8 -12   0  130.29    6.29   0
   8  12   0  130.65    8.12   0
   8  12   0  128.10    7.17   0
   0  13   0    4.82    4.02   0
   0 -13   0    1.10    4.08   0
   0  13   0    1.05    3.81   0
   0 -13   0    0.60    4.05   0
  -1 -13   0  112.49    5.10   0
   1  13   0  117.69    5.25   0
  -1 -13   0  113.84    5.41   0
   1  13   0  116.75    5.28   0
   1 -13   0  114.43    5.91   0
  -1  13   0  120.14    4.76   0
   1 -13   0  117.97    4.84   0
  -1  13   0  111.48    6.31   0
   2 -13   0    5.49    4.09   0
  -2  13   0    8.40    2.88   0
   2  13   0    5.60    4.22   0
  -2 -13   0    9.23    4.16   0
   2 -13   0    7.06    6.15   0
   2  13   0    7.18    3.05   0
   3 -13   0   11.63    4.05   0
   3 -13   0   11.01    6.59   0
   3  13   0    8.22    4.11   0
  -3 -13   0   11.11    4.44   0
  -3  13   0   12.42    4.02   0
   3  13   0   14.10    4.51   0
   3 -13   0   10.50    6.37   0
   4 -13   0    2.93    6.32   0
  -4  13   0    1.12    2.76   0
   4  13   0    5.79    4.30   0
   4  13   0    5.92    4.24   0
   4 -13   0    2.53    6.18   0
   4 -13   0    2.51    4.18   0
  -4 -13   0   -2.80    4.29   0
  -5  13   0  110.31    4.80   0
   5 -13   0  104.94    5.03   0
   5  13   0  108.92    5.21   0
   5  13   0  100.98    5.67   0
  -5 -13   0  105.21    3.97   0
   5 -13   0  108.17    7.02   0
   5  13   0  111.71    5.38   0
   6 -13   0  429.31    7.06   0
   6  13   0  425.49    6.69   0
   6  13   0  403.36    7.23   0
   6  13   0  440.27    7.79   0
   6 -13   0  399.12    9.70   0
  -6 -13   0  408.99    6.44   0
  -6  13   0  430.34    6.78   0
   7 -13   0   20.23    4.99   0
   7  13   0   13.69    5.58   0
  -7  13   0   15.08    4.46   0
   7 -13   0   17.08    6.28   0
  -7 -13   0   16.86    4.83   0
   7  13   0   20.99    3.78   0
   7  13   0   20.52    6.21   0
   8  13   0    1.44    6.97   0
   8  13   0   -1.54    3.93   0
   8 -13   0    1.11    5.19   0
   8 -13   0   -0.04    6.63   0
  -8 -13   0    0.61    3.69   0
  -8  13   0    1.69    5.92   0
   8  13   0    1.65    5.84   0
   0  14   0   -1.83    3.95   0
   0 -14   0   -1.12    4.28   0
   0  14   0    1.87    4.03   0
   0 -14   0    0.88    4.05   0
  -1  14   0   58.23    4.40   0
  -1 -14   0   60.80    3.37   0
  -1  14   0   53.89    4.98   0
   1 -14   0   61.00    4.38   0
  -1 -14   0   60.79    4.51   0
   1  14   0   62.45    4.71   0
   1 -14   0   58.90    6.06   0
   1  14   0   55.22    4.39   0
   2 -14   0    7.91    6.19   0
  -2 -14   0   11.68    3.00   0
   2  14   0    7.84    4.25   0
  -2  14   0    7.94    4.21   0
   2  14   0    8.14    4.11   0
   2 -14   0    8.04    4.33   0
   3  14   0  125.03    5.14   0
  -3  14   0  119.02    5.00   0
   3  14   0  116.11    5.23   0
   3 -14   0  124.78    5.06   0
   3 -14   0  116.64    9.43   0
   3 -14   0  112.00    9.24   0
  -3 -14   0  111.75    5.24   0
   4 -14   0    1.09    6.88   0
   4 -14   0    1.22    6.96   0
   4  14   0    2.66    4.15   0
  -4  14   0    0.98    3.03   0
  -4 -14   0    0.41    4.15   0
   4  14   0    0.02    4.07   0
   4 -14   0    1.53    4.05   0
   5  14   0   23.28    4.84   0
   5 -14   0   23.30    6.64   0
   5 -14   0   21.64    4.55   0
   5  14   0   19.52    4.21   0
  -5  14   0   24.88    3.16   0
  -5 -14   0   26.77    3.48   0
   5  14   0   24.83    4.31   0
  -6  14   0   51.53    4.75   0
   6 -14   0   47.83    6.62   0
  -6 -14   0   54.50    4.76   0
   6  14   0   51.48    4.66   0
   6 -14   0   51.23    5.12   0
   6  14   0   37.88    6.29   0
   6  14   0   53.52    4.86   0
  -7  14   0    2.54    4.47   0
   7  14   0    5.87    5.02   0
   7 -14   0    6.12    4.94   0
   7  14   0    5.05    3.56   0
   7  14   0    6.16    5.46   0
   7 -14   0    5.56    6.09   0
  -7 -14   0    0.66    4.80   0
   8  14   0   43.90    7.50   0
   8 -14   0   44.92    7.09   0
   8  14   0   43.69    5.93   0
  -8  14   0   48.41    6.76   0
   8  14   0   39.46    6.39   0
   8 -14   0   40.48    5.94   0
  -8 -14   0   42.42    4.04   0
   0 -15   0    2.01    4.11   0
   0  15   0   -1.95    2.99   0
   0  15   0    1.93    4.87   0
   0 -15   0    1.76    4.16   0
  -1  15   0    1.63    3.99   0
  -1 -15   0    2.52    4.04   0
   1  15   0    0.07    3.97   0
  -1  15   0    1.83    2.88   0
   1  15   0    2.52    2.84   0
  -1 -15   0    1.27    4.05   0
   1 -15   0    0.68    4.26   0
   1 -15   0    2.78    4.09   0
  -2  15   0  960.80    8.40   0
   2 -15   0  982.09    8.61   0
  -2 -15   0  934.15    8.79   0
   2  15   0  926.12    8.84   0
   2 -15   0  956.45   15.88   0
   2  15   0  978.07    9.02   0
   3 -15   0  448.39    6.00   0
   3  15   0  424.59    6.75   0
  -3  15   0  441.46    6.57   0
   3 -15   0  439.05   16.30   0
   3  15   0  451.69    7.08   0
  -3 -15   0  409.40    5.81   0
   3 -15   0  407.79   15.52   0
  -4 -15   0   22.94    4.33   0
   4  15   0   15.22    3.14   0
   4  15   0   21.77    4.44   0
  -4  15   0   15.30    4.11   0
   4 -15   0   18.27    4.28   0
   4 -15   0   17.63    8.59   0
   4 -15   0   17.41    8.78   0
   5  15   0  285.09    6.19   0
   5 -15   0  285.33   11.38   0
   5 -15   0  297.09    6.37   0
  -5  15   0  297.87    6.11   0
   5  15   0  299.46    6.09   0
   5  15   0  305.14    6.65   0
  -5 -15   0  288.91    5.98   0
   5 -15   0  292.31   10.88   0
   6  15   0  617.02    7.47   0
  -6 -15   0  594.19    7.30   0
   6  15   0  578.64    9.58   0
   6 -15   0  560.54   12.90   0
   6  15   0  568.79    8.34   0
   6 -15   0  622.58    8.27   0
  -6  15   0  616.55    7.89   0
  -7 -15   0  196.63    5.92   0
   7  15   0  188.13    6.05   0
   7 -15   0  195.40    9.61   0
   7 -15   0  227.02    6.20   0
   7  15   0  225.93    7.17   0
   7  15   0  193.93    7.29   0
  -7  15   0  214.90    6.03   0
   8  15   0   17.22    6.26   0
   8 -15   0   20.68    7.83   0
   8 -15   0   15.22    5.58   0
   8  15   0   19.33    7.36   0
  -8 -15   0   18.92    5.26   0
   8  15   0   27.63    5.85   0
  -8  15   0   17.48    5.30   0
   0  16   0  158.78    4.13   0
   0 -16   0  162.53    5.02   0
   0  16   0  155.44    5.63   0
   0 -16   0  156.08    5.75   0
   1  16   0  148.58    5.38   0
   1  16   0  167.55    4.26   0
   1 -16   0  159.99    6.90   0
  -1 -16   0  162.55    5.16   0
   1 -16   0  159.93    4.08   0
  -1 -16   0  158.55    5.58   0
  -1  16   0  163.05    5.06   0
  -1  16   0  154.67    6.60   0
  -2 -16   0    2.86    2.99   0
  -2  16   0    3.74    4.18   0
   2 -16   0    9.17    3.07   0
   2  16   0    6.13    4.15   0
   2 -16   0    3.58    5.83   0
   2  16   0    4.61    4.16   0
   3 -16   0  258.61    5.78   0
  -3 -16   0  244.00    5.92   0
   3 -16   0  253.16   14.87   0
  -3  16   0  246.27    5.60   0
   3 -16   0  231.21   13.88   0
   3  16   0  244.68    5.92   0
   3  16   0  270.95    5.98   0
   4  16   0  211.95    5.54   0
   4  16   0  229.50    5.88   0
  -4 -16   0  201.95    4.56   0
   4 -16   0  227.98    4.70   0
  -4  16   0  225.84    5.34   0
  -5  16   0  159.56    5.14   0
   5 -16   0  157.41   12.90   0
   5  16   0  139.22    4.37   0
   5  16   0  163.80    5.71   0
   5  16   0  149.31    5.13   0
  -5 -16   0  153.56    5.66   0
   5 -16   0  175.36    5.50   0
   5 -16   0  153.64   12.84   0
   6  16   0   31.36    4.68   0
   6  16   0   30.87    5.17   0
  -6 -16   0   29.08    5.06   0
   6  16   0   28.37    5.82   0
   6 -16   0   31.83    8.10   0
   6 -16   0   34.88    5.09   0
  -6  16   0   31.09    4.61   0
   6 -16   0   33.13    7.63   0
   7  16   0    2.49    5.19   0
   7  16   0    4.10    5.23   0
  -7 -16   0   -0.17    4.95   0
   7  16   0    1.29    5.37   0
  -7  16   0    0.57    4.70   0
   7 -16   0    0.73    7.83   0
   7 -16   0    1.90    4.96   0
   8  16   0   72.29    6.19   0
   8 -16   0   79.49    9.32   0
   8  16   0   89.84    6.84   0
   8 -16   0   91.36    6.09   0
  -8  16   0  102.83    5.82   0
   8  16   0   70.87    7.27   0
  -8 -16   0   76.22    5.93   0
   0  17   0    1.25    4.01   0
   0 -17   0    1.87    4.20   0
   0  17   0   -0.86    4.05   0
   0 -17   0    1.16    2.91   0
  -1 -17   0   46.83    4.73   0
   1  17   0   46.42    4.58   0
   1 -17   0   46.12    5.71   0
   1 -17   0   49.37    3.40   0
   1  17   0   49.23    4.48   0
  -1  17   0   46.25    3.29   0
  -1 -17   0   48.80    4.54   0
  -1  17   0   47.13    4.67   0
   2 -17   0  635.67    7.31   0
   2 -17   0  623.50   12.91   0
   2  17   0  687.51    7.60   0
   2  17   0  629.59    7.40   0
  -2  17   0  624.92    6.58   0
  -2 -17   0  616.64    7.46   0
   3  17   0  317.25    6.19   0
  -3 -17   0  318.10    5.28   0
   3 -17   0  302.48   16.86   0
  -3  17   0  315.88    5.79   0
   3 -17   0  335.86    6.07   0
   3  17   0  332.40    5.50   0
   3 -17   0  330.76   17.96   0
   4  17   0    4.75    4.36   0
  -4  17   0    7.22    2.93   0
   4 -17   0    9.48    4.26   0
  -4 -17   0    8.85    4.41   0
   4  17   0    6.00    4.26   0
   5  17   0   38.22    4.25   0
   5 -17   0   38.05    3.57   0
  -5  17   0   39.66    4.40   0
   5  17   0   41.62    6.03   0
  -5 -17   0   36.31    4.76   0
   5  17   0   42.07    4.79   0
   6  17   0  272.65    6.26   0
  -6 -17   0  259.32    5.07   0
   6 -17   0  297.56    6.34   0
   6  17   0  288.95    7.31   0
   6  17   0  275.54    6.58   0
  -6  17   0  285.99    5.98   0
   7 -17   0   73.47   10.74   0
   7  17   0   69.51    6.51   0
  -7  17   0   63.95    5.34   0
  -7 -17   0   68.38    5.45   0
   7 -17   0   72.21   11.08   0
   7 -17   0   68.32    5.50   0
   7  17   0   65.64    5.63   0
   7  17   0   75.91    7.37   0
   8  17   0    1.71    6.15   0
   8 -17   0    3.04    9.19   0
  -8 -17   0    6.19    5.35   0
   8  17   0    3.41    7.07   0
   8 -17   0    7.64    5.41   0
   8  17   0   -1.75    5.56   0
   8 -17   0    1.44    9.63   0
  -8  17   0   -0.22    5.20   0
   0 -18   0  302.91    4.93   0
   0  18   0  290.42    6.63   0
   0 -18   0  291.36    7.50   0
   0  18   0  303.52    5.73   0
   1  18   0  100.67    4.83   0
  -1 -18   0   95.08    4.81   0
   1 -18   0   91.43    6.05   0
   1  18   0   92.21    4.84   0
  -1  18   0   96.38    5.80   0
  -1  18   0   90.72    4.59   0
  -1 -18   0   93.82    5.11   0
   1 -18   0   94.30    3.50   0
  -2  18   0    0.83    2.73   0
   2 -18   0   -0.71    6.13   0
   2  18   0   -0.86    3.08   0
   2  18   0    1.01    2.96   0
  -2 -18   0   -0.14    4.05   0
   2 -18   0    3.15    4.05   0
  -3 -18   0  248.14    5.53   0
   3  18   0  264.80    5.85   0
   3 -18   0  252.86    5.48   0
  -3  18   0  255.48    5.41   0
   3  18   0  262.16    5.82   0
  -4  18   0   41.94    4.38   0
   4  18   0   43.92    4.66   0
   4 -18   0   41.61    4.61   0
   4  18   0   42.71    3.54   0
  -4 -18   0   42.20    4.59   0
  -5  18   0   50.75    4.75   0
   5 -18   0   53.31    4.96   0
  -5 -18   0   46.81    4.83   0
   5  18   0   52.17    5.06   0
   5  18   0   50.59    4.95   0
   6  18   0   33.14    5.16   0
   6  18   0   35.00    5.68   0
  -6  18   0   42.36    4.74   0
   6  18   0   45.17    5.45   0
   6 -18   0   36.19    4.91   0
  -6 -18   0   31.84    3.78   0
   7  18   0    0.45    5.77   0
   7 -18   0   -0.55    5.06   0
   7  18   0    3.69    5.31   0
   7  18   0    4.14    5.37   0
  -7 -18   0   -1.99    5.13   0
  -7  18   0    0.70    4.82   0
   8 -18   0    1.81    5.38   0
  -8  18   0    0.04    5.18   0
  -8 -18   0    1.76    5.55   0
   8  18   0   -0.60    7.60   0
   8  18   0    0.80    6.47   0
   8  18   0   -0.79    4.03   0
   0  19   0    0.57    3.98   0
   0 -19   0    0.94    4.14   0
   0 -19   0    2.74    4.35   0
   0  19   0   -1.11    4.25   0
  -1 -19   0  188.43    5.36   0
  -1  19   0  192.15    4.28   0
   1 -19   0  184.73    7.14   0
   1 -19   0  188.29    5.23   0
   1  19   0  199.85    5.37   0
  -1  19   0  183.85    6.68   0
   1  19   0  191.98    5.59   0
  -1 -19   0  193.81    5.75   0
   2 -19   0   10.69    4.05   0
   2  19   0   13.42    4.27   0
  -2  19   0   12.13    3.86   0
  -2 -19   0   12.86    4.50   0
   2 -19   0   10.17    5.57   0
   2  19   0   13.87    4.31   0
   3 -19   0   97.42    4.79   0
  -3 -19   0   85.47    3.78   0
  -3  19   0   89.98    4.63   0
   3  19   0   88.37    3.72   0
   3  19   0   93.74    3.95   0
   4 -19   0   64.79    3.51   0
   4  19   0   58.40    4.87   0
  -4 -19   0   58.03    3.60   0
   4  19   0   62.72    4.93   0
  -4  19   0   59.79    4.76   0
   5 -19   0    1.73    4.74   0
  -5 -19   0    2.15    3.29   0
  -5  19   0    2.31    2.89   0
   5  19   0    2.74    4.59   0
   5  19   0    2.66    4.56   0
  -6 -19   0   12.29    4.94   0
   6 -19   0   12.61    4.78   0
   6  19   0   16.16    4.59   0
   6  19   0    9.49    4.98   0
  -6  19   0   11.64    4.86   0
   6  19   0   11.71    5.15   0
  -7  19   0    1.94    4.83   0
   7  19   0    1.93    5.09   0
   7  19   0   -0.11    6.25   0
  -7 -19   0    3.60    5.33   0
   7  19   0   -0.03    5.37   0
   7 -19   0    0.38    4.98   0
   0  20   0  926.29    7.98   0
   0  20   0  892.58    9.84   0
   0 -20   0  890.28   10.44   0
   0 -20   0  978.89    8.05   0
  -1  20   0  413.03    7.89   0
   1  20   0  412.83    6.24   0
   1  20   0  402.34    6.80   0
  -1 -20   0  422.79    5.58   0
   1 -20   0  403.25    6.10   0
   1 -20   0  396.30    8.81   0
  -1 -20   0  401.97    6.95   0
  -1  20   0  404.46    6.04   0
  -2  20   0  225.97    5.36   0
   2  20   0  202.83    5.68   0
  -2 -20   0  201.38    4.73   0
   2 -20   0  213.91    8.32   0
   2 -20   0  212.54    4.37   0
   2  20   0  217.56    5.42   0
  -3 -20   0  178.30    5.40   0
   3 -20   0  197.05    5.45   0
  -3  20   0  183.50    5.20   0
   3  20   0  193.71    5.44   0
   3  20   0  190.87    5.60   0
   4  20   0  556.48    7.16   0
   4 -20   0  566.26    6.99   0
  -4  20   0  508.64    6.74   0
  -4 -20   0  515.33    6.86   0
   4  20   0  559.97    7.63   0
   5  20   0  233.80    6.29   0
   5 -20   0  195.63    4.80   0
   5  20   0  198.61    4.78   0
  -5  20   0  219.55    5.65   0
  -5 -20   0  212.89    5.64   0
   6  20   0    1.43    3.59   0
  -6 -20   0    1.31    4.91   0
  -6  20   0   -3.16    4.46   0
   6 -20   0    0.58    4.82   0
   6  20   0    0.48    4.44   0
   6  20   0   -0.01    5.12   0
   7  20   0   14.70    5.13   0
   7 -20   0   18.15    5.45   0
   7  20   0    8.77    6.86   0
   7  20   0    7.79    5.40   0
  -7  20   0   15.00    5.16   0
  -7 -20   0   10.39    5.36   0
   0 -21   0    1.79    4.21   0
   0  21   0   -0.13    3.99   0
   0 -21   0    3.40    4.50   0
   0  21   0    1.85    3.23   0
   1 -21   0  627.81    7.09   0
   1  21   0  675.01    7.22   0
  -1  21   0  631.36    9.37   0
   1  21   0  623.24    7.91   0
  -1 -21   0  688.96    7.33   0
  -1 -21   0  617.95    8.03   0
   1 -21   0  629.00   10.38   0
  -1  21   0  611.04    6.98   0
   2 -21   0  928.63    7.39   0
  -2 -21   0  903.23    9.00   0
   2 -21   0  911.49   14.31   0
   2  21   0  901.41    8.83   0
   2  21   0  950.51    8.29   0
  -2  21   0  899.90    7.23   0
   3  21   0   64.49    3.57   0
   3 -21   0   70.79    3.59   0
  -3 -21   0   69.62    4.85   0
  -3  21   0   70.19    4.62   0
   3  21   0   76.13    4.80   0
   4  21   0   52.72    4.70   0
   4  21   0   39.35    3.74   0
  -4  21   0   40.88    4.65   0
  -4 -21   0   37.42    3.70   0
   4 -21   0   46.72    4.72   0
  -5 -21   0   95.71    4.19   0
   5  21   0  113.72    5.60   0
   5  21   0   84.74    4.25   0
   5 -21   0  103.82    5.24   0
  -5  21   0   94.38    5.23   0
  -6 -21   0  290.02    5.42   0
   6  21   0  275.70    5.62   0
  -6  21   0  283.05    6.56   0
   6  21   0  342.67    7.54   0
   6 -21   0  316.87    6.81   0
   6  21   0  301.14    6.96   0
   7  21   0   51.48    6.17   0
  -7  21   0   39.40    5.34   0
   7  21   0    5.22    5.36   0
  -7 -21   0   33.47    4.04   0
   7 -21   0   37.03    4.21   0
   7  21   0   32.04    6.66   0
   0  22   0  529.25    5.90   0
   0 -22   0  521.51    6.75   0
   0  22   0  507.75    8.77   0
   0 -22   0  513.78    8.09   0
  -1  22   0 1015.89    7.61   0
   1 -22   0 1019.64   12.42   0
   1  22   0 1003.74    9.53   0
  -1  22   0 1016.41   12.27   0
   1  22   0 1016.29    8.45   0
  -1 -22   0 1011.72    8.04   0
  -1 -22   0  976.97    9.38   0
   1 -22   0 1010.85    8.41   0
   2  22   0    4.48    4.38   0
  -2 -22   0    8.76    4.51   0
   2 -22   0    3.53    6.25   0
  -2  22   0    5.89    4.31   0
   2  22   0    7.46    3.15   0
   2 -22   0    7.01    4.39   0
   3  22   0    5.96    3.42   0
   3  22   0   10.20    4.32   0
  -3 -22   0    6.58    3.00   0
  -3  22   0    8.07    4.14   0
   3 -22   0    7.21    4.34   0
   4  22   0   36.62    4.55   0
  -4 -22   0   43.49    5.11   0
   4 -22   0   38.97    3.44   0
   4  22   0   41.21    3.44   0
  -4  22   0   40.44    4.50   0
   5  22   0  380.79    6.71   0
  -5  22   0  356.00    5.63   0
   5 -22   0  425.72    6.77   0
   5  22   0  385.76    7.27   0
  -5 -22   0  372.70    6.50   0
   6 -22   0   10.16    3.65   0
   6  22   0   13.10    5.26   0
  -6  22   0    6.84    5.01   0
   6  22   0    6.45    5.18   0
   6  22   0    9.00    4.82   0
  -6 -22   0    4.37    5.12   0
   7  22   0    4.13    5.02   0
  -7  22   0    6.46    5.48   0
   7  22   0    2.30    7.03   0
  -7 -22   0    2.54    5.51   0
   7 -22   0    4.85    5.37   0
   7  22   0    4.42    5.44   0
   0  23   0    1.44    4.25   0
   0 -23   0    0.09    4.56   0
   0 -23   0    5.34    3.03   0
   0  23   0    3.08    4.21   0
  -1 -23   0    1.75    4.45   0
   1  23   0    3.13    4.36   0
   1  23   0    2.30    4.22   0
   1 -23   0    1.82    5.58   0
   1 -23   0    7.31    4.50   0
  -1  23   0    4.30    4.23   0
  -1  23   0    1.09    5.31   0
  -2  23   0  100.99    3.70   0
   2 -23   0   99.21    4.84   0
   2  23   0  101.19    3.74   0
   2 -23   0   99.85    7.79   0
   2  23   0   96.56    5.19   0
  -2 -23   0  100.07    5.08   0
  -3 -23   0   18.99    4.75   0
  -3  23   0   14.65    3.08   0
   3  23   0   12.71    3.41   0
   3  23   0   17.99    4.66   0
   3 -23   0   19.57    4.44   0
  -4 -23   0    9.13    4.72   0
   4  23   0   10.46    4.71   0
   4 -23   0    7.17    3.47   0
  -4  23   0   11.27    4.20   0
   4  23   0   13.00    4.70   0
   5  23   0    1.39    4.72   0
  -5 -23   0    1.20    3.29   0
  -5  23   0   -1.47    3.31   0
   5 -23   0    3.71    4.76   0
   5  23   0    4.81    4.90   0
   6  23   0   23.03    5.57   0
  -6  23   0   23.98    3.82   0
   6 -23   0   23.12    3.90   0
   6  23   0   23.39    5.22   0
  -6 -23   0   24.89    5.09   0
   6  23   0   26.20    5.06   0
   0  24   0  229.25    7.16   0
   0 -24   0  235.98    4.64   0
   0  24   0  242.49    5.55   0
   0 -24   0  234.37    7.13   0
   1  24   0    2.10    4.45   0
   1  24   0   -1.89    4.46   0
  -1  24   0    0.99    5.32   0
   1 -24   0   -2.51    4.24   0
  -1 -24   0    1.61    4.43   0
  -1  24   0    6.01    4.18   0
   1 -24   0    0.44    5.43   0
   2 -24   0  141.21    7.61   0
   2 -24   0  147.94    5.06   0
  -2 -24   0  147.29    5.74   0
  -2  24   0  156.97    5.03   0
   2  24   0  147.04    5.49   0
   2  24   0  140.28    5.62   0
   3 -24   0    9.29    4.52   0
   3  24   0    2.59    4.75   0
   3  24   0    5.46    4.57   0
  -3  24   0    5.55    4.57   0
  -3 -24   0    7.21    4.53   0
   4  24   0    2.95    5.06   0
  -4 -24   0    1.98    3.15   0
   4 -24   0    1.69    4.76   0
   4  24   0    3.61    4.51   0
  -4  24   0   -0.54    4.64   0
   5 -24   0    3.53    3.32   0
  -5  24   0    0.64    3.17   0
   5  24   0    1.78    3.33   0
   5  24   0   -0.28    5.01   0
  -5 -24   0    3.32    4.76   0
   6  24   0    0.22    4.98   0
  -6  24   0   -1.73    3.50   0
   6 -24   0    2.90    5.26   0
   6  24   0    1.26    5.38   0
   6  24   0    0.19    5.31   0
  -6 -24   0    2.22    5.26   0
   0 -25   0    3.27    4.22   0
   0  25   0    2.28    4.30   0
   0 -25   0    1.13    4.58   0
   0  25   0    2.88    4.50   0
   1  25   0  299.73    5.70   0
  -1  25   0  305.74    7.44   0
   1  25   0  277.65    6.42   0
  -1 -25   0  287.32    6.40   0
   1 -25   0  283.19    8.39   0
  -1  25   0  291.66    4.98   0
   1 -25   0  296.46    5.90   0
   2  25   0   38.26    4.72   0
   2  25   0   53.88    4.73   0
  -2  25   0   43.29    3.43   0
   2 -25   0   44.80    7.11   0
  -2 -25   0   42.78    4.80   0
   2 -25   0   47.60    4.74   0
  -3  25   0   -0.79    4.29   0
   3 -25   0    1.92    4.49   0
  -3 -25   0    3.11    4.77   0
   3  25   0    1.40    4.80   0
   3  25   0    2.33    3.43   0
   4 -25   0    1.13    4.65   0
  -4  25   0    7.50    4.59   0
   4  25   0    2.42    3.54   0
   4  25   0    4.40    4.87   0
  -4 -25   0    6.56    5.02   0
   5  25   0  102.22    6.09   0
  -5 -25   0  122.07    4.55   0
  -5  25   0  115.47    4.39   0
   5  25   0  128.69    6.34   0
   5 -25   0  114.04    4.48   0
   6  25   0   60.90    5.75   0
   6  25   0  161.28    6.57   0
  -6 -25   0  127.82    6.49   0
   6  25   0  129.20    7.04   0
   6 -25   0  180.60    6.23   0
  -6  25   0  131.49    6.28   0
   0  26   0  423.95    8.07   0
   0  26   0  439.52    6.43   0
   0 -26   0  441.75    6.60   0
   0 -26   0  415.77    9.19   0
   1 -26   0  132.54    5.19   0
   1 -26   0  124.80    7.37   0
  -1  26   0  122.59    7.06   0
   1  26   0  129.46    5.36   0
   1  26   0  116.43    5.34   0
  -1  26   0  115.58    5.12   0
  -1 -26   0  115.56    6.28   0
   2  26   0    6.64    4.66   0
   2 -26   0    5.76    6.46   0
   2  26   0    4.18    4.85   0
  -2  26   0    4.92    4.41   0
  -2 -26   0    5.68    4.69   0
   2 -26   0    4.86    4.53   0
  -3 -26   0   68.05    5.20   0
   3 -26   0   67.89    5.01   0
   3  26   0   60.41    4.10   0
  -3  26   0   64.93    3.77   0
   3  26   0   73.32    5.44   0
  -4 -26   0   94.25    5.46   0
   4  26   0   95.38    5.56   0
   4  26   0   81.18    4.35   0
   4 -26   0   87.76    5.24   0
  -4  26   0   81.50    5.04   0
  -5 -26   0   83.91    6.01   0
   5  26   0   97.36    5.71   0
   5 -26   0   90.26    6.04   0
  -5  26   0   80.89    4.26   0
   5  26   0   99.13    5.81   0
   0 -27   0    1.67    4.71   0
   0 -27   0    2.82    4.53   0
   0  27   0   -1.30    4.54   0
   0  27   0   -2.27    5.76   0
   1 -27   0   24.58    6.22   0
   1 -27   0   23.18    4.63   0
   1  27   0   30.31    4.94   0
  -1  27   0   28.31    4.63   0
   1  27   0   33.40    4.83   0
  -1 -27   0   32.58    5.10   0
  -1  27   0   26.81    5.00   0
   2 -27   0  121.77    5.17   0
   2 -27   0  129.77    8.44   0
  -2  27   0  114.74    5.07   0
  -2 -27   0  112.60    5.61   0
   2  27   0  119.04    5.81   0
   2  27   0  121.72    5.47   0
   3 -27   0  103.85    4.24   0
   3  27   0  102.22    5.75   0
  -3 -27   0  122.25    5.70   0
  -3  27   0  116.45    5.16   0
   3  27   0   99.86    4.56   0
   4  27   0   -0.12    5.15   0
   4  27   0    2.52    4.96   0
  -4  27   0    0.57    3.45   0
  -4 -27   0    1.47    5.09   0
   4 -27   0    2.18    5.01   0
   5 -27   0   54.10    5.58   0
   5  27   0   44.27    5.83   0
   5  27   0   35.07    4.42   0
  -5  27   0   36.83    5.33   0
  -5 -27   0   56.32    5.67   0
   0 -28   0   78.10    5.59   0
   0  28   0   71.57    4.95   0
   0  28   0   75.70    5.50   0
  -1  28   0    3.14    4.48   0
   1 -28   0    3.36    5.91   0
   1  28   0    1.98    4.68   0
   1  28   0    2.69    4.57   0
  -1 -28   0   -0.41    4.87   0
   1 -28   0    2.84    4.55   0
   2 -28   0    1.79    6.79   0
   2  28   0   -0.71    4.61   0
   2 -28   0    5.09    4.71   0
  -2  28   0    4.03    4.59   0
   2  28   0    1.38    4.86   0
  -2 -28   0    1.88    4.86   0
  -3  28   0    1.49    3.47   0
   3  28   0    0.66    5.04   0
   3  28   0    8.95    5.07   0
  -3 -28   0    1.06    4.99   0
   3 -28   0    3.06    3.61   0
  -4  28   0    1.17    4.85   0
  -4 -28   0    0.21    5.39   0
   4  28   0    1.09    5.56   0
   4 -28   0    1.50    3.48   0
   4  28   0   -1.42    5.20   0
   0 -29   0    1.59    6.03   0
   0  29   0    3.03    3.29   0
   0  29   0    0.90    4.85   0
   1  29   0   17.57    5.20   0
   1 -29   0   10.61    4.80   0
   1  29   0   19.35    4.79   0
  -1 -29   0   16.50    4.99   0
   1 -29   0   16.78    6.40   0
  -1  29   0   18.65    3.45   0
   2 -29   0    2.52    7.69   0
   2 -29   0    4.61    4.88   0
  -2 -29   0    6.16    4.97   0
  -2  29   0    5.01    4.90   0
   2  29   0    1.60    4.75   0
   2  29   0    4.85    5.01   0
  -3 -29   0   -0.45    4.99   0
   3 -29   0    5.88    3.57   0
   3  29   0    1.24    5.18   0
  -3  29   0   -1.16    4.99   0
   3  29   0    2.27    5.14   0
   4  29   0    9.34    5.56   0
   4 -29   0    6.44    3.73   0
   4  29   0    4.86    4.07   0
  -4 -29   0    5.15    4.09   0
  -4  29   0   -1.04    4.97   0
   0  30   0   12.17    3.55   0
   0  30   0   12.87    6.47   0
   0 -30   0   13.28    6.36   0
   1  30   0   24.89    4.86   0
   1 -30   0   24.06    3.71   0
  -1 -30   0   20.24    5.44   0
   1 -30   0   22.47    5.30   0
   1  30   0   29.14    5.19   0
  -1  30   0   29.66    4.96   0
   2 -30   0    4.53    9.00   0
   2  30   0    4.27    5.09   0
  -2 -30   0    1.17    4.98   0
  -2  30   0    2.34    3.53   0
   2 -30   0    2.96    4.99   0
   2  30   0    1.46    5.05   0
   3  30   0    8.98    5.27   0
   3 -30   0    5.33    5.27   0
  -3 -30   0   15.68    5.32   0
  -3  30   0    0.76    3.42   0
   3  30   0   15.44    5.23   0
   0  31   0    0.67    4.83   0
   0  31   0   -0.05    6.47   0
   0 -31   0    0.29    5.29   0
   1 -31   0    2.76    3.45   0
   1  31   0    5.45    5.00   0
   1 -31   0    1.37    6.34   0
  -1  31   0    6.58    4.85   0
  -1 -31   0    6.01    5.37   0
   1  31   0    3.40    5.13   0
   2  31   0   66.51    4.31   0
  -2 -31   0   56.36    6.01   0
   2 -31   0   75.78   10.71   0
   2  31   0   73.13    6.13   0
  -2  31   0    1.83    4.98   0
   2 -31   0   64.10    4.15   0
   0  32   0    3.50    5.09   0
   0 -32   0    3.88    5.27   0
   0  32   0    3.08    5.23   0
  -1 -32   0   14.90    5.63   0
   1  32   0   13.38    5.25   0
  -1  32   0   17.93    5.09   0
   1 -32   0   19.63    6.97   0
   1  32   0   15.57    6.74   0
   9   0  -1    1.25    5.95   0
   9   0  -1    4.27    5.43   0
   8   0  -1    2.84    5.40   0
   8   0  -1    0.29    5.15   0
  -8   0   1   -1.75    4.61   0
  -8   0   1    0.61    5.45   0
   7   0  -1    1.01    4.35   0
  -7   0   1    2.08    2.86   0
   7   0  -1   -0.44    5.29   0
  -7   0   1    1.23    4.33   0
   6   0  -1    1.40    4.63   0
   6   0  -1    3.20    4.53   0
  -6   0   1    4.38    4.18   0
  -6   0   1    0.79    3.87   0
   5   0  -1    1.86    3.72   0
  -5   0   1    1.97    3.68   0
  -5   0   1    0.59    3.85   0
   5   0  -1    0.77    4.17   0
   4   0  -1    0.78    4.38   0
  -4   0   1   -0.41    4.04   0
   4   0  -1    0.35    3.58   0
  -4   0   1    2.08    4.37   0
  -3   0   1   -1.76    3.78   0
  -3   0   1   -1.00    4.40   0
   3   0  -1   -2.14    4.64   0
   3   0  -1    1.30    3.93   0
  -2   0   1    2.40    4.95   0
  -2   0   1    0.41    5.62   0
   2   0  -1    2.17    4.90   0
   2   0  -1   -0.86    5.58   0
   1   0  -1    1.42    4.69   0
  -1   0   1    1.93    6.47   0
   0   0  -1    1.47    4.95   0
   0   0   1    0.65    4.73   0
  -1   0  -1    1.87    6.75   0
   1   0   1   -0.53    6.87   0
  -2   0  -1    0.32    5.32   0
  -2   0  -1    0.16    6.70   0
   2   0   1    0.76    7.89   0
   2   0   1    1.41    5.41   0
   3   0   1    1.40    5.82   0
  -3   0  -1    0.85    4.75   0
   3   0   1    0.59    4.69   0
  -3   0  -1    5.51    3.20   0
  -4   0  -1    1.22    4.03   0
   4   0   1    2.03    4.54   0
   4   0   1    1.69    5.61   0
  -4   0  -1    0.55    4.84   0
   5   0   1    2.03    5.38   0
   5   0   1    0.12    4.32   0
  -5   0  -1    1.80    4.04   0
  -5   0  -1    0.88    5.23   0
   6   0   1    2.21    4.55   0
  -6   0  -1    0.09    4.88   0
  -6   0  -1   -3.12    4.26   0
   6   0   1    1.96    4.98   0
  -7   0  -1   -3.46    4.33   0
   7   0   1    1.21    4.73   0
   7   0   1    0.01    6.53   0
   8   0   1    2.59    3.75   0
   8   0   1   -0.35    9.69   0
  -8   0  -1   -0.49    3.11   0
   9   0   1   -0.96    3.81   0
  -9   0  -1   -2.33    4.87   0
   9   1  -1   25.91    5.55   0
   9  -1  -1   16.75    6.32   0
   9  -1  -1   15.91    5.39   0
  -9  -1   1   22.22    5.00   0
   9   1  -1   22.22    6.17   0
  -9   1   1   19.15    5.06   0
   8   1  -1   28.67    5.69   0
  -8  -1   1   32.07    4.58   0
  -8   1   1   33.39    4.50   0
   8   1  -1   27.63    5.04   0
  -8   1   1   29.89    4.83   0
   8  -1  -1   27.60    4.98   0
   8  -1  -1   30.07    4.92   0
   7   1  -1  169.10    6.58   0
   7  -1  -1  162.10    4.56   0
  -7  -1   1  174.45    5.77   0
   7   1  -1  157.64    5.60   0
   7  -1  -1  172.67    5.77   0
  -7   1   1  174.41    5.84   0
  -7  -1   1  170.28    5.15   0
  -7   1   1  170.39    5.28   0
   6   1  -1  184.26    4.54   0
   6   1  -1  197.27    5.88   0
  -6  -1   1  200.45    6.59   0
  -6   1   1  196.34    6.38   0
   6  -1  -1  189.80    5.69   0
  -6   1   1  208.21    5.33   0
  -6  -1   1  193.09    5.30   0
   6  -1  -1  192.47    5.70   0
   5  -1  -1  354.35    6.73   0
  -5  -1   1  352.93    6.93   0
  -5  -1   1  348.67    6.18   0
  -5   1   1  346.53    5.41   0
  -5   1   1  355.86    6.82   0
   5  -1  -1  340.17    6.61   0
   5   1  -1  346.73    7.42   0
   5   1  -1  344.52    6.41   0
  -4  -1   1  333.52    6.90   0
  -4   1   1  335.27    6.56   0
  -4   1   1  345.79    6.74   0
   4  -1  -1  335.23    6.95   0
   4   1  -1  341.44    6.76   0
  -4  -1   1  333.61    5.67   0
   4   1  -1  333.98    6.77   0
   4  -1  -1  330.68    6.72   0
   3   1  -1   26.81    4.88   0
  -3   1   1   22.58    4.64   0
   3  -1  -1   27.61    4.18   0
   3   1  -1   26.22    4.27   0
  -3   1   1   23.60    4.26   0
  -3  -1   1   25.20    4.61   0
   3  -1  -1   26.98    4.84   0
  -3  -1   1   25.40    4.23   0
  -2  -1   1    3.90    4.72   0
  -2   1   1    1.29    5.38   0
   2  -1  -1    2.29    5.44   0
   2   1  -1    4.17    5.57   0
  -2   1   1    2.32    4.94   0
  -2  -1   1    3.88    5.69   0
   2   1  -1    1.48    4.95   0
   2  -1  -1    1.60    4.79   0
  -1   1   1 1210.76   16.93   0
  -1  -1   1 1221.25   16.67   0
   1   1  -1 1217.25   17.27   0
  -1  -1   1 1208.53   17.15   0
   1   1  -1 1206.32   16.55   0
   1  -1  -1 1205.13   16.96   0
   0   1   1 4875.35   42.86   0
   0   1   1 4929.69   39.11   0
   0  -1  -1 4959.45   43.58   0
   0  -1  -1 4974.48   39.31   0
   0   1  -1 4770.98   40.78   0
   1  -1   1 1715.82   22.99   0
  -1   1  -1 1828.72   31.41   0
  -1  -1  -1 1697.60   19.05   0
   1  -1   1 1760.20   29.23   0
  -1   1  -1 1705.90   23.44   0
   1   1   1 1708.69   19.66   0
  -2   1  -1  659.68   11.12   0
   2  -1   1  657.24   16.26   0
   2   1   1  643.66   10.59   0
   2   1   1  662.55   23.68   0
  -2  -1  -1  658.99   10.36   0
  -2   1  -1  662.41   15.65   0
   2  -1   1  653.31   11.50   0
   3   1   1  155.82    6.09   0
   3   1   1  160.31    9.05   0
  -3  -1  -1  149.02    5.76   0
  -3   1  -1  155.11    8.05   0
  -3   1  -1  149.07    5.86   0
   3  -1   1  152.86    7.62   0
   3  -1   1  158.92    6.30   0
  -3  -1  -1  154.89    9.39   0
   4   1   1    6.65    3.26   0
  -4   1  -1    5.09    4.09   0
  -4  -1  -1    5.93    5.64   0
  -4  -1  -1    3.32    4.23   0
   4  -1   1    5.30    5.08   0
  -4   1  -1    7.17    5.03   0
   4   1   1    6.67    5.53   0
   4  -1   1    5.92    4.52   0
   5  -1   1 1562.53   11.60   0
  -5   1  -1 1527.44   11.10   0
  -5  -1  -1 1580.80   18.39   0
   5   1   1 1548.65   10.78   0
  -5  -1  -1 1547.46   10.54   0
  -5   1  -1 1630.56   16.90   0
   5   1   1 1557.27   18.30   0
   5  -1   1 1569.91   16.90   0
   6   1   1   32.10    6.31   0
   6  -1   1   31.78    6.27   0
   6  -1   1   30.03    4.82   0
  -6   1  -1   33.23    6.02   0
   6   1   1   26.43    4.69   0
  -6  -1  -1   32.46    4.45   0
  -6   1  -1   29.66    4.37   0
   7   1   1   10.49    4.64   0
  -7   1  -1   11.20    6.22   0
   7  -1   1    8.52    4.70   0
  -7  -1  -1    7.15    4.33   0
   7   1   1   10.32    6.67   0
  -7   1  -1    9.08    4.27   0
   7  -1   1   12.63    6.55   0
  -8   1  -1   -0.07    4.62   0
   8   1   1    0.99   11.05   0
   8  -1   1   -2.82    3.65   0
   8   1   1    1.03    3.61   0
   8  -1   1    0.27    8.29   0
  -8  -1  -1    3.97    4.54   0
   9   1   1    3.51    3.82   0
  -9  -1  -1    3.33    5.08   0
  -9   1  -1    5.30    5.01   0
   9  -1   1    3.62    5.34   0
   9  -2  -1   20.18    5.33   0
   9   2  -1   23.58    5.54   0
   9   2  -1   19.43    6.05   0
   9  -2  -1   19.80    6.35   0
  -9   2   1   18.98    5.09   0
  -9  -2   1   22.22    3.68   0
   8  -2  -1    1.57    5.53   0
   8  -2  -1    1.15    4.89   0
   8   2  -1    1.11    5.49   0
  -8   2   1    0.84    5.73   0
  -8  -2   1   -2.81    4.67   0
   8   2  -1    1.08    5.12   0
   7  -2  -1  246.87    6.29   0
  -7   2   1  257.09    5.67   0
  -7  -2   1  253.22    6.51   0
   7   2  -1  268.71    7.05   0
  -7   2   1  272.42    6.40   0
   7  -2  -1  251.66    6.11   0
   7   2  -1  252.87    6.09   0
  -7  -2   1  243.33    4.52   0
  -6  -2   1 1473.72    9.94   0
  -6  -2   1 1521.90   12.60   0
  -6   2   1 1523.51   10.44   0
   6   2  -1 1524.15   10.73   0
  -6   2   1 1572.89   12.09   0
   6  -2  -1 1495.54   10.89   0
   6  -2  -1 1464.93   11.86   0
   6   2  -1 1519.92   12.97   0
   5  -2  -1 1031.42   10.26   0
  -5   2   1 1062.29   10.37   0
  -5   2   1 1050.92    9.32   0
  -5  -2   1 1033.96    8.85   0
   5   2  -1 1039.69   10.63   0
   5   2  -1 1075.94    9.60   0
  -5  -2   1 1045.50   10.64   0
   5  -2  -1  999.28    9.68   0
  -4   2   1  570.10    8.19   0
   4  -2  -1  558.45    8.59   0
   4  -2  -1  577.12    8.32   0
   4   2  -1  567.92    7.93   0
  -4  -2   1  563.17    8.32   0
  -4  -2   1  550.12    6.77   0
  -4   2   1  557.75    7.82   0
   4   2  -1  569.29    8.33   0
  -3  -2   1  151.75    4.72   0
   3   2  -1  158.80    4.89   0
   3  -2  -1  153.66    5.76   0
   3  -2  -1  157.32    5.06   0
  -3   2   1  150.23    5.67   0
   3   2  -1  162.18    5.81   0
  -3  -2   1  152.11    5.71   0
  -3   2   1  164.10    5.96   0
   2  -2  -1 3512.17   23.15   0
  -2   2   1 3529.54   21.98   0
   2  -2  -1 3465.15   21.84   0
  -2  -2   1 3529.85   20.97   0
   2   2  -1 3528.38   22.93   0
  -2  -2   1 3458.01   22.76   0
   2   2  -1 3532.85   21.01   0
  -1  -2   1 3290.40   25.61   0
   1  -2  -1 3345.22   25.03   0
   1   2  -1 3327.60   25.94   0
   1   2  -1 3375.85   25.71   0
  -1   2   1 3387.52   25.03   0
  -1  -2   1 3354.19   25.30   0
   0  -2  -1 2789.18   29.25   0
   0   2   1 2759.26   28.90   0
   0  -2  -1 2695.35   27.16   0
   0   2   1 2760.35   27.40   0
   1  -2   1   75.93    9.54   0
  -1  -2  -1   77.89    7.65   0
   1   2   1   92.15    7.68   0
   1   2   1   79.36   10.70   0
   1  -2   1   78.57    8.07   0
  -1  -2  -1   78.30   10.37   0
  -1   2  -1   74.53    9.71   0
  -1   2  -1   80.03    8.75   0
  -2   2  -1  304.40   10.14   0
   2   2   1  307.16   15.19   0
   2   2   1  304.89   14.69   0
   2  -2   1  299.22    8.95   0
   2   2   1  306.19    8.00   0
  -2  -2  -1  290.45    7.73   0
  -2   2  -1  290.58    8.45   0
   2  -2   1  299.85   10.61   0
  -3   2  -1   81.20    6.00   0
  -3  -2  -1   74.57    5.12   0
   3  -2   1   77.19    6.23   0
   3  -2   1   78.83    5.57   0
   3   2   1   79.15    7.51   0
  -3   2  -1   71.43    5.24   0
   3   2   1   79.25    4.31   0
   4   2   1 1366.48   11.18   0
   4  -2   1 1312.88   15.35   0
  -4   2  -1 1165.91   10.69   0
   4  -2   1 1244.28   11.74   0
   4   2   1 1313.49   18.49   0
  -4  -2  -1 1287.35   10.33   0
  -4   2  -1 1357.50   15.29   0
   5  -2   1   56.82    5.11   0
  -5   2  -1   61.90    4.68   0
  -5  -2  -1   60.97    4.36   0
  -5   2  -1   64.34    5.53   0
   5   2   1   60.29    4.88   0
   5   2   1   63.83    6.27   0
   5  -2   1   64.07    6.01   0
   6   2   1 1009.41   15.64   0
   6  -2   1 1011.07   13.40   0
   6   2   1  959.22    9.19   0
  -6   2  -1 1011.87    9.04   0
   6  -2   1  951.21    9.57   0
  -6   2  -1 1038.02   13.11   0
  -6  -2  -1  967.33    8.65   0
  -7  -2  -1  122.36    4.05   0
  -7   2  -1  124.58    6.86   0
   7  -2   1  133.91    8.06   0
   7   2   1  129.28    9.19   0
   7  -2   1  111.60    5.57   0
   7   2   1  111.45    5.49   0
  -7   2  -1  112.32    4.08   0
  -8  -2  -1   48.31    5.01   0
   8   2   1   42.42    3.98   0
   8  -2   1   36.94    5.36   0
   8  -2   1   45.34    7.99   0
  -8   2  -1   46.30    4.88   0
   9   2   1   -1.01    4.24   0
  -9   2  -1   -0.04    4.91   0
  -9  -2  -1    5.04    4.90   0
   9  -2   1    5.54    5.44   0
  -9   3   1   88.37    5.85   0
   9  -3  -1   73.96    6.15   0
   9   3  -1   64.09    4.64   0
   9   3  -1   85.54    6.95   0
  -9  -3   1   72.42    5.48   0
   9  -3  -1   94.12    6.06   0
   8   3  -1   93.42    5.51   0
   8   3  -1  104.73    5.64   0
  -8   3   1   94.03    6.47   0
  -8  -3   1  103.72    4.86   0
   8  -3  -1   90.20    4.43   0
   8  -3  -1  102.02    5.42   0
  -7  -3   1  165.97    5.08   0
  -7   3   1  162.96    5.57   0
   7  -3  -1  163.86    6.10   0
   7  -3  -1  145.72    5.57   0
   7   3  -1  165.89    5.64   0
   7   3  -1  172.33    6.58   0
  -6  -3   1  196.19    5.34   0
   6   3  -1  194.94    6.50   0
  -6   3   1  197.50    5.55   0
  -6   3   1  195.94    5.34   0
   6  -3  -1  189.92    5.66   0
   6   3  -1  200.75    5.84   0
   6  -3  -1  181.77    5.60   0
  -5  -3   1  364.24    6.21   0
   5   3  -1  366.57    6.98   0
  -5  -3   1  368.56    7.03   0
   5  -3  -1  366.85    6.71   0
  -5   3   1  370.87    6.72   0
   5   3  -1  370.43    6.70   0
   5  -3  -1  358.18    6.86   0
  -5   3   1  383.14    6.69   0
  -4  -3   1  712.64    9.64   0
   4   3  -1  743.09    9.32   0
  -4   3   1  728.54    8.15   0
   4  -3  -1  708.36    8.36   0
  -4  -3   1  710.96    7.46   0
   4  -3  -1  725.77    8.76   0
   4   3  -1  748.18    8.56   0
  -4   3   1  722.93    8.79   0
  -3  -3   1  494.03    7.71   0
   3  -3  -1  480.02    8.01   0
   3   3  -1  480.28    7.88   0
  -3  -3   1  465.69    8.27   0
  -3   3   1  468.72    8.00   0
   3  -3  -1  471.21    8.49   0
   3   3  -1  478.06    8.49   0
   2  -3  -1  216.26    6.95   0
  -2   3   1  226.81    6.96   0
   2  -3  -1  230.02    7.83   0
  -2  -3   1  221.35    7.16   0
   2   3  -1  220.01    7.57   0
   2   3  -1  222.07    7.17   0
  -2  -3   1  233.97    7.73   0
  -1   3   1 1625.23   16.84   0
   1   3  -1 1622.50   17.61   0
   1  -3  -1 1618.53   16.89   0
  -1  -3   1 1631.16   17.74   0
   0   3   1 2575.73   24.79   0
   0  -3  -1 2642.84   25.50   0
   0   3   1 2571.57   25.11   0
   0   3  -1 2700.39   32.68   0
   0  -3  -1 2588.85   25.20   0
   2   3   1  606.90   15.79   0
  -2   3  -1  609.84   11.40   0
  -2  -3  -1  614.42    9.60   0
   2  -3   1  621.60   12.71   0
   2  -3   1  597.83   12.80   0
   2   3   1  627.11   16.29   0
   2   3   1  617.90    9.05   0
  -2   3  -1  606.04   11.91   0
  -3   3  -1   88.14    5.21   0
   3   3   1   89.33    7.38   0
   3  -3   1   89.58    6.21   0
   3  -3   1   86.29    5.45   0
   3   3   1   87.63    5.38   0
  -3  -3  -1   83.56    5.08   0
  -3   3  -1   88.05    5.86   0
  -4   3  -1  278.55    7.20   0
   4   3   1  278.56    9.68   0
  -4  -3  -1  270.92    5.79   0
   4  -3   1  281.61    8.00   0
   4  -3   1  266.97    6.75   0
   4   3   1  273.72    6.37   0
  -4   3  -1  268.58    6.27   0
   5   3   1 1062.71   15.82   0
   5  -3   1 1029.45   10.32   0
   5   3   1 1032.45    8.95   0
  -5   3  -1 1051.64    9.78   0
  -5  -3  -1 1012.85    8.84   0
  -5   3  -1 1074.89   12.77   0
   5  -3   1 1060.68   12.55   0
  -6   3  -1  669.61    7.85   0
   6  -3   1  678.64   11.16   0
   6  -3   1  654.55    8.26   0
  -6   3  -1  702.99   10.84   0
   6   3   1  712.47    8.17   0
   6   3   1  693.58   13.75   0
  -6  -3  -1  670.55    7.42   0
  -7   3  -1   48.81    4.77   0
  -7  -3  -1   41.59    4.59   0
   7  -3   1   46.97    5.20   0
  -7   3  -1   44.03    5.75   0
   7   3   1   43.95    8.52   0
   7   3   1   42.02    4.86   0
   7  -3   1   44.86    6.08   0
  -8   3  -1   48.22    7.17   0
   8   3   1   41.72    5.38   0
   8  -3   1   49.50    5.25   0
   8  -3   1   49.19    7.86   0
  -8   3  -1   45.73    4.75   0
  -8  -3  -1   47.98    4.87   0
  -9   3  -1   70.83    5.78   0
   9  -3   1   58.99    6.23   0
   9  -3   1   87.80   12.02   0
   9   3   1   71.33    4.55   0
  -9  -3  -1   84.68    5.72   0
  -9  -4   1   24.02    4.97   0
  -9   4   1   23.93    5.12   0
   9   4  -1   25.71    6.24   0
   9  -4  -1   25.47    5.40   0
   9   4  -1   29.33    5.55   0
   9  -4  -1   16.44    5.56   0
   8  -4  -1   34.54    5.86   0
   8   4  -1   31.56    5.00   0
  -8  -4   1   32.83    4.79   0
  -8   4   1   33.53    4.79   0
   8   4  -1   30.72    5.95   0
   8  -4  -1   28.67    4.94   0
  -7   4   1   67.12    5.78   0
   7  -4  -1   64.15    4.98   0
   7   4  -1   66.75    5.54   0
  -7  -4   1   63.11    4.57   0
   7   4  -1   67.79    5.28   0
   7  -4  -1   69.96    4.80   0
  -6  -4   1   58.50    4.37   0
   6  -4  -1   55.29    4.92   0
   6  -4  -1   61.62    4.36   0
   6   4  -1   55.70    4.94   0
   6   4  -1   60.14    4.68   0
  -6   4   1   59.48    4.27   0
   5  -4  -1  480.69    7.42   0
   5   4  -1  491.88    6.45   0
   5   4  -1  499.16    8.34   0
   5  -4  -1  458.95    7.42   0
  -5   4   1  488.45    7.31   0
  -5  -4   1  467.07    6.63   0
   4  -4  -1  184.30    5.82   0
   4   4  -1  186.65    5.62   0
   4  -4  -1  175.60    5.41   0
   4   4  -1  204.30    5.63   0
  -4   4   1  193.23    5.42   0
  -4  -4   1  184.87    5.45   0
   3   4  -1 2970.36   16.19   0
  -3   4   1 2869.68   17.00   0
   3  -4  -1 2814.98   16.86   0
   3  -4  -1 2899.00   18.74   0
   3   4  -1 2908.99   18.14   0
  -3  -4   1 2930.03   15.72   0
   2  -4  -1 9999.99   33.17   0
   2   4  -1 9970.48   32.86   0
   1  -4  -1 2307.88   18.14   0
   1   4  -1 2324.79   20.04   0
  -1  -4   1 2319.86   19.74   0
  -1   4   1 2316.27   18.02   0
   0  -4  -1  266.16    9.77   0
   0  -4   1  274.93   12.80   0
   0  -4  -1  264.80    9.30   0
   0   4  -1  263.90   11.47   0
   0   4  -1  277.47    8.86   0
   0   4   1  267.02    9.13   0
   0   4   1  256.70    9.47   0
  -1   4  -1 6306.99   33.89   0
   1  -4   1 6290.33   33.52   0
  -1  -4  -1 6363.96   40.51   0
  -1  -4  -1 6087.71   29.87   0
   1   4   1 6154.68   30.13   0
  -2   4  -1  275.24    9.68   0
   2   4   1  264.06   10.26   0
   2  -4   1  258.86    8.01   0
   2   4   1  254.04    7.46   0
  -2  -4  -1  240.80    7.10   0
   2  -4   1  248.22    9.77   0
  -2   4  -1  262.53    7.61   0
  -3   4  -1  318.98    7.45   0
  -3   4  -1  319.60    8.19   0
   3   4   1  333.13   10.17   0
   3   4   1  328.80    7.07   0
   3   4   1  326.63    9.80   0
  -3  -4  -1  302.77    5.91   0
   3  -4   1  323.70    7.84   0
   3  -4   1  313.41    8.69   0
  -4   4  -1  285.74    6.59   0
  -4  -4  -1  294.72    5.98   0
   4  -4   1  288.11    7.89   0
   4   4   1  285.05    9.01   0
  -4   4  -1  286.23    6.98   0
   4  -4   1  282.66    7.01   0
   4   4   1  281.38    6.45   0
  -5  -4  -1   72.07    4.84   0
   5  -4   1   80.52    5.88   0
  -5   4  -1   74.70    5.52   0
  -5   4  -1   76.26    4.80   0
   5  -4   1   73.90    5.07   0
   5   4   1   73.88    6.37   0
   5   4   1   74.09    5.06   0
  -6   4  -1   57.26    5.47   0
  -6  -4  -1   47.53    3.34   0
   6  -4   1   51.11    4.80   0
  -6   4  -1   53.69    4.42   0
   6  -4   1   52.76    5.96   0
   6   4   1   52.44    3.65   0
   6   4   1   55.27    6.60   0
   7  -4   1  144.61    7.34   0
   7   4   1  142.49   10.41   0
   7   4   1  138.33    9.37   0
   7   4   1  126.68    4.60   0
   7  -4   1  130.20    5.85   0
  -7   4  -1  134.46    5.20   0
  -7   4  -1  144.29    6.85   0
  -7  -4  -1  135.15    5.17   0
   8  -4   1   45.45    6.86   0
   8   4   1   40.79    5.60   0
   8  -4   1   47.44    5.39   0
  -8   4  -1   45.07    4.86   0
  -8   4  -1   54.18    7.19   0
  -8  -4  -1   42.11    4.93   0
   9  -4   1    3.50    5.46   0
   9  -4   1    4.49    8.62   0
   9   4   1    0.28    5.54   0
  -9  -4  -1    2.35    5.02   0
   9  -5  -1   32.61    5.75   0
  -9   5   1   41.56    5.42   0
   9   5  -1   35.10    5.61   0
  -9  -5   1   33.07    4.92   0
   9   5  -1   35.09    6.40   0
   9  -5  -1   44.90    5.67   0
   8   5  -1   20.32    5.10   0
   8   5  -1   18.97    5.69   0
   8  -5  -1   19.88    5.10   0
  -8  -5   1   18.54    4.55   0
   8  -5  -1   16.46    4.69   0
  -8   5   1   14.86    5.68   0
   7  -5  -1   11.12    4.30   0
   7  -5  -1   12.49    4.55   0
   7   5  -1   13.02    5.09   0
  -7  -5   1   12.98    4.35   0
   7   5  -1   10.47    3.43   0
  -7   5   1   13.05    4.25   0
   6   5  -1   27.81    4.20   0
   6   5  -1   26.93    4.72   0
   6  -5  -1   25.76    3.99   0
  -6  -5   1   26.72    4.23   0
   6  -5  -1   27.60    4.53   0
  -6   5   1   23.92    3.95   0
  -5  -5   1  207.15    5.41   0
   5  -5  -1  208.15    5.55   0
   5   5  -1  213.97    5.88   0
  -5   5   1  205.18    5.54   0
   5  -5  -1  197.76    5.94   0
   5   5  -1  206.10    5.80   0
   4  -5  -1  721.15    8.43   0
   4  -5  -1  707.77    9.21   0
  -4   5   1  717.12    8.35   0
  -4  -5   1  700.66    7.21   0
   4   5  -1  716.49    9.43   0
   4   5  -1  727.52    7.57   0
  -3   5   1  343.49    6.82   0
   3   5  -1  345.05    7.19   0
  -3  -5   1  348.27    6.15   0
   3  -5  -1  356.45    7.67   0
   3  -5  -1  348.02    6.85   0
   3   5  -1  355.23    6.28   0
  -2  -5   1 3184.99   18.58   0
   2  -5  -1 3130.41   18.19   0
  -2   5   1 3188.84   18.16   0
   2   5  -1 3014.67   19.16   0
   2   5  -1 3090.32   18.48   0
   1   5  -1   27.74    4.65   0
   1  -5  -1   28.17    6.02   0
   1  -5  -1   25.54    5.66   0
  -1  -5   1   31.35    6.45   0
  -1   5   1   32.03    5.61   0
   0  -5  -1  342.61    9.12   0
   0   5  -1  343.30   12.81   0
   0   5   1  347.60    9.08   0
   0   5   1  348.11    9.61   0
   0  -5   1  335.88   12.05   0
   0  -5  -1  341.49    9.67   0
   0   5  -1  351.63    8.83   0
   1   5   1 1493.72   17.47   0
   1   5   1 1427.32   14.65   0
  -1  -5  -1 1442.31   17.43   0
  -1  -5  -1 1420.57   15.08   0
  -1   5  -1 1485.88   15.83   0
   1  -5   1 1460.73   15.60   0
  -2   5  -1 2146.30   24.61   0
  -2  -5  -1 2105.70   14.82   0
   2  -5   1 2078.57   25.25   0
  -2   5  -1 2164.47   17.17   0
   2  -5   1 2194.79   17.94   0
   2   5   1 2188.17   15.63   0
   2   5   1 2232.92   22.42   0
   3   5   1 1824.93   13.02   0
   3  -5   1 1729.90   17.31   0
   3   5   1 1782.56   18.90   0
   3   5   1 1875.27   19.98   0
  -3  -5  -1 1742.95   12.44   0
   3  -5   1 1800.62   15.36   0
  -3   5  -1 1755.18   14.64   0
  -3   5  -1 1774.50   16.58   0
  -4   5  -1  207.99    6.01   0
  -4   5  -1  204.16    6.03   0
   4   5   1  212.08    7.72   0
   4  -5   1  198.17    6.47   0
  -4  -5  -1  194.54    5.47   0
   4   5   1  211.56    8.11   0
   4  -5   1  204.07    6.29   0
   4   5   1  208.42    5.87   0
   5  -5   1   31.82    4.77   0
   5   5   1   33.16    5.91   0
   5  -5   1   29.36    4.56   0
  -5   5  -1   32.05    5.08   0
   5   5   1   29.46    5.66   0
   5   5   1   32.49    3.55   0
  -5  -5  -1   29.43    4.38   0
  -5   5  -1   30.94    4.38   0
  -6   5  -1   24.54    5.32   0
   6   5   1   25.81    7.12   0
  -6  -5  -1   22.75    4.22   0
   6   5   1   24.44    5.97   0
  -6   5  -1   23.59    4.32   0
   6  -5   1   25.02    5.63   0
   6   5   1   24.28    4.68   0
   6  -5   1   21.03    4.62   0
  -7   5  -1    9.88    4.26   0
  -7   5  -1    8.33    5.22   0
   7   5   1   10.80    8.40   0
   7   5   1    8.05    7.57   0
  -7  -5  -1   10.71    3.39   0
   7  -5   1   10.33    5.95   0
   7   5   1    9.49    4.80   0
   7  -5   1    7.79    4.84   0
  -8   5  -1   35.66    6.21   0
   8  -5   1   36.42    6.67   0
   8  -5   1   39.18    5.32   0
   8   5   1   36.92    5.17   0
  -8   5  -1   39.20    5.16   0
  -8  -5  -1   32.96    4.93   0
   9  -5   1   63.35    6.13   0
   9  -5   1   68.73    8.99   0
   9   5   1   80.19    6.30   0
  -9   5  -1   80.66    8.69   0
  -9  -5  -1   67.34    5.58   0
   9  -6  -1   65.54    6.24   0
  -9   6   1   78.41    7.06   0
   9   6  -1   87.24    7.08   0
  -9  -6   1   69.58    4.07   0
   9  -6  -1   78.93    6.08   0
   9   6  -1   79.33    6.00   0
  -8  -6   1    1.14    4.52   0
   8   6  -1    4.17    3.49   0
   8   6  -1    2.39    4.49   0
   8  -6  -1    3.64    4.97   0
  -8   6   1    2.97    4.52   0
   8  -6  -1    2.22    4.69   0
   7   6  -1    9.45    4.10   0
   7  -6  -1    8.01    4.58   0
   7   6  -1   10.82    4.97   0
  -7   6   1    9.05    5.23   0
  -7  -6   1    8.03    4.43   0
   7  -6  -1    9.52    4.25   0
  -6  -6   1   52.30    4.39   0
  -6   6   1   58.62    5.09   0
   6   6  -1   56.24    4.68   0
   6  -6  -1   51.06    4.65   0
   6  -6  -1   56.08    4.36   0
   6   6  -1   56.95    4.71   0
   5  -6  -1   72.63    3.55   0
  -5  -6   1   72.45    4.63   0
  -5   6   1   76.50    4.41   0
   5   6  -1   77.41    4.53   0
   5   6  -1   78.12    4.92   0
   5  -6  -1   71.89    5.02   0
   4  -6  -1  122.68    4.69   0
  -4  -6   1  113.48    3.92   0
  -4   6   1  121.75    4.69   0
   4  -6  -1  118.92    5.40   0
   4   6  -1  113.60    4.88   0
   4   6  -1  126.42    5.10   0
   3   6  -1 2042.40   12.94   0
  -3   6   1 2032.79   13.49   0
   3  -6  -1 2100.16   16.70   0
  -3  -6   1 2110.11   13.21   0
   3   6  -1 1995.15   14.53   0
   3  -6  -1 2022.62   13.61   0
   2   6  -1  115.00    5.91   0
  -2  -6   1  110.20    4.83   0
   2  -6  -1  112.72    5.44   0
  -2   6   1  112.59    5.33   0
  -1  -6   1   49.35    6.03   0
   1  -6  -1   46.45    5.82   0
   1  -6  -1   46.06    6.03   0
   1   6  -1   49.37    6.01   0
  -1   6   1   46.22    4.31   0
   0   6   1 2407.11   19.54   0
   0   6  -1 2468.82   26.30   0
   0  -6  -1 2503.46   18.88   0
   0  -6   1 2558.81   26.67   0
   0  -6   1 2454.78   17.79   0
   0   6   1 2422.94   18.35   0
   0  -6  -1 2451.44   19.85   0
   0   6  -1 2470.02   18.00   0
   1   6   1 1079.41   13.95   0
  -1  -6  -1 1107.39   12.95   0
   1   6   1 1101.93   12.69   0
  -1  -6  -1 1140.62   14.32   0
   1  -6   1 1134.76   12.87   0
  -1   6  -1 1167.15   12.91   0
   2   6   1  871.92   13.56   0
   2   6   1  818.82    9.97   0
   2  -6   1  793.24   18.56   0
  -2  -6  -1  795.17    9.33   0
  -2   6  -1  820.93   10.65   0
   2  -6   1  843.68   11.05   0
  -2   6  -1  843.22   18.37   0
   3   6   1  212.63    6.99   0
   3  -6   1  207.02    8.09   0
  -3   6  -1  214.21    5.92   0
   3  -6   1  218.08    7.08   0
   3   6   1  225.55    6.14   0
  -3  -6  -1  207.00    5.04   0
   3   6   1  219.77    7.69   0
  -3   6  -1  216.62    7.38   0
   4  -6   1  206.70    6.70   0
  -4  -6  -1  202.21    5.59   0
   4  -6   1  215.76    6.29   0
   4   6   1  213.21    7.55   0
   4   6   1  219.72    6.00   0
  -4   6  -1  212.12    5.85   0
   4   6   1  217.50    7.78   0
  -4   6  -1  203.81    6.25   0
   5  -6   1    7.14    4.57   0
   5   6   1    4.57    4.90   0
   5   6   1    8.77    5.00   0
   5   6   1    7.97    4.61   0
  -5   6  -1   11.08    3.94   0
  -5  -6  -1   10.26    4.49   0
  -5   6  -1   11.13    4.23   0
   5  -6   1    9.36    4.41   0
  -6  -6  -1    3.17    4.12   0
   6   6   1    1.55    3.27   0
  -6   6  -1    3.22    4.91   0
   6  -6   1    3.19    4.60   0
   6   6   1    1.80    5.59   0
   6   6   1    2.37    6.06   0
   6  -6   1    2.18    4.41   0
  -6   6  -1    3.75    4.13   0
   7   6   1    7.00    7.76   0
  -7   6  -1    5.64    4.42   0
  -7  -6  -1    9.72    4.52   0
  -7   6  -1    8.39    4.31   0
   7  -6   1    9.56    5.89   0
   7  -6   1    5.20    4.70   0
   7   6   1    6.90    4.98   0
   7   6   1    6.04    7.45   0
  -8   6  -1    2.17    5.81   0
  -8  -6  -1    8.40    4.81   0
   8  -6   1    2.73    5.14   0
   8   6   1    2.43    3.56   0
   8  -6   1    2.70    6.30   0
   9   6   1   13.98    5.90   0
  -9  -6  -1   13.96    3.72   0
   9  -6   1    7.34    7.87   0
  -9   6  -1    7.32    7.43   0
   9  -6   1   12.12    5.79   0
   9  -7  -1   59.94    7.09   0
   9   7  -1   54.64    4.57   0
   9  -7  -1   54.50    5.95   0
  -9   7   1   70.92    5.62   0
  -9  -7   1   53.87    5.49   0
   9   7  -1   61.15    7.01   0
   8  -7  -1  124.91    6.06   0
  -8   7   1  145.73    5.80   0
   8   7  -1  141.71    7.07   0
  -8  -7   1  126.88    5.40   0
   8   7  -1  144.85    6.00   0
   8  -7  -1  150.41    6.12   0
   7  -7  -1   20.84    4.71   0
   7   7  -1   19.49    4.25   0
  -7   7   1   18.71    4.09   0
   7   7  -1   16.37    4.92   0
  -7  -7   1   19.41    4.40   0
   7  -7  -1   22.52    4.48   0
   6  -7  -1    4.02    3.83   0
  -6   7   1    5.37    3.84   0
   6   7  -1    1.88    4.60   0
  -6  -7   1    4.77    4.30   0
   6  -7  -1    4.64    4.26   0
   6   7  -1    2.68    4.04   0
  -5  -7   1  131.61    5.01   0
  -5   7   1  124.65    4.77   0
   5   7  -1  123.10    4.99   0
   5  -7  -1  124.88    4.92   0
   5   7  -1  130.20    5.32   0
   5  -7  -1  120.36    5.43   0
  -4  -7   1 1013.33    8.43   0
   4  -7  -1 1010.63   11.10   0
   4   7  -1 1057.18    9.41   0
  -4   7   1 1008.86    8.84   0
   4   7  -1 1054.08   10.21   0
   4  -7  -1 1029.45    9.42   0
  -3   7   1 1396.91   11.21   0
   3   7  -1 1394.50   11.97   0
   3   7  -1 1423.76   10.69   0
  -3  -7   1 1429.80   11.04   0
   3  -7  -1 1412.14   11.33   0
   3  -7  -1 1417.30   14.08   0
   2  -7  -1  405.55    7.23   0
  -2  -7   1  410.24    7.88   0
   2   7  -1  404.99    7.77   0
  -2   7   1  393.63    6.46   0
   1   7  -1  794.14   10.00   0
   1  -7  -1  754.44    9.91   0
  -1  -7   1  791.57   11.41   0
   1  -7  -1  769.22   12.82   0
  -1   7   1  768.63    9.94   0
   1   7  -1  756.78   11.06   0
   0  -7  -1  130.31    6.41   0
   0  -7   1  121.77    8.73   0
   0   7   1  119.92    5.36   0
   0   7   1  118.64    4.91   0
   0  -7   1  119.09    6.38   0
   0  -7  -1  108.92    6.48   0
   0   7  -1  127.62    6.44   0
   0   7  -1  120.44    7.54   0
   1   7   1 1940.27   15.20   0
  -1  -7  -1 1968.94   15.66   0
  -1   7  -1 2048.24   15.58   0
   1   7   1 2045.19   16.68   0
   1  -7   1 2050.62   15.58   0
  -1  -7  -1 2041.66   16.97   0
   2  -7   1    8.48    8.23   0
  -2  -7  -1    6.73    3.67   0
   2   7   1    8.37    4.56   0
  -2   7  -1   10.95    4.54   0
   2  -7   1    9.73    4.80   0
   2   7   1   12.06    4.89   0
  -3   7  -1  156.83    5.37   0
  -3  -7  -1  159.56    5.38   0
   3   7   1  165.23    5.48   0
   3  -7   1  155.50    7.91   0
  -3   7  -1  159.41    7.51   0
   3  -7   1  160.03    5.68   0
   3   7   1  165.23    7.17   0
  -4   7  -1   82.74    4.73   0
   4  -7   1   83.85    5.02   0
   4   7   1   83.85    5.31   0
   4   7   1   81.12    5.07   0
  -4   7  -1   80.97    5.75   0
   4  -7   1   76.54    5.35   0
  -4  -7  -1   81.91    4.82   0
   4   7   1   83.76    5.62   0
   5   7   1  422.43    6.89   0
  -5   7  -1  404.13    7.12   0
   5   7   1  399.48    9.01   0
   5   7   1  408.07    9.56   0
  -5  -7  -1  369.02    5.44   0
   5  -7   1  394.38    7.53   0
  -5   7  -1  399.13    7.37   0
   5  -7   1  359.10    8.21   0
  -6   7  -1   63.28    4.79   0
   6   7   1   51.89    5.09   0
   6   7   1   63.20    6.37   0
  -6  -7  -1   59.03    3.52   0
  -6   7  -1   62.04    4.79   0
   6  -7   1   57.32    5.07   0
   6   7   1   65.35    6.94   0
   6  -7   1   63.09    6.05   0
   7  -7   1    3.78    6.05   0
   7   7   1    6.07    5.07   0
   7  -7   1    2.38    4.72   0
   7   7   1    4.86    6.76   0
  -7  -7  -1    6.76    4.50   0
  -7   7  -1    4.70    5.36   0
   7   7   1    4.04    7.91   0
  -8   7  -1   99.32    6.52   0
   8   7   1   92.67    5.93   0
  -8  -7  -1   89.34    4.32   0
   8  -7   1   99.48    7.02   0
   8  -7   1   82.00    5.98   0
  -9   7  -1   43.87    7.59   0
   9  -7   1   39.47    8.29   0
   9   7   1   33.47    4.23   0
   9  -7   1   40.34    6.20   0
  -9  -7  -1   36.47    5.36   0
   9   8  -1  190.92    8.19   0
   9   8  -1  174.12    8.70   0
   9   8  -1  213.81    6.53   0
  -9   8   1  169.47    6.66   0
  -9  -8   1  203.63    5.94   0
   9  -8  -1  144.13    7.11   0
   9  -8  -1  168.58    6.89   0
   8   8  -1    7.53    5.63   0
  -8  -8   1    4.42    3.11   0
   8   8  -1   -1.77    5.27   0
   8  -8  -1    2.23    4.87   0
  -8   8   1    4.10    4.66   0
   8  -8  -1    4.61    4.82   0
  -7   8   1  128.04    5.14   0
   7   8  -1  122.49    5.59   0
   7  -8  -1  117.80    5.53   0
   7   8  -1  121.19    5.25   0
   7  -8  -1  116.46    5.22   0
  -7  -8   1  115.28    3.89   0
   6   8  -1  181.65    6.42   0
  -6  -8   1  178.05    5.15   0
   6  -8  -1  169.20    5.77   0
   6   8  -1  182.47    5.64   0
  -6   8   1  185.00    5.21   0
   6  -8  -1  183.51    5.29   0
   5  -8  -1  342.97    7.13   0
   5   8  -1  367.09    6.78   0
   5  -8  -1  354.27    6.20   0
   5   8  -1  369.33    5.68   0
  -5  -8   1  344.08    6.11   0
  -5   8   1  365.10    6.26   0
  -4  -8   1   19.21    3.12   0
   4   8  -1   19.24    3.84   0
   4   8  -1   20.00    4.48   0
  -4   8   1   16.12    3.73   0
   4  -8  -1   19.75    5.09   0
   4  -8  -1   17.57    3.74   0
   3  -8  -1 1024.14    9.65   0
   3  -8  -1 1044.24   12.52   0
   3   8  -1  982.44    9.58   0
  -3  -8   1 1044.11    9.58   0
  -3   8   1 1015.12    9.66   0
   3   8  -1 1010.89    9.06   0
  -2  -8   1 1167.71   11.08   0
   2  -8  -1 1120.14   10.35   0
   2   8  -1 1130.42   10.92   0
  -2   8   1 1136.95   10.28   0
  -1  -8   1  565.16    9.64   0
   1   8  -1  577.41    9.56   0
   1  -8  -1  565.19    7.89   0
  -1   8   1  546.16    8.37   0
   1  -8  -1  564.20   10.36   0
   1   8  -1  576.08    7.94   0
   0   8  -1    5.83    6.04   0
   0  -8  -1    7.71    4.86   0
   0   8   1    7.94    4.74   0
   0  -8  -1    4.65    3.37   0
   0   8   1    4.81    3.49   0
   0  -8   1    3.34    6.28   0
   0   8  -1    3.35    3.53   0
   0  -8   1    3.96    4.85   0
  -1   8  -1 1033.91   10.55   0
  -1  -8  -1 1033.45   11.79   0
  -1  -8  -1 1010.70   10.84   0
   1  -8   1 1042.44   11.22   0
   1   8   1  981.68   10.48   0
   1   8   1 1046.25   11.98   0
  -2   8  -1 3405.34   18.29   0
   2   8   1 3641.89   21.65   0
   2   8   1 3411.12   17.26   0
   2  -8   1 3475.30   18.59   0
  -2  -8  -1 3423.20   17.64   0
  -3   8  -1  518.40    7.64   0
   3  -8   1  490.46   12.40   0
  -3  -8  -1  507.47    7.20   0
   3   8   1  514.88    7.42   0
   3   8   1  534.46    9.25   0
   3  -8   1  521.18    8.06   0
  -4  -8  -1   19.21    4.38   0
   4   8   1   19.42    4.01   0
   4  -8   1   18.35    4.33   0
   4   8   1   20.41    3.42   0
   4   8   1   17.87    5.32   0
   4  -8   1   18.91    5.46   0
  -4   8  -1   14.06    3.96   0
   5  -8   1   35.41    5.71   0
  -5  -8  -1   41.80    4.52   0
   5   8   1   42.52    5.74   0
   5   8   1   44.30    5.18   0
   5   8   1   38.05    4.87   0
  -5   8  -1   41.56    5.09   0
   5  -8   1   46.15    5.57   0
   6  -8   1   87.75    5.59   0
   6   8   1   93.72    6.28   0
  -6   8  -1   99.71    5.33   0
  -6  -8  -1   96.56    4.87   0
   6   8   1   94.69    5.40   0
   6  -8   1   96.06    5.74   0
   6   8   1  101.26    7.57   0
   7  -8   1  177.72    6.58   0
   7  -8   1  163.62    6.51   0
   7   8   1  166.89    8.47   0
   7   8   1  174.23    5.65   0
  -7  -8  -1  155.14    4.11   0
   7   8   1  182.42    9.99   0
  -7   8  -1  172.69    6.09   0
  -8   8  -1  161.87    7.58   0
   8  -8   1  151.28    6.42   0
   8   8   1  145.97    6.04   0
   8  -8   1  146.72    7.82   0
  -8  -8  -1  150.02    5.61   0
  -9   8  -1   11.82    6.51   0
   9   8   1    4.05    5.80   0
  -9  -8  -1   15.62    5.15   0
   9  -8   1    9.36    6.84   0
   9  -8   1   15.44    5.85   0
   9  -9  -1    1.92    5.64   0
  -9   9   1    1.78    5.18   0
   9   9  -1    1.58    6.11   0
   9   9  -1    2.38    6.51   0
   9   9  -1    1.38    3.83   0
  -9  -9   1    0.28    4.92   0
   9  -9  -1    2.36    5.58   0
   8  -9  -1    4.06    5.03   0
  -8  -9   1    7.25    4.63   0
   8   9  -1    7.16    4.67   0
   8   9  -1    9.14    5.91   0
   8  -9  -1   14.13    5.33   0
   8   9  -1    8.97    3.81   0
  -8   9   1    9.13    4.77   0
   7   9  -1   43.09    5.16   0
  -7  -9   1   33.96    4.64   0
   7   9  -1   41.74    4.70   0
  -7   9   1   42.57    4.47   0
   7  -9  -1   37.36    4.61   0
   7  -9  -1   37.23    5.21   0
  -6  -9   1  150.95    4.10   0
   6   9  -1  158.80    6.06   0
   6  -9  -1  163.50    5.02   0
  -6   9   1  154.36    5.00   0
   6  -9  -1  155.92    6.04   0
   6   9  -1  164.88    5.61   0
   5   9  -1   -2.20    3.83   0
  -5  -9   1    4.68    4.28   0
   5   9  -1    5.99    4.41   0
   5  -9  -1    1.43    3.67   0
   5  -9  -1    0.57    4.19   0
  -5   9   1   -0.96    3.73   0
   4   9  -1  924.46    9.36   0
   4  -9  -1  942.75    8.77   0
   4  -9  -1  897.24   11.03   0
  -4   9   1  918.60    8.65   0
  -4  -9   1  942.62    8.55   0
   4   9  -1  951.92    8.76   0
   3  -9  -1  297.35    7.59   0
   3  -9  -1  289.40    6.11   0
  -3   9   1  291.38    5.91   0
  -3  -9   1  292.85    6.59   0
   3   9  -1  287.66    5.66   0
   2  -9  -1  382.13    6.71   0
  -2   9   1  360.30    6.57   0
   2  -9  -1  368.89    8.67   0
   2   9  -1  358.25    6.36   0
   2   9  -1  368.86    6.87   0
  -2  -9   1  364.72    7.15   0
  -1  -9   1   12.35    4.86   0
  -1   9   1   12.86    4.61   0
   1   9  -1   13.88    3.53   0
   1  -9  -1    9.50    3.44   0
   1  -9  -1   16.44    4.41   0
  -1   9   1    8.92    4.28   0
   1   9  -1    9.77    3.09   0
   0   9   1   13.02    4.56   0
   0  -9  -1   18.01    4.85   0
   0  -9   1   13.73    5.00   0
   0   9   1   15.19    4.70   0
   0   9  -1   12.92    4.77   0
   0  -9   1   13.31    4.83   0
   0  -9  -1   13.91    4.80   0
   0   9  -1   13.68    4.79   0
   1  -9   1  354.77    7.11   0
  -1   9  -1  353.74    6.40   0
   1  -9   1  366.14   15.99   0
  -1   9  -1  359.93   15.67   0
  -1  -9  -1  358.92    7.58   0
  -1  -9  -1  345.61    6.69   0
   1   9   1  377.34    7.73   0
   1   9   1  340.35    6.43   0
  -2   9  -1   63.12    4.83   0
   2  -9   1   69.20    4.92   0
   2   9   1   69.97    5.23   0
  -2  -9  -1   68.49    5.39   0
   2   9   1   65.70    5.08   0
   3  -9   1   21.70    4.27   0
  -3   9  -1   17.03    4.04   0
  -3  -9  -1   19.61    4.18   0
   3  -9   1   17.30    7.17   0
   3   9   1   22.09    4.56   0
   3   9   1   15.88    4.43   0
   4  -9   1   46.41    5.82   0
   4   9   1   47.25    4.38   0
  -4  -9  -1   42.93    4.58   0
  -4   9  -1   50.86    4.34   0
   4  -9   1   48.10    4.66   0
   4   9   1   45.56    3.58   0
   4   9   1   48.51    4.95   0
   5   9   1   97.06    5.80   0
  -5   9  -1   95.83    5.56   0
  -5  -9  -1   95.43    4.86   0
   5   9   1   96.68    4.07   0
   5   9   1  105.30    6.53   0
   5  -9   1  100.15    5.07   0
   5  -9   1   95.71    5.78   0
   6   9   1   86.18    5.98   0
  -6   9  -1   86.60    5.92   0
   6  -9   1   79.70    5.86   0
   6   9   1   94.48    7.72   0
   6  -9   1   86.94    5.65   0
  -6  -9  -1   73.03    3.67   0
   6   9   1   90.63    4.03   0
  -7  -9  -1   27.38    4.65   0
   7   9   1   23.50    6.34   0
  -7   9  -1   26.15    5.68   0
   7  -9   1   25.82    5.33   0
   7   9   1   25.50    5.06   0
   7  -9   1   24.89    5.09   0
   7   9   1   25.23    8.28   0
   8  -9   1   91.38    7.27   0
  -8   9  -1   91.06    6.88   0
   8  -9   1   82.28    7.11   0
  -8  -9  -1   91.39    4.03   0
   8   9   1   95.19    5.87   0
   9  -9   1   54.43    6.47   0
   9  -9   1   48.89    7.87   0
   9   9   1   61.24    6.16   0
  -9   9  -1   62.56    7.45   0
  -9  -9  -1   54.49    4.20   0
   9 -10  -1   63.96    7.51   0
   9  10  -1   58.43    7.59   0
   9  10  -1   55.73    7.03   0
   9  10  -1   57.62    6.17   0
  -9 -10   1   46.62    5.56   0
   9 -10  -1   57.16    7.74   0
  -9  10   1   70.44    5.81   0
   8  10  -1   69.32    6.43   0
   8  10  -1   60.59    6.84   0
   8  10  -1   67.13    5.64   0
  -8 -10   1   66.78    3.81   0
   8 -10  -1   52.17    5.65   0
   8 -10  -1   65.83    5.58   0
  -8  10   1   67.37    6.22   0
   7  10  -1  106.17    6.17   0
  -7 -10   1  115.62    5.08   0
  -7  10   1  112.93    5.21   0
   7 -10  -1  113.71    5.19   0
   7  10  -1  114.81    4.27   0
   7 -10  -1  104.11    6.81   0
   7  10  -1  121.37    5.70   0
   6 -10  -1   62.16    5.51   0
  -6 -10   1   65.73    4.78   0
   6 -10  -1   70.92    4.36   0
   6  10  -1   75.28    5.10   0
  -6  10   1   69.04    4.36   0
   6  10  -1   67.45    5.13   0
   5 -10  -1   10.04    4.30   0
   5  10  -1   13.32    3.93   0
   5 -10  -1   11.59    4.07   0
   5  10  -1   14.31    4.54   0
  -5  10   1   13.64    3.72   0
  -5 -10   1   10.70    4.26   0
  -4  10   1  116.57    4.39   0
  -4 -10   1  112.19    5.24   0
   4 -10  -1  116.38    5.59   0
   4 -10  -1  118.90    3.89   0
   4  10  -1  119.69    4.22   0
   4  10  -1  116.43    4.73   0
  -3 -10   1  289.40    6.06   0
   3  10  -1  291.71    6.01   0
   3 -10  -1  279.68    5.80   0
   3  10  -1  285.57    5.28   0
  -3  10   1  273.18    5.66   0
   2  10  -1  157.83    5.73   0
   2 -10  -1  144.63    6.23   0
   2 -10  -1  145.99    5.23   0
  -2  10   1  148.78    5.13   0
  -2 -10   1  142.55    4.71   0
   2  10  -1  160.67    5.26   0
   1  10  -1  122.87    5.23   0
   1  10  -1  127.03    5.86   0
  -1  10   1  120.55    5.77   0
   1 -10  -1  121.73    5.78   0
   1 -10  -1  128.83    5.58   0
  -1 -10   1  126.51    5.93   0
  -1  10   1  121.94    5.48   0
   0  10   1  290.80    5.92   0
   0  10   1  278.36    7.08   0
   0  10  -1  288.03    5.80   0
   0  10  -1  277.39    7.93   0
   0 -10  -1  298.13    6.77   0
   0 -10   1  301.23    6.67   0
   0 -10  -1  281.03    7.38   0
   0 -10   1  280.44    8.60   0
  -1  10  -1  109.94    5.26   0
   1  10   1  114.98    5.36   0
   1  10   1  113.78    5.54   0
  -1 -10  -1  108.44    5.58   0
   1 -10   1  115.94    5.20   0
  -1 -10  -1  116.44    4.54   0
  -1  10  -1  112.45    8.99   0
   1 -10   1  114.70    9.80   0
   2 -10   1   70.29    3.85   0
  -2 -10  -1   65.34    5.16   0
  -2 -10  -1   68.14    4.64   0
   2  10   1   69.03    4.98   0
  -2  10  -1   72.98    4.98   0
   2  10   1   73.01    5.00   0
  -3  10  -1   30.15    3.21   0
   3 -10   1   25.44    8.50   0
   3  10   1   28.31    4.60   0
   3 -10   1   25.36    4.44   0
  -3 -10  -1   26.75    4.48   0
   3  10   1   27.79    4.56   0
  -4 -10  -1  114.14    3.96   0
   4  10   1  119.96    5.70   0
   4 -10   1  106.96    7.44   0
  -4  10  -1  121.31    4.81   0
   4  10   1  115.34    4.14   0
   4 -10   1  119.49    5.26   0
   5 -10   1  123.33    6.78   0
   5  10   1  134.48    7.12   0
   5  10   1  124.33    6.09   0
   5 -10   1  117.06    6.06   0
  -5  10  -1  132.61    4.85   0
  -5 -10  -1  119.91    3.92   0
   5  10   1  126.72    4.13   0
   6  10   1   36.26    5.17   0
  -6  10  -1   41.28    4.44   0
   6  10   1   38.01    5.06   0
   6 -10   1   35.52    6.39   0
   6 -10   1   40.26    5.08   0
   6  10   1   46.58    6.32   0
  -6 -10  -1   42.84    4.61   0
   7  10   1    3.57    5.15   0
   7  10   1    4.08    6.07   0
   7  10   1    2.45    3.63   0
   7 -10   1    3.29    6.18   0
  -7 -10  -1   -0.30    3.26   0
  -7  10  -1    6.45    4.32   0
   7 -10   1    3.30    4.71   0
  -8 -10  -1   37.39    5.02   0
   8  10   1   33.18   10.37   0
   8  10   1   29.67    5.52   0
   8  10   1   39.14    9.90   0
   8 -10   1   36.12    5.50   0
  -8  10  -1   38.43    5.16   0
   8 -10   1   38.10    5.31   0
  -9  10  -1    2.76    6.64   0
   9 -10   1    3.87    6.91   0
   9 -10   1    2.88    6.96   0
   9  10   1    5.53    4.10   0
  -9 -10  -1    3.82    5.28   0
  -9  11   1   17.12    6.56   0
  -9 -11   1   16.50    5.28   0
   9  11  -1   18.52    6.63   0
   9  11  -1   23.20    7.32   0
   9  11  -1   27.12    5.80   0
   9 -11  -1   13.24    7.33   0
   9 -11  -1   30.38    5.85   0
   8 -11  -1  128.00    7.55   0
  -8 -11   1  162.76    5.58   0
   8  11  -1  163.86    7.53   0
   8 -11  -1  164.35    6.20   0
  -8  11   1  167.35    5.82   0
   8  11  -1  154.97    7.28   0
   8  11  -1  152.76    6.19   0
   7 -11  -1  115.08    5.38   0
   7  11  -1  107.60    5.66   0
   7  11  -1  104.49    5.16   0
   7  11  -1  108.29    4.35   0
   7 -11  -1   99.58    5.85   0
  -7 -11   1  103.61    5.09   0
  -7  11   1  108.56    4.84   0
   6  11  -1   13.33    4.53   0
   6 -11  -1   11.74    4.58   0
   6  11  -1    9.30    5.02   0
  -6  11   1   12.51    3.81   0
   6 -11  -1   15.38    5.66   0
   6  11  -1    6.93    4.63   0
  -6 -11   1    6.69    4.52   0
   5  11  -1   68.77    4.44   0
  -5  11   1   75.72    4.25   0
   5 -11  -1   66.08    5.03   0
   5 -11  -1   77.36    4.50   0
   5  11  -1   70.46    3.73   0
   5  11  -1   77.54    4.57   0
  -5 -11   1   63.96    4.63   0
   4  11  -1   32.91    3.97   0
  -4  11   1   33.69    2.85   0
   4  11  -1   38.25    4.69   0
   4 -11  -1   36.11    4.10   0
   4 -11  -1   36.11    5.40   0
   4  11  -1   34.16    3.91   0
  -4 -11   1   33.81    4.69   0
   3  11  -1  285.09    5.31   0
   3 -11  -1  257.58    5.61   0
  -3 -11   1  260.40    6.02   0
   3  11  -1  278.10    5.90   0
  -3  11   1  265.09    5.43   0
  -2  11   1   66.47    4.53   0
   2  11  -1   62.33    4.51   0
   2 -11  -1   58.01    4.60   0
   2  11  -1   63.57    4.92   0
  -2 -11   1   66.93    4.85   0
   2 -11  -1   65.89    5.55   0
   1 -11  -1   80.26    5.87   0
   1  11  -1   86.09    5.38   0
  -1  11   1   82.37    3.80   0
  -1  11   1   80.51    4.96   0
  -1 -11   1   82.96    5.30   0
   1  11  -1   81.99    4.84   0
   1 -11  -1   85.61    4.87   0
   0 -11   1   47.52    5.00   0
   0 -11  -1   51.71    3.69   0
   0  11  -1   51.92    4.88   0
   0  11  -1   49.26    5.09   0
   0  11   1   50.41    4.73   0
   0 -11  -1   52.31    5.04   0
   0 -11   1   56.05    4.76   0
   0  11   1   47.56    4.83   0
  -1 -11  -1   61.59    4.75   0
   1 -11   1   65.23    4.84   0
   1  11   1   65.46    4.84   0
  -1 -11  -1   58.03    4.96   0
  -1  11  -1   63.18    7.40   0
   1  11   1   58.45    4.73   0
   1 -11   1   59.50    7.57   0
  -1  11  -1   72.12    4.80   0
   2  11   1   63.46    4.69   0
  -2 -11  -1   60.09    4.68   0
   2 -11   1   63.35    3.54   0
   2  11   1   62.63    3.66   0
  -2  11  -1   60.62    3.49   0
  -2 -11  -1   61.80    5.00   0
  -3  11  -1  335.28    6.22   0
   3  11   1  339.71    6.34   0
  -3 -11  -1  325.93    6.43   0
   3  11   1  358.15    7.97   0
   3 -11   1  340.95    6.35   0
   4  11   1  229.58    6.73   0
   4  11   1  213.55    4.69   0
   4 -11   1  217.38    5.76   0
  -4 -11  -1  204.56    4.65   0
  -4  11  -1  215.82    5.48   0
   4 -11   1  209.61    9.78   0
   5  11   1    7.61    5.74   0
   5  11   1    2.95    4.03   0
   5 -11   1    3.22    5.37   0
  -5  11  -1    7.01    3.82   0
   5  11   1    9.59    4.68   0
   5 -11   1    5.33    4.23   0
  -5 -11  -1    0.74    3.18   0
   6 -11   1   10.65    5.83   0
   6  11   1    9.86    4.86   0
   6  11   1   10.29    4.79   0
   6 -11   1    8.87    4.29   0
  -6 -11  -1    8.17    4.63   0
   6  11   1    6.56    5.87   0
  -6  11  -1    8.92    4.22   0
   7  11   1   66.27    6.75   0
  -7  11  -1   65.07    6.07   0
   7 -11   1   65.79    5.46   0
   7 -11   1   55.37    6.70   0
   7  11   1   64.49    5.61   0
  -7 -11  -1   57.14    3.96   0
   7  11   1   72.76    7.99   0
   8 -11   1   24.66    5.35   0
   8  11   1   20.96    8.00   0
  -8 -11  -1   22.66    3.63   0
  -8  11  -1   22.58    5.07   0
   8  11   1   21.57    9.22   0
   8 -11   1   18.49    6.45   0
   8  11   1   19.32    5.48   0
   9  12  -1   34.90    4.34   0
   9  12  -1   44.25    7.00   0
  -9  12   1   50.17    5.77   0
  -9 -12   1   45.91    5.61   0
   9 -12  -1   31.34    7.43   0
   9 -12  -1   43.13    6.26   0
   9  12  -1   55.05    7.78   0
  -8  12   1    2.76    4.78   0
   8  12  -1    4.31    5.53   0
  -8 -12   1    4.04    3.32   0
   8  12  -1    4.04    4.76   0
   8  12  -1    1.67    6.10   0
   8 -12  -1    0.41    6.36   0
   8 -12  -1    3.75    5.20   0
  -7 -12   1   21.91    3.52   0
   7  12  -1   28.19    5.21   0
   7 -12  -1   25.18    4.69   0
   7  12  -1   18.71    3.70   0
  -7  12   1   21.49    4.38   0
   7 -12  -1   23.26    6.02   0
   7  12  -1   24.98    4.57   0
  -6  12   1    4.47    4.01   0
   6  12  -1    5.01    4.51   0
   6  12  -1    2.13    4.97   0
   6 -12  -1    4.33    5.79   0
   6 -12  -1   -0.67    4.27   0
  -6 -12   1    0.51    3.14   0
   6  12  -1    3.90    3.36   0
  -5  12   1   12.72    4.00   0
   5 -12  -1   19.03    4.29   0
  -5 -12   1   19.13    3.20   0
   5 -12  -1   14.80    5.27   0
   5  12  -1   14.28    3.85   0
   5  12  -1   15.84    4.43   0
   5  12  -1   16.12    4.00   0
   4  12  -1   44.68    3.58   0
  -4  12   1   56.40    4.21   0
   4 -12  -1   46.98    5.55   0
  -4 -12   1   48.79    3.61   0
   4  12  -1   57.50    4.27   0
   4  12  -1   54.81    4.28   0
   4 -12  -1   47.94    4.27   0
   3 -12  -1  295.93    8.10   0
   3 -12  -1  305.39    5.89   0
  -3 -12   1  308.33    6.14   0
   3  12  -1  289.17    6.12   0
   3  12  -1  293.11    5.94   0
  -3  12   1  309.00    5.72   0
  -2  12   1  604.21    7.41   0
   2 -12  -1  571.46   10.14   0
  -2 -12   1  576.67    7.96   0
   2  12  -1  580.98    7.43   0
   2  12  -1  571.45    7.32   0
   2 -12  -1  572.92    6.76   0
  -1  12   1    8.85    4.15   0
   1 -12  -1    9.38    4.92   0
   1 -12  -1    7.51    4.20   0
   1  12  -1    7.13    4.33   0
   1  12  -1    8.51    4.30   0
  -1  12   1    8.49    3.79   0
  -1 -12   1    7.60    4.45   0
   0 -12   1  367.80    6.56   0
   0 -12   1  349.57    8.64   0
   0  12  -1  356.35    6.64   0
   0  12   1  364.60    6.76   0
   0 -12  -1  379.32    6.82   0
   0 -12  -1  353.68    7.37   0
   0  12  -1  346.32    8.18   0
   0  12   1  342.41    7.12   0
  -1 -12  -1   46.90    4.74   0
  -1 -12  -1   47.46    4.67   0
   1 -12   1   44.96    6.95   0
   1 -12   1   43.67    3.50   0
   1  12   1   44.87    4.71   0
   1  12   1   42.64    3.68   0
  -1  12  -1   43.39    6.61   0
  -1  12  -1   46.43    4.36   0
   2  12   1  372.98    6.24   0
  -2  12  -1  369.26    5.76   0
   2 -12   1  362.99    5.65   0
  -2 -12  -1  359.06    6.75   0
  -2 -12  -1  368.40    6.67   0
   2  12   1  347.57    5.79   0
   3  12   1 1120.20   11.09   0
   3  12   1 1083.59    9.20   0
  -3 -12  -1 1032.69    8.59   0
   3 -12   1 1064.97    9.48   0
  -3  12  -1 1065.12    9.34   0
   4  12   1  213.56    4.66   0
   4  12   1  229.18    6.55   0
  -4  12  -1  210.52    4.74   0
   4 -12   1  212.67   12.17   0
  -4 -12  -1  196.29    5.49   0
   4 -12   1  214.11    4.99   0
   5 -12   1   54.38    6.87   0
   5  12   1   57.06    4.91   0
   5  12   1   61.30    6.38   0
  -5 -12  -1   50.29    3.58   0
  -5  12  -1   56.89    4.41   0
   5  12   1   60.73    4.68   0
   5 -12   1   64.79    4.70   0
   6 -12   1  123.95    5.34   0
   6  12   1  116.83    6.08   0
  -6 -12  -1  105.20    5.03   0
   6  12   1  118.07    7.16   0
   6  12   1  114.72    4.20   0
  -6  12  -1  117.81    5.05   0
   6 -12   1  107.88    6.90   0
   7 -12   1  347.84    9.03   0
  -7  12  -1  371.44    7.21   0
   7  12   1  375.74    9.97   0
   7  12   1  353.12    9.17   0
   7  12   1  358.81    6.89   0
   7 -12   1  366.52    7.47   0
  -7 -12  -1  356.05    6.41   0
   8  12   1   39.12    8.44   0
   8 -12   1   38.97    5.66   0
   8  12   1   40.34    4.25   0
   8  12   1   34.39    9.07   0
  -8  12  -1   36.77    5.25   0
  -8 -12  -1   31.45    5.17   0
   8 -12   1   42.85    5.66   0
   8 -13  -1  179.93    8.66   0
   8 -13  -1  234.56    6.71   0
  -8  13   1  191.04    6.49   0
  -8 -13   1  188.42    5.99   0
   8  13  -1  216.91    7.33   0
   8  13  -1  197.38    6.52   0
   8  13  -1  217.74    6.79   0
  -7  13   1  278.51    6.24   0
  -7 -13   1  283.48    6.02   0
   7 -13  -1  268.57    6.36   0
   7 -13  -1  247.14    8.23   0
   7  13  -1  285.26    6.88   0
   7  13  -1  274.13    5.30   0
   7  13  -1  294.29    7.04   0
   6 -13  -1    0.29    4.25   0
   6 -13  -1    4.89    5.73   0
  -6  13   1    2.17    4.10   0
   6  13  -1    2.04    3.22   0
   6  13  -1    3.16    3.97   0
   6  13  -1    4.53    4.00   0
  -6 -13   1    2.28    4.50   0
   5  13  -1   55.63    4.49   0
  -5  13   1   53.05    4.35   0
  -5 -13   1   51.93    4.60   0
   5  13  -1   54.34    4.39   0
   5 -13  -1   57.15    4.42   0
   5 -13  -1   50.93    5.98   0
   5  13  -1   58.12    4.85   0
  -4 -13   1  396.96    5.75   0
  -4  13   1  410.15    5.44   0
   4 -13  -1  388.18    9.09   0
   4  13  -1  432.07    6.78   0
   4  13  -1  414.85    6.57   0
   4 -13  -1  421.76    5.66   0
   3  13  -1  414.54    6.55   0
   3 -13  -1  427.27    6.45   0
  -3 -13   1  388.15    6.56   0
  -3  13   1  416.69    6.35   0
   3  13  -1  392.53    6.63   0
   3 -13  -1  400.22    9.19   0
   2  13  -1   57.52    4.30   0
  -2  13   1   62.81    4.44   0
   2 -13  -1   59.17    5.12   0
   2  13  -1   66.17    4.75   0
   2 -13  -1   62.27    4.49   0
  -2 -13   1   59.10    4.70   0
   1  13  -1   44.02    4.53   0
   1 -13  -1   38.56    4.27   0
   1  13  -1   41.23    4.46   0
  -1  13   1   37.75    4.35   0
  -1 -13   1   39.50    4.66   0
   1 -13  -1   39.40    4.49   0
  -1  13   1   42.50    3.16   0
   0 -13  -1   68.83    3.82   0
   0  13   1   69.58    4.62   0
   0 -13  -1   68.69    5.01   0
   0  13  -1   64.82    5.01   0
   0  13   1   69.07    3.77   0
   0 -13   1   80.43    4.49   0
   0 -13   1   66.62    5.75   0
   0  13  -1   71.69    4.48   0
  -1  13  -1  436.63   11.61   0
  -1 -13  -1  438.72    7.39   0
  -1 -13  -1  456.14    7.15   0
   1  13   1  465.83    7.18   0
   1  13   1  431.70    7.17   0
   1 -13   1  453.23    6.92   0
   1 -13   1  423.43   11.22   0
  -1  13  -1  439.50    6.24   0
   2  13   1  867.98    9.13   0
  -2 -13  -1  802.10    8.20   0
  -2 -13  -1  837.45    8.72   0
  -2  13  -1  828.99    8.17   0
   2  13   1  805.54    8.55   0
   2 -13   1  829.95    7.65   0
   3  13   1  206.81    5.60   0
  -3 -13  -1  215.96    5.78   0
   3  13   1  227.18    6.21   0
   3 -13   1  214.06    5.31   0
  -3  13  -1  210.96    4.51   0
   4  13   1  327.86    5.40   0
   4 -13   1  343.87    6.31   0
  -4 -13  -1  346.96    6.38   0
  -4  13  -1  340.21    5.47   0
   4  13   1  357.07    7.95   0
   5 -13   1   13.18    7.01   0
   5  13   1   16.26    6.13   0
   5 -13   1   13.41    4.33   0
   5  13   1   17.48    4.75   0
   5  13   1   16.55    4.23   0
  -5  13  -1   12.65    4.09   0
  -5 -13  -1   15.96    3.30   0
  -6  13  -1    1.00    4.28   0
   6  13   1    3.86    5.12   0
   6 -13   1    5.83    4.47   0
   6 -13   1    4.50    5.81   0
  -6 -13  -1    3.31    4.58   0
   6  13   1    4.98    5.00   0
   6  13   1    2.69    3.32   0
  -7 -13  -1    9.05    4.95   0
   7 -13   1   13.71    4.96   0
   7  13   1   14.81    5.60   0
   7 -13   1   17.00    7.06   0
   7  13   1   16.61    3.75   0
  -7  13  -1   12.14    4.74   0
   7  13   1   11.34    6.58   0
  -8  13  -1   65.23    5.54   0
   8 -13   1   63.78    6.90   0
   8  13   1   55.88    6.08   0
   8  13   1   68.95    7.96   0
   8  13   1   67.05    9.31   0
   8 -13   1   64.28    7.26   0
  -8 -13  -1   71.95    5.62   0
  -8 -14   1   30.02    5.17   0
   8 -14  -1   29.32    5.26   0
   8 -14  -1   29.26    5.75   0
  -8  14   1   28.12    4.98   0
   8  14  -1   26.88    6.08   0
   8  14  -1   30.15    6.84   0
   8  14  -1   17.99    5.63   0
   7  14  -1   32.14    5.78   0
   7  14  -1   33.37    3.87   0
  -7 -14   1   32.99    5.02   0
   7 -14  -1   34.81    4.90   0
   7 -14  -1   30.12    6.48   0
  -7  14   1   35.12    4.59   0
   7  14  -1   31.45    6.10   0
   6  14  -1   16.35    4.50   0
  -6 -14   1   10.64    4.62   0
   6 -14  -1   13.40    4.34   0
   6  14  -1   21.50    4.67   0
  -6  14   1   11.93    4.26   0
   6  14  -1   13.16    4.29   0
   6 -14  -1   12.83    5.85   0
   5  14  -1    1.52    4.04   0
   5  14  -1    2.48    3.69   0
   5  14  -1    2.01    3.21   0
  -5  14   1    4.66    3.91   0
   5 -14  -1   -0.00    4.28   0
   5 -14  -1    2.16    5.29   0
  -5 -14   1    6.02    4.54   0
   4 -14  -1  169.98    4.16   0
  -4  14   1  168.13    5.03   0
   4  14  -1  178.03    5.22   0
   4 -14  -1  157.22    7.04   0
  -4 -14   1  166.28    4.42   0
   4  14  -1  160.27    5.47   0
   4 -14  -1  164.87    6.98   0
   3  14  -1   22.07    4.06   0
   3 -14  -1   26.66    4.51   0
   3  14  -1   19.56    4.51   0
   3 -14  -1   23.84    4.98   0
  -3 -14   1   28.09    4.55   0
  -3  14   1   27.98    4.36   0
   2  14  -1 1021.16    9.51   0
  -2  14   1 1037.55    8.35   0
   2  14  -1 1068.56    9.05   0
   2 -14  -1 1047.75    9.04   0
   2 -14  -1 1017.72   13.13   0
  -2 -14   1 1041.90    9.52   0
   1  14  -1  416.46    6.65   0
  -1  14   1  404.13    7.74   0
   1 -14  -1  402.46    8.47   0
   1 -14  -1  443.69    6.67   0
  -1 -14   1  389.70    6.67   0
  -1  14   1  407.67    5.62   0
   1  14  -1  406.54    7.29   0
   0  14  -1    2.89    2.80   0
   0  14  -1    0.13    4.99   0
   0 -14   1    2.14    2.77   0
   0 -14   1    2.43    4.97   0
   0 -14  -1    7.53    4.04   0
   0 -14  -1    2.06    4.09   0
   0  14   1    4.46    4.09   0
   0  14   1    4.49    3.86   0
   1 -14   1  124.05    4.88   0
  -1 -14  -1  114.08    5.16   0
  -1  14  -1  143.14    4.18   0
   1  14   1  123.88    4.91   0
   1  14   1  120.02    4.90   0
   1 -14   1  117.64    7.23   0
  -1  14  -1  118.14    7.10   0
  -1 -14  -1  119.12    4.98   0
   2  14   1  618.84    7.87   0
  -2 -14  -1  613.73    7.64   0
   2 -14   1  617.76    6.72   0
   2  14   1  608.03    7.39   0
  -2  14  -1  650.55    7.43   0
  -2 -14  -1  602.09    7.67   0
  -3 -14  -1 1149.52    8.89   0
   3 -14   1 1190.74    8.81   0
   3  14   1 1191.53    9.45   0
   3  14   1 1244.94   10.96   0
  -3  14  -1 1207.13    9.29   0
   4 -14   1  157.28    5.20   0
   4  14   1  166.78    5.69   0
  -4 -14  -1  167.53    5.29   0
   4  14   1  152.25    4.22   0
  -4  14  -1  156.27    5.08   0
   5 -14   1  127.12    5.18   0
  -5  14  -1  126.96    4.86   0
   5  14   1  120.12    6.13   0
   5 -14   1  120.47   12.46   0
   5  14   1  129.76    5.38   0
  -5 -14  -1  127.89    4.10   0
   5  14   1  131.41    6.31   0
   6  14   1   31.35    6.40   0
  -6 -14  -1   31.52    4.71   0
   6 -14   1   27.50    4.83   0
  -6  14  -1   28.90    4.48   0
   6 -14   1   28.00    6.92   0
   6  14   1   27.03    4.85   0
   6  14   1   28.87    5.51   0
  -7  14  -1  402.52    7.31   0
  -7 -14  -1  383.91    6.61   0
   7  14   1  379.55    6.96   0
   7 -14   1  365.96   11.16   0
   7 -14   1  358.70    7.38   0
   7  14   1  365.11    9.33   0
   7  14   1  371.83   10.27   0
   8 -14   1   15.42    5.47   0
   8  14   1   16.00    5.86   0
   8  14   1   16.74    7.90   0
  -8  14  -1   11.12    6.39   0
   8 -14   1   10.04    6.81   0
   8  14   1   15.64    7.22   0
  -8 -14  -1   18.58    5.42   0
   8 -15  -1    5.68    5.29   0
   8  15  -1    7.91    5.08   0
  -8  15   1    9.55    4.75   0
   8  15  -1    9.27    4.09   0
   8  15  -1    8.66    5.55   0
  -8 -15   1    5.50    5.33   0
   8 -15  -1   12.26    6.86   0
  -7 -15   1   87.61    5.21   0
   7 -15  -1   86.66    7.11   0
   7  15  -1   86.67    4.12   0
  -7  15   1   83.41    4.08   0
   7 -15  -1   90.41    4.13   0
   7  15  -1   97.31    5.45   0
   7  15  -1   94.96    5.74   0
  -6  15   1   11.91    4.24   0
   6  15  -1    8.81    4.50   0
   6 -15  -1    9.73    5.90   0
   6 -15  -1    9.60    4.51   0
   6  15  -1   11.30    4.60   0
   6  15  -1    6.32    4.55   0
  -6 -15   1   11.95    4.60   0
   5 -15  -1   11.33    5.03   0
   5 -15  -1   12.61    4.44   0
  -5  15   1   15.17    4.03   0
   5  15  -1   11.18    3.71   0
   5 -15  -1    9.15    5.18   0
  -5 -15   1   10.29    4.69   0
   5  15  -1   17.56    4.66   0
   5  15  -1   13.42    4.26   0
   4  15  -1  113.35    4.79   0
   4 -15  -1  105.56    6.51   0
  -4  15   1  109.74    4.79   0
   4 -15  -1  110.40    3.91   0
  -4 -15   1  109.84    3.83   0
   4 -15  -1  110.60    6.56   0
   4  15  -1  107.42    4.99   0
   3 -15  -1  436.81    9.58   0
   3 -15  -1  457.00    6.61   0
  -3 -15   1  441.54    6.87   0
   3  15  -1  454.16    7.03   0
   3  15  -1  445.41    6.73   0
  -3  15   1  448.72    5.70   0
  -2  15   1  400.08    6.21   0
  -2 -15   1  398.79    6.77   0
   2 -15  -1  391.57    8.92   0
   2  15  -1  401.94    6.86   0
   2 -15  -1  413.89    5.70   0
   2  15  -1  408.74    6.64   0
   1 -15  -1  598.26    6.72   0
  -1 -15   1  569.58    8.20   0
   1  15  -1  609.53    6.85   0
  -1  15   1  596.16    7.22   0
  -1  15   1  575.27    9.27   0
   1  15  -1  578.77    8.36   0
   1 -15  -1  580.92    9.47   0
   0 -15  -1    6.47    4.22   0
   0  15  -1    4.05    4.06   0
   0 -15   1    5.88    4.31   0
   0 -15  -1    6.98    4.18   0
   0  15  -1    6.34    4.13   0
   0 -15   1    6.79    4.09   0
   0  15   1    6.00    4.07   0
   0  15   1    6.46    4.03   0
  -1 -15  -1  139.58    4.18   0
   1  15   1  141.21    4.20   0
  -1  15  -1  143.28    7.30   0
   1  15   1  151.75    4.93   0
   1 -15   1  150.90    4.06   0
   1 -15   1  138.98    7.39   0
  -1 -15  -1  141.31    5.27   0
  -1  15  -1  142.20    5.02   0
   2  15   1  496.33    6.47   0
   2 -15   1  498.60    6.77   0
  -2  15  -1  493.71    6.73   0
   2  15   1  511.36    7.02   0
  -2 -15  -1  498.86    7.09   0
  -2 -15  -1  501.92    6.37   0
   3  15   1   17.21    4.39   0
  -3 -15  -1   12.70    4.67   0
  -3  15  -1   11.39    4.13   0
   3 -15   1   13.59    3.13   0
   3  15   1   15.07    3.20   0
  -4 -15  -1   95.59    3.72   0
  -4  15  -1  104.56    4.74   0
   4  15   1   98.20    6.03   0
   4  15   1  101.80    3.82   0
   4 -15   1  100.47    4.84   0
   5  15   1   56.54    4.77   0
   5 -15   1   55.79    4.60   0
   5  15   1   53.77    6.54   0
   5  15   1   55.04    4.63   0
  -5  15  -1   55.83    4.54   0
  -5 -15  -1   60.46    4.97   0
   6  15   1   35.71    5.76   0
   6 -15   1   42.28    4.87   0
   6 -15   1   35.69    9.90   0
  -6  15  -1   33.35    4.79   0
  -6 -15  -1   36.17    5.07   0
   6  15   1   36.82    5.58   0
   6  15   1   31.55    5.18   0
   7  15   1    2.12    6.40   0
   7 -15   1    1.52    7.88   0
   7 -15   1    1.87    5.05   0
   7  15   1    2.61    4.61   0
   7  15   1    5.64    5.19   0
  -7  15  -1    3.86    4.79   0
  -7 -15  -1   -2.83    4.93   0
   8  15   1    5.90    7.24   0
   8 -15   1    8.99    8.75   0
   8  15   1    7.22    7.75   0
   8  15   1    9.03    4.04   0
  -8 -15  -1    5.39    5.30   0
  -8  15  -1    6.43    5.14   0
   8 -15   1    9.14    5.42   0
   8  16  -1   82.72    6.78   0
   8 -16  -1   84.30    7.94   0
   8  16  -1   85.24    6.52   0
   8 -16  -1   80.97    5.98   0
   8  16  -1   67.00    4.65   0
  -8  16   1   80.79    5.77   0
  -8 -16   1   73.40    5.63   0
  -7  16   1    2.10    4.79   0
   7  16  -1   -0.61    3.50   0
  -7 -16   1   -0.60    4.83   0
   7 -16  -1    0.89    5.18   0
   7  16  -1    1.87    4.71   0
   7  16  -1   -0.05    4.61   0
   7 -16  -1    2.84    6.28   0
   6 -16  -1    2.02    6.64   0
  -6 -16   1   -1.77    4.80   0
  -6  16   1    3.91    4.35   0
   6  16  -1    5.77    4.31   0
   6 -16  -1    3.10    3.43   0
   6  16  -1    0.38    4.36   0
   6  16  -1    2.81    4.76   0
  -5  16   1  123.12    4.87   0
   5  16  -1  121.42    5.18   0
  -5 -16   1  129.64    5.15   0
   5 -16  -1  129.34    5.14   0
   5  16  -1  122.44    5.12   0
   5  16  -1  119.51    4.83   0
   5 -16  -1  117.43    7.27   0
   5 -16  -1  111.63    7.43   0
   4 -16  -1   81.08    4.66   0
   4 -16  -1   77.95    6.90   0
   4  16  -1   75.36    4.56   0
  -4 -16   1   70.97    3.63   0
   4  16  -1   82.65    4.76   0
  -4  16   1   76.15    3.45   0
   4 -16  -1   74.90    6.99   0
  -3  16   1   21.97    4.22   0
  -3 -16   1   18.84    4.41   0
   3 -16  -1   20.56    5.27   0
   3  16  -1   19.31    3.24   0
   3 -16  -1   16.54    4.49   0
   3  16  -1   20.27    4.15   0
  -2 -16   1    0.14    3.92   0
   2 -16  -1    2.41    4.32   0
   2  16  -1    1.97    4.31   0
   2 -16  -1   -0.47    4.82   0
  -2  16   1   -2.61    4.00   0
   2  16  -1    4.96    4.01   0
   1  16  -1  205.59    5.93   0
  -1  16   1  207.07    6.79   0
   1  16  -1  235.36    5.68   0
   1 -16  -1  226.02    5.43   0
  -1 -16   1  206.44    5.93   0
  -1  16   1  205.30    4.51   0
   1 -16  -1  207.11    7.16   0
   0 -16  -1  230.06    4.69   0
   0 -16   1  245.80    5.56   0
   0  16  -1  231.60    6.50   0
   0  16  -1  240.54    5.53   0
   0 -16  -1  235.19    6.29   0
   0  16   1  240.36    5.48   0
   0 -16   1  227.46    7.13   0
   0  16   1  227.71    6.00   0
   1 -16   1    1.91    5.01   0
  -1  16  -1    1.00    4.77   0
   1  16   1    1.91    3.85   0
  -1 -16  -1    2.61    4.05   0
   1 -16   1    2.36    3.95   0
  -1  16  -1    2.45    3.97   0
   1  16   1    3.96    4.05   0
  -1 -16  -1    3.63    3.88   0
  -2  16  -1  123.41    4.84   0
   2  16   1  120.82    4.93   0
   2 -16   1  128.49    4.97   0
  -2 -16  -1  120.22    4.61   0
  -2 -16  -1  119.24    5.14   0
   2  16   1  125.79    4.13   0
   3  16   1  251.25    6.03   0
  -3 -16  -1  221.39    4.82   0
   3  16   1  228.73    4.74   0
   3 -16   1  235.88    5.52   0
  -3  16  -1  231.74    5.42   0
  -4 -16  -1   26.85    4.53   0
  -4  16  -1   26.66    4.25   0
   4 -16   1   20.76    4.41   0
   4  16   1   22.93    4.49   0
   4  16   1   31.20    3.36   0
   5  16   1    0.74    4.47   0
  -5 -16  -1   -0.26    4.55   0
   5 -16   1    0.07    4.35   0
   5  16   1    0.99    4.51   0
  -5  16  -1    4.09    4.21   0
   6 -16   1    8.32    4.52   0
   6  16   1    9.46    6.32   0
   6  16   1    4.31    4.94   0
   6  16   1    7.87    4.48   0
  -6 -16  -1    8.57    4.90   0
  -6  16  -1    5.50    4.50   0
  -7 -16  -1   51.22    5.30   0
   7 -16   1   38.50    5.23   0
   7  16   1   43.09    5.70   0
   7  16   1   38.00    6.19   0
   7  16   1   34.17    5.58   0
  -7  16  -1   37.11    5.03   0
   8  16   1   10.14    5.77   0
  -8 -16  -1    7.45    5.52   0
   8 -16   1    7.74    5.51   0
   8  16   1    5.91    6.92   0
   8 -16   1    5.55   10.24   0
  -8  16  -1    4.72    5.40   0
   8  16   1    6.00    7.39   0
   8 -17  -1  106.35    6.25   0
   8  17  -1   92.77    6.76   0
   8  17  -1  110.89    6.24   0
  -8 -17   1   74.85    6.05   0
  -8  17   1   95.82    5.86   0
   8  17  -1   73.38    4.88   0
   8 -17  -1   89.28    9.18   0
   7  17  -1    3.48    4.70   0
   7 -17  -1    6.28    7.03   0
   7 -17  -1    6.50    7.56   0
  -7  17   1    4.43    4.64   0
   7 -17  -1    5.38    4.89   0
  -7 -17   1    6.14    5.12   0
   7  17  -1   -0.49    5.32   0
   7  17  -1    6.61    5.13   0
   6 -17  -1  114.65    8.22   0
  -6 -17   1  114.61    5.42   0
   6 -17  -1  114.43    7.76   0
   6 -17  -1  126.40    5.40   0
   6  17  -1  112.70    4.91   0
  -6  17   1  133.13    5.20   0
   6  17  -1  114.37    5.42   0
   6  17  -1  110.26    5.59   0
  -5  17   1   14.18    4.37   0
   5  17  -1   13.26    4.35   0
   5 -17  -1   10.88    5.73   0
   5 -17  -1   13.57    6.43   0
   5 -17  -1   15.40    4.56   0
   5  17  -1   15.47    3.38   0
   5  17  -1   14.21    4.57   0
  -5 -17   1   12.90    4.54   0
   4 -17  -1  145.24    8.03   0
   4 -17  -1  139.50    7.80   0
   4 -17  -1  154.71    5.18   0
   4  17  -1  149.76    4.18   0
   4  17  -1  151.13    5.33   0
  -4 -17   1  145.20    4.09   0
  -4  17   1  145.13    4.91   0
   3 -17  -1  310.21    5.02   0
   3  17  -1  281.62    5.83   0
  -3  17   1  298.75    4.85   0
   3  17  -1  295.21    6.04   0
  -3 -17   1  279.69    4.93   0
   3 -17  -1  286.87    8.74   0
  -2 -17   1   13.91    4.38   0
   2  17  -1   20.85    3.32   0
   2 -17  -1   18.26    4.41   0
   2  17  -1   19.30    4.29   0
  -2  17   1   16.99    4.35   0
   2 -17  -1   17.63    4.21   0
   1  17  -1  447.90    7.35   0
   1  17  -1  472.40    6.01   0
  -1 -17   1  432.81    7.37   0
   1 -17  -1  455.59    5.84   0
   1 -17  -1  445.12    8.21   0
  -1  17   1  423.97    7.78   0
  -1  17   1  436.45    5.65   0
   0 -17   1   28.46    4.58   0
   0  17  -1   28.48    5.29   0
   0  17   1   31.12    4.29   0
   0 -17  -1   30.20    4.34   0
   0 -17   1   28.31    3.15   0
   0 -17  -1   31.29    4.48   0
   0  17   1   22.32    4.40   0
   0  17  -1   27.94    4.34   0
   1  17   1  634.48    7.48   0
  -1  17  -1  658.28    7.32   0
   1 -17   1  640.03    7.24   0
  -1 -17  -1  640.42    7.94   0
   1  17   1  616.44    7.81   0
   1 -17   1  598.68   11.05   0
  -1 -17  -1  681.08    7.66   0
  -1  17  -1  623.66   11.07   0
   2 -17   1   40.67    4.47   0
  -2 -17  -1   40.24    4.52   0
  -2  17  -1   40.64    4.46   0
  -2 -17  -1   42.40    4.28   0
   2  17   1   40.35    3.17   0
   2  17   1   40.14    3.45   0
   3  17   1  270.11    6.19   0
  -3 -17  -1  264.44    5.81   0
   3 -17   1  274.86    5.74   0
   3  17   1  250.19    5.68   0
  -3  17  -1  260.50    5.57   0
   4  17   1  411.68    6.98   0
   4  17   1  399.77    6.37   0
  -4 -17  -1  389.48    6.58   0
   4 -17   1  393.89    6.41   0
  -4  17  -1  399.81    6.37   0
  -5  17  -1  207.19    5.39   0
   5  17   1  188.68    5.65   0
   5 -17   1  204.87    5.71   0
   5  17   1  210.74    6.50   0
  -5 -17  -1  199.87    5.58   0
   6  17   1   53.32    5.69   0
   6  17   1   48.68    5.10   0
   6 -17   1   53.06    5.00   0
  -6  17  -1   52.71    5.00   0
   6  17   1   46.88    5.82   0
  -6 -17  -1   49.27    5.14   0
  -7 -17  -1    0.09    5.12   0
   7  17   1    3.35    5.29   0
   7  17   1    0.84    4.87   0
   7 -17   1    2.93    4.95   0
  -7  17  -1   -0.73    4.78   0
   7  17   1   -0.49    5.37   0
   8 -17   1    2.59    5.47   0
   8  17   1   11.64    5.84   0
  -8  17  -1    9.14    5.35   0
  -8 -17  -1    6.64    5.58   0
   8  17   1    3.89    7.08   0
   8  17   1    7.99    6.63   0
   8 -18  -1   49.76    6.11   0
   8  18  -1   60.56    6.78   0
   8 -18  -1   57.08    8.64   0
   8  18  -1   63.83    5.83   0
  -8  18   1   74.71    5.82   0
   8 -18  -1   55.74    9.97   0
  -8 -18   1   53.85    5.97   0
   8  18  -1    2.21    3.90   0
   7 -18  -1  236.13    6.39   0
  -7  18   1  218.62    6.19   0
  -7 -18   1  175.60    6.10   0
   7  18  -1  212.06    7.09   0
   7  18  -1  184.85    6.45   0
   7 -18  -1  201.99   10.89   0
   7  18  -1  212.52    6.45   0
   7 -18  -1  202.97   10.68   0
  -6 -18   1  122.29    5.39   0
  -6  18   1  122.32    5.09   0
   6 -18  -1  112.38    5.49   0
   6  18  -1  102.87    5.19   0
   6 -18  -1  111.09    9.38   0
   6  18  -1  109.39    5.52   0
   6 -18  -1  116.94    8.29   0
   6  18  -1  110.27    4.24   0
   5 -18  -1  125.30    5.41   0
   5 -18  -1  112.48    9.02   0
   5 -18  -1  123.16    9.07   0
   5  18  -1  122.95    5.04   0
   5  18  -1  127.66    5.35   0
  -5  18   1  113.53    3.96   0
   5  18  -1  107.19    5.29   0
  -5 -18   1  111.35    5.05   0
   4 -18  -1    1.32    6.35   0
   4 -18  -1    1.58    5.93   0
  -4  18   1    3.56    4.07   0
   4  18  -1    3.43    4.60   0
  -4 -18   1    1.97    4.42   0
   4 -18  -1    0.21    4.39   0
   4  18  -1    2.79    4.41   0
   3 -18  -1   79.73    6.48   0
   3  18  -1   85.14    3.68   0
   3 -18  -1   89.80    4.79   0
  -3 -18   1   81.80    4.75   0
  -3  18   1   84.57    4.51   0
   3  18  -1   82.93    4.83   0
   2 -18  -1  964.48    7.80   0
  -2  18   1  933.35    8.21   0
   2  18  -1  962.90    9.22   0
   2  18  -1  995.19    8.86   0
  -2 -18   1  919.95    9.01   0
   2 -18  -1  946.09   12.55   0
  -1 -18   1 1044.95   10.21   0
  -1  18   1 1090.42   11.04   0
   1 -18  -1 1145.43    9.01   0
  -1  18   1 1092.58    8.80   0
   1  18  -1 1077.14   10.31   0
   1  18  -1 1137.17    9.12   0
   1 -18  -1 1068.98   11.42   0
   0  18  -1   91.19    3.73   0
   0 -18   1   81.84    5.22   0
   0 -18  -1   84.35    5.16   0
   0  18   1   85.51    4.70   0
   0 -18   1   94.54    4.79   0
   0  18  -1   82.08    5.89   0
   0 -18  -1   87.77    4.70   0
   0  18   1   82.46    4.89   0
  -1  18  -1   -0.34    5.49   0
   1  18   1   -0.88    3.00   0
  -1 -18  -1    0.92    4.29   0
   1 -18   1   -2.06    2.86   0
  -1 -18  -1    0.91    3.14   0
   1 -18   1    0.74    4.94   0
  -1  18  -1    3.22    4.10   0
   1  18   1    2.63    3.91   0
   2  18   1  852.61    8.29   0
   2 -18   1  917.13    7.98   0
  -2 -18  -1  861.83    8.44   0
  -2  18  -1  875.23    7.84   0
   2  18   1  903.35    7.88   0
  -2 -18  -1  846.52    7.77   0
   3  18   1  260.07    5.64   0
  -3 -18  -1  257.62    5.76   0
  -3  18  -1  255.15    5.40   0
   3  18   1  271.08    6.17   0
   3 -18   1  262.13    5.54   0
   4 -18   1    8.87    3.08   0
  -4  18  -1    7.29    4.20   0
   4  18   1   11.52    4.62   0
   4  18   1   14.64    4.53   0
  -4 -18  -1   12.94    4.55   0
   5  18   1   19.07    4.78   0
   5  18   1   21.26    5.99   0
  -5 -18  -1   12.28    4.70   0
   5 -18   1   22.16    4.68   0
  -5  18  -1   21.33    4.44   0
   6  18   1  260.23    6.73   0
  -6  18  -1  266.79    6.07   0
   6 -18   1  252.27    6.32   0
  -6 -18  -1  216.61    5.01   0
   6  18   1  279.14    7.42   0
   6  18   1  264.39    6.24   0
  -7 -18  -1  114.35    6.11   0
   7 -18   1  142.22    6.01   0
   7  18   1  106.04    4.76   0
   7  18   1  124.26    7.43   0
  -7  18  -1  122.95    6.14   0
   7  18   1  140.42    8.20   0
   7  19  -1   64.73    5.23   0
   7  19  -1   77.51    6.30   0
   7 -19  -1   73.15    4.48   0
   7 -19  -1   76.65   11.28   0
   7 -19  -1   71.40   11.75   0
  -7  19   1   85.59    5.41   0
  -7 -19   1   74.78    5.73   0
   7  19  -1   76.45    5.68   0
   6 -19  -1    1.43    9.23   0
   6 -19  -1    2.87    9.64   0
  -6 -19   1    2.32    4.75   0
   6  19  -1    1.88    4.86   0
   6  19  -1    3.29    4.34   0
   6  19  -1    3.15    4.89   0
  -6  19   1   -0.49    4.82   0
   6 -19  -1    5.90    4.84   0
   5 -19  -1  305.04    6.60   0
   5  19  -1  274.65    5.99   0
   5 -19  -1  287.33   12.70   0
   5  19  -1  317.63    6.83   0
   5  19  -1  284.87    6.16   0
   5 -19  -1  284.31   12.79   0
  -5  19   1  297.58    6.13   0
  -5 -19   1  277.30    4.87   0
   4  19  -1  530.72    6.32   0
   4 -19  -1  548.98   12.86   0
   4 -19  -1  604.16    7.43   0
  -4 -19   1  570.22    7.17   0
   4 -19  -1  568.52   14.02   0
  -4  19   1  589.81    6.98   0
   4  19  -1  580.92    7.47   0
  -3 -19   1   70.72    4.89   0
   3  19  -1   66.82    4.95   0
   3  19  -1   76.26    4.95   0
  -3  19   1   67.91    4.42   0
   3 -19  -1   68.18    7.03   0
   3 -19  -1   70.63    3.71   0
   2 -19  -1   91.69    6.39   0
   2  19  -1   93.59    4.89   0
   2  19  -1   96.71    4.86   0
   2 -19  -1   93.18    4.69   0
  -2  19   1   92.66    4.66   0
  -2 -19   1   89.96    4.85   0
   1 -19  -1  416.75    5.56   0
  -1  19   1  427.60    6.20   0
  -1  19   1  390.30    8.11   0
   1  19  -1  440.06    6.58   0
  -1 -19   1  409.69    7.12   0
   1 -19  -1  389.29    7.71   0
   1  19  -1  414.29    7.18   0
   0  19   1  713.47    7.57   0
   0 -19  -1  739.61    7.54   0
   0 -19   1  730.33    6.77   0
   0  19  -1  675.37    9.90   0
   0  19   1  679.48    8.48   0
   0  19  -1  703.27    6.69   0
   0 -19  -1  683.88    8.79   0
   0 -19   1  684.92    9.38   0
   1 -19   1  714.64    7.38   0
   1 -19   1  683.22   11.37   0
  -1  19  -1  673.51   11.29   0
   1  19   1  712.33    7.63   0
   1  19   1  726.15    8.07   0
  -1 -19  -1  761.85    7.77   0
  -1 -19  -1  697.68    8.23   0
  -1  19  -1  697.42    6.69   0
  -2 -19  -1  567.66    7.48   0
   2 -19   1  633.86    6.96   0
   2  19   1  626.21    7.51   0
   2  19   1  611.04    7.32   0
  -2  19  -1  615.73    6.88   0
   3 -19   1  398.15    6.22   0
  -3  19  -1  387.81    5.33   0
  -3 -19  -1  390.84    5.49   0
   3  19   1  405.18    6.86   0
   3  19   1  408.89    6.34   0
   4 -19   1  456.04    5.72   0
  -4  19  -1  468.04    6.40   0
   4  19   1  481.77    6.65   0
   4  19   1  464.87    6.74   0
  -4 -19  -1  440.73    6.68   0
   5 -19   1  426.93    6.77   0
  -5  19  -1  452.96    6.66   0
   5  19   1  461.34    7.76   0
   5  19   1  459.46    6.80   0
  -5 -19  -1  461.92    6.81   0
   6  19   1   35.52    5.62   0
   6  19   1   31.28    5.04   0
   6 -19   1   31.22    4.89   0
  -6  19  -1   30.03    4.83   0
   6  19   1   27.94    4.87   0
  -6 -19  -1   34.53    5.17   0
   7  19   1    4.30    6.14   0
  -7  19  -1    3.65    4.97   0
  -7 -19  -1    2.75    3.74   0
   7 -19   1    6.82    5.18   0
   7  19   1   -0.03    6.73   0
   7  19   1    1.57    3.84   0
   7 -20  -1   61.43    5.50   0
  -7 -20   1   67.22    5.62   0
  -7  20   1   62.40    5.39   0
   7  20  -1   63.57    5.77   0
   7  20  -1   74.26    6.25   0
   7  20  -1   68.77    5.64   0
  -6 -20   1  214.50    6.03   0
   6  20  -1  224.07    6.04   0
  -6  20   1  207.13    6.10   0
   6  20  -1  222.42    6.03   0
   6 -20  -1  213.04    6.38   0
   6  20  -1  226.94    6.54   0
  -5  20   1   54.89    3.77   0
  -5 -20   1   48.84    4.87   0
   5  20  -1   57.14    4.93   0
   5 -20  -1   59.25    5.26   0
   5  20  -1   50.87    3.61   0
   4 -20  -1   20.85    4.53   0
   4 -20  -1   19.08    7.95   0
  -4  20   1   18.94    3.26   0
   4 -20  -1   20.40    8.14   0
   4  20  -1   22.18    4.69   0
  -4 -20   1   12.95    3.29   0
   4  20  -1   22.99    3.47   0
   3  20  -1  149.71    4.23   0
   3 -20  -1  153.39    8.36   0
   3 -20  -1  159.64    5.23   0
  -3 -20   1  154.93    5.19   0
   3  20  -1  177.56    5.38   0
  -3  20   1  165.80    5.01   0
  -2  20   1   14.59    4.25   0
   2 -20  -1   16.06    3.02   0
   2  20  -1   17.13    4.46   0
  -2 -20   1   12.70    4.42   0
   2  20  -1   15.92    3.07   0
   2 -20  -1   15.55    5.68   0
  -1  20   1  403.63    7.63   0
   1 -20  -1  415.54    8.58   0
  -1  20   1  410.41    5.41   0
   1 -20  -1  422.80    6.12   0
  -1 -20   1  415.68    6.97   0
   1  20  -1  414.42    7.06   0
   1  20  -1  435.59    5.60   0
   0  20  -1   26.31    3.21   0
   0 -20  -1   30.93    4.48   0
   0  20   1   26.76    4.25   0
   0 -20   1   25.12    4.29   0
   0 -20  -1   31.31    4.26   0
   0  20  -1   28.68    5.38   0
   0  20   1   33.27    4.21   0
   0 -20   1   21.27    4.46   0
   1 -20   1   39.18    5.95   0
   1 -20   1   42.43    4.30   0
  -1  20  -1   41.58    3.22   0
   1  20   1   42.34    4.50   0
   1  20   1   41.47    4.45   0
  -1 -20  -1   44.33    4.43   0
  -1 -20  -1   42.62    4.75   0
  -1  20  -1   34.17    5.68   0
   2  20   1    5.97    4.24   0
  -2  20  -1    3.39    3.99   0
   2 -20   1    3.64    4.08   0
   2  20   1    4.71    4.39   0
  -2 -20  -1    6.86    4.38   0
   3  20   1  109.97    3.95   0
   3 -20   1  115.62    4.96   0
   3  20   1  122.47    4.22   0
  -3  20  -1  115.62    4.81   0
  -3 -20  -1  122.38    5.08   0
   4 -20   1   49.75    3.67   0
   4  20   1   46.04    4.87   0
  -4 -20  -1   56.93    4.85   0
  -4  20  -1   49.54    4.57   0
   4  20   1   49.45    5.04   0
   5  20   1   27.38    5.03   0
   5 -20   1   28.01    4.71   0
  -5 -20  -1   23.05    3.63   0
  -5  20  -1   22.03    4.62   0
   5  20   1   33.34    5.06   0
   6  20   1   99.39    5.42   0
   6 -20   1   88.19    5.45   0
  -6 -20  -1   87.80    5.65   0
   6  20   1   98.62    7.14   0
  -6  20  -1  107.73    5.52   0
   6  20   1  100.38    5.64   0
   7 -20   1   23.34    5.37   0
   7  20   1   17.20    3.95   0
  -7 -20  -1   22.76    5.58   0
  -7  20  -1   21.51    5.29   0
   7  20   1   22.50    7.13   0
   7  20   1   17.12    6.31   0
   7 -21  -1    0.54    5.66   0
   7  21  -1    5.45    5.07   0
   7  21  -1    3.97    5.66   0
  -7 -21   1    6.90    5.27   0
   7  21  -1    4.75    5.43   0
  -7  21   1   -0.91    5.41   0
   6 -21  -1    0.29    5.15   0
   6  21  -1    0.90    5.11   0
   6  21  -1   -0.21    5.06   0
  -6  21   1    4.23    4.89   0
   6  21  -1    2.69    4.69   0
  -6 -21   1    1.61    3.47   0
  -5  21   1   28.92    4.63   0
  -5 -21   1   18.02    4.84   0
   5  21  -1   19.25    5.08   0
   5  21  -1   18.63    4.69   0
   5 -21  -1   21.16    4.72   0
   4 -21  -1  215.24    5.50   0
   4 -21  -1  221.45   12.01   0
   4  21  -1  214.68    5.88   0
   4 -21  -1  203.69   11.29   0
  -4 -21   1  219.60    5.56   0
   4  21  -1  212.72    4.99   0
  -4  21   1  204.44    4.41   0
  -3  21   1   -0.47    4.22   0
   3 -21  -1    4.23    6.31   0
  -3 -21   1   -0.29    4.21   0
   3 -21  -1    6.42    3.09   0
   3  21  -1    3.48    4.22   0
   3  21  -1    3.23    3.28   0
  -2 -21   1  192.95    5.66   0
  -2  21   1  196.48    5.23   0
   2  21  -1  206.38    5.58   0
   2 -21  -1  192.05    7.30   0
   2 -21  -1  200.41    5.35   0
   2  21  -1  177.39    4.49   0
  -1  21   1    2.03    4.35   0
  -1  21   1    5.17    4.23   0
   1 -21  -1    6.55    4.45   0
   1 -21  -1    3.94    4.41   0
   1  21  -1    5.15    4.38   0
  -1 -21   1    4.82    4.37   0
   1  21  -1    4.11    4.33   0
   0 -21  -1    4.29    4.11   0
   0  21   1    0.28    3.89   0
   0  21   1    3.58    4.00   0
   0  21  -1    0.51    5.23   0
   0 -21   1    5.88    4.16   0
   0 -21  -1   -1.26    4.21   0
   0 -21   1    0.05    4.32   0
   0  21  -1   -3.30    4.07   0
   1 -21   1    5.66    4.16   0
  -1  21  -1   11.51    4.25   0
  -1 -21  -1    7.54    2.90   0
  -1  21  -1    7.15    5.17   0
   1  21   1    5.89    4.06   0
   1 -21   1    6.60    5.42   0
   1  21   1    8.39    4.20   0
  -1 -21  -1    5.30    4.48   0
   2 -21   1   88.91    4.81   0
   2  21   1   87.74    3.92   0
   2  21   1   88.40    4.54   0
  -2 -21  -1   81.47    5.12   0
  -2  21  -1   94.07    4.65   0
   3 -21   1  408.36    6.33   0
  -3 -21  -1  407.90    6.73   0
   3  21   1  415.70    6.62   0
   3  21   1  423.59    6.72   0
  -3  21  -1  425.96    6.34   0
   4 -21   1    3.14    3.38   0
   4  21   1    1.78    4.26   0
  -4  21  -1   -0.11    4.37   0
  -4 -21  -1   -1.23    3.12   0
   4  21   1    4.92    4.35   0
   5  21   1    1.19    4.80   0
   5 -21   1    2.32    4.57   0
  -5  21  -1    1.98    4.77   0
   5  21   1   -3.00    4.91   0
  -5 -21  -1    0.68    4.98   0
  -6  21  -1    8.34    4.83   0
   6  21   1    1.48    6.62   0
   6 -21   1    1.99    4.88   0
   6  21   1    3.08    5.17   0
   6  21   1    3.90    4.82   0
  -6 -21  -1    4.72    3.74   0
  -7  21  -1    9.70    5.16   0
   7 -21   1    8.01    5.38   0
   7  21   1    9.26    5.17   0
  -7 -21  -1   11.10    5.61   0
   7  21   1    9.50    7.01   0
   7  21   1    1.96    5.70   0
   7 -22  -1   15.89    3.89   0
   7  22  -1   16.32    5.59   0
  -7  22   1   19.00    5.20   0
  -7 -22   1   20.76    4.08   0
   7  22  -1   16.98    7.21   0
   7  22  -1    2.18    5.39   0
   6  22  -1   28.62    4.88   0
  -6  22   1   26.84    3.76   0
   6 -22  -1   28.00    3.94   0
  -6 -22   1   34.76    5.38   0
   6  22  -1   23.31    3.66   0
   6  22  -1   35.24    5.30   0
   5 -22  -1   45.95    5.16   0
  -5 -22   1   40.23    3.67   0
  -5  22   1   34.48    4.52   0
   5  22  -1   38.17    3.90   0
   5  22  -1   32.38    3.84   0
   4 -22  -1   20.58   10.56   0
   4 -22  -1   19.25    9.57   0
   4  22  -1   20.94    4.96   0
   4  22  -1   20.88    4.80   0
  -4 -22   1   16.48    3.59   0
  -4  22   1   19.67    4.40   0
   4 -22  -1   25.15    4.60   0
   3  22  -1   65.52    4.97   0
   3 -22  -1   60.94    7.47   0
   3  22  -1   57.66    5.05   0
  -3 -22   1   62.10    4.73   0
  -3  22   1   68.18    4.55   0
   3 -22  -1   64.24    4.76   0
  -2  22   1   40.89    3.36   0
   2  22  -1   39.18    4.74   0
   2 -22  -1   39.22    6.17   0
   2 -22  -1   34.97    4.51   0
   2  22  -1   33.41    4.59   0
  -2 -22   1   33.61    4.57   0
  -1  22   1  228.20    7.31   0
   1 -22  -1  240.00    5.52   0
   1  22  -1  247.46    5.58   0
  -1  22   1  231.65    5.43   0
   1  22  -1  224.55    5.94   0
  -1 -22   1  229.74    6.69   0
   1 -22  -1  224.95    6.89   0
   0 -22   1  181.88    4.25   0
   0 -22  -1  202.46    5.40   0
   0  22  -1  192.95    5.27   0
   0  22   1  188.67    4.42   0
   0 -22  -1  191.64    5.70   0
   0  22   1  201.33    5.63   0
   0  22  -1  187.68    7.18   0
   0 -22   1  189.53    6.47   0
  -1 -22  -1   31.09    3.16   0
   1  22   1   37.04    4.50   0
  -1  22  -1   33.18    4.41   0
   1 -22   1   35.32    3.32   0
  -1 -22  -1   33.96    4.74   0
   1  22   1   31.52    3.31   0
   1 -22   1   32.30    5.44   0
  -1  22  -1   32.02    5.33   0
   2  22   1   51.50    4.67   0
   2 -22   1   57.33    4.60   0
  -2 -22  -1   52.31    4.79   0
   2  22   1   65.29    4.50   0
  -2  22  -1   49.24    4.51   0
   3  22   1    4.54    4.62   0
  -3 -22  -1    2.43    4.51   0
  -3  22  -1    7.44    3.02   0
   3 -22   1    6.22    4.21   0
   3  22   1    5.79    4.65   0
   4  22   1   74.99    5.36   0
   4  22   1   59.22    3.95   0
   4 -22   1   74.70    3.87   0
  -4 -22  -1   70.55    5.04   0
  -4  22  -1   65.70    4.79   0
  -5  22  -1   41.27    4.79   0
   5 -22   1   49.86    5.16   0
   5  22   1   46.63    5.47   0
   5  22   1   43.00    5.05   0
  -5 -22  -1   46.71    3.86   0
  -6  22  -1   43.02    4.07   0
   6 -22   1   46.41    5.62   0
   6  22   1   51.31    6.11   0
   6  22   1   50.29    5.52   0
   6  22   1   42.33    5.35   0
  -6 -22  -1   54.56    5.58   0
  -6  23   1   13.53    5.18   0
   6  23  -1   14.08    5.33   0
   6 -23  -1    9.92    5.28   0
   6  23  -1   13.05    4.90   0
  -6 -23   1   11.11    5.22   0
   6  23  -1   11.87    5.39   0
   5  23  -1   92.46    5.61   0
  -5 -23   1  107.83    5.22   0
   5 -23  -1   88.20    4.35   0
   5  23  -1  113.00    5.64   0
  -5  23   1   94.87    4.29   0
   4  23  -1  106.60    5.33   0
  -4 -23   1  104.19    5.30   0
   4 -23  -1  111.25    5.07   0
   4  23  -1   93.25    5.18   0
  -4  23   1   93.01    4.96   0
   3  23  -1   99.10    5.27   0
   3 -23  -1  104.76    8.08   0
   3 -23  -1   97.80    4.86   0
  -3  23   1   96.63    4.85   0
  -3 -23   1   92.41    3.82   0
   3  23  -1   96.41    3.92   0
   2 -23  -1   41.24    3.36   0
   2  23  -1   45.89    4.84   0
   2  23  -1   45.93    3.60   0
  -2  23   1   44.43    4.52   0
   2 -23  -1   45.23    5.92   0
  -2 -23   1   44.63    3.67   0
   1 -23  -1   28.54    3.18   0
   1  23  -1   25.18    4.41   0
   1 -23  -1   23.46    5.98   0
   1  23  -1   30.91    3.28   0
  -1  23   1   25.74    4.64   0
  -1 -23   1   22.40    4.56   0
  -1  23   1   24.89    5.53   0
   0  23   1  604.31    8.13   0
   0 -23  -1  586.55    8.10   0
   0 -23   1  598.46    9.18   0
   0  23  -1  609.31    7.04   0
   0 -23  -1  557.02    6.92   0
   0  23   1  611.36    7.03   0
   0  23  -1  604.87    9.74   0
   1 -23   1  429.50    5.38   0
  -1  23  -1  419.48    6.09   0
  -1 -23  -1  436.74    7.16   0
   1  23   1  415.52    6.34   0
  -1 -23  -1  425.61    6.45   0
   1  23   1  413.37    6.86   0
   1 -23   1  396.87    9.29   0
  -1  23  -1  408.50    9.31   0
   2  23   1  308.42    6.49   0
   2  23   1  312.84    6.16   0
   2 -23   1  296.43    4.85   0
  -2  23  -1  296.02    4.82   0
  -2 -23  -1  301.63    6.30   0
   3 -23   1  173.90    5.11   0
  -3  23  -1  155.33    4.97   0
   3  23   1  160.00    5.80   0
   3  23   1  155.02    5.66   0
  -3 -23  -1  170.94    5.65   0
   4 -23   1  360.09    5.72   0
   4  23   1  358.22    6.57   0
  -4 -23  -1  404.85    6.52   0
   4  23   1  425.90    7.19   0
  -4  23  -1  351.29    5.66   0
   5  23   1  302.27    7.13   0
   5 -23   1  262.03    6.52   0
   5  23   1  270.25    5.45   0
  -5 -23  -1  290.24    6.41   0
  -5  23  -1  254.12    6.59   0
   6  23   1   91.59    5.86   0
   6  23   1   99.60    6.62   0
  -6  23  -1   77.41    5.68   0
   6 -23   1   74.65    6.03   0
   6  23   1   88.73    5.70   0
  -6 -23  -1   77.02    4.28   0
   6  24  -1  115.07    6.62   0
   6  24  -1  139.03    6.22   0
  -6  24   1  158.50    6.24   0
  -6 -24   1  108.22    6.10   0
   6  24  -1  135.28    6.02   0
   6 -24  -1  136.47    6.37   0
   5  24  -1  166.68    6.16   0
   5  24  -1  190.51    6.48   0
  -5  24   1  178.51    4.78   0
  -5 -24   1  191.08    4.94   0
   5 -24  -1  207.78    5.97   0
   4  24  -1   11.97    5.05   0
  -4  24   1    7.67    4.50   0
  -4 -24   1    3.06    4.79   0
   4  24  -1   12.00    4.81   0
   4 -24  -1   14.72    3.26   0
   3 -24  -1   53.98    3.60   0
   3  24  -1   56.97    4.96   0
  -3 -24   1   55.46    5.15   0
  -3  24   1   55.97    3.59   0
   3 -24  -1   54.21    8.20   0
   3  24  -1   52.55    5.09   0
   2 -24  -1    4.52    4.30   0
  -2  24   1   10.78    4.22   0
   2 -24  -1    2.69    5.77   0
  -2 -24   1    1.39    4.37   0
   2  24  -1    4.69    4.17   0
   2  24  -1    5.73    4.62   0
  -1  24   1  635.06    9.56   0
   1 -24  -1  649.98    9.27   0
   1 -24  -1  626.37    6.33   0
   1  24  -1  614.45    6.39   0
  -1  24   1  647.96    6.99   0
  -1 -24   1  606.41    9.00   0
   1  24  -1  645.88    8.45   0
   0  24   1  189.33    6.50   0
   0 -24  -1  202.99    4.50   0
   0 -24  -1  192.06    6.11   0
   0  24  -1  193.21    7.07   0
   0  24  -1  187.43    5.37   0
   0  24   1  194.78    5.34   0
   0 -24   1  194.30    6.32   0
   1  24   1    1.99    4.39   0
  -1  24  -1    1.48    6.11   0
   1 -24   1   -1.75    4.41   0
   1 -24   1    1.32    5.38   0
  -1 -24  -1    0.70    4.39   0
   1  24   1   -1.19    4.36   0
  -1  24  -1    2.54    4.36   0
  -1 -24  -1    1.35    4.32   0
   2 -24   1   36.91    3.38   0
  -2  24  -1   37.77    4.49   0
  -2 -24  -1   41.63    4.97   0
   2  24   1   30.94    3.30   0
   2  24   1   35.57    4.82   0
   3 -24   1  121.70    5.26   0
   3  24   1  123.45    4.43   0
  -3  24  -1  123.53    5.25   0
  -3 -24  -1  128.52    5.40   0
   3  24   1  127.66    5.38   0
   4  24   1  106.42    5.52   0
   4 -24   1  105.23    4.28   0
  -4 -24  -1   92.22    5.39   0
  -4  24  -1   96.27    5.23   0
   4  24   1  112.69    5.61   0
   5  24   1    5.54    5.07   0
   5  24   1    1.15    3.68   0
   5 -24   1    2.72    4.93   0
  -5  24  -1    4.50    4.88   0
  -5 -24  -1   10.77    5.05   0
  -6  24  -1   82.82    5.36   0
   6  24   1   23.61    5.36   0
  -6 -24  -1   91.77    5.83   0
   6  24   1   62.95    6.00   0
   6  24   1   95.49    6.42   0
   6 -24   1   67.63    5.59   0
   6  25  -1    0.13    5.48   0
  -6  25   1    4.73    5.24   0
  -6 -25   1    4.23    5.41   0
   6  25  -1   -0.85    5.16   0
   6 -25  -1    0.33    3.67   0
   6  25  -1   -0.49    3.75   0
  -5 -25   1   34.34    5.04   0
   5 -25  -1   28.46    5.17   0
   5  25  -1   30.60    5.50   0
  -5  25   1   32.49    4.96   0
   5  25  -1   37.32    5.24   0
   4 -25  -1  161.75    5.51   0
   4  25  -1  157.23    4.63   0
  -4 -25   1  155.49    5.89   0
   4  25  -1  153.97    5.92   0
  -4  25   1  137.74    5.31   0
   3 -25  -1    0.44    4.67   0
   3  25  -1    0.73    4.81   0
  -3 -25   1    2.41    4.70   0
   3 -25  -1    2.08    6.56   0
   3  25  -1    2.97    3.15   0
  -3  25   1    3.38    3.13   0
  -2  25   1    4.46    3.18   0
   2 -25  -1    1.19    4.57   0
   2  25  -1    3.27    4.58   0
  -2 -25   1    3.36    4.22   0
   2 -25  -1    0.81    5.68   0
   2  25  -1    6.51    4.47   0
   1 -25  -1  220.44    6.78   0
   1  25  -1  218.12    6.01   0
   1 -25  -1  205.03    5.62   0
  -1  25   1  193.69    7.42   0
   1  25  -1  206.44    5.48   0
  -1  25   1  200.35    5.61   0
  -1 -25   1  212.60    6.99   0
   0 -25   1  645.39   10.01   0
   0  25   1  660.53    6.50   0
   0  25  -1  665.05    7.18   0
   0  25  -1  660.27   10.17   0
   0  25   1  645.71    8.68   0
   0 -25  -1  674.60    8.76   0
   0 -25  -1  667.40    6.66   0
  -1  25  -1    8.15    3.22   0
   1 -25   1   12.45    4.60   0
   1 -25   1   10.99    5.53   0
  -1  25  -1   10.61    5.55   0
  -1 -25  -1   10.05    4.86   0
  -1 -25  -1   10.42    4.28   0
   1  25   1   10.72    4.47   0
   1  25   1   13.00    4.31   0
   2 -25   1    8.44    3.23   0
   2  25   1    8.24    4.76   0
   2  25   1    4.33    4.45   0
  -2  25  -1   11.45    4.40   0
  -2 -25  -1   12.73    4.73   0
   3  25   1   97.75    5.19   0
   3  25   1  102.99    5.41   0
  -3  25  -1   96.42    5.08   0
  -3 -25  -1  104.15    5.35   0
   3 -25   1  105.53    5.16   0
   4  25   1  144.71    5.85   0
   4 -25   1  138.04    4.56   0
  -4 -25  -1  142.49    4.47   0
   4  25   1  128.11    5.83   0
  -4  25  -1  156.20    5.60   0
   5 -25   1   74.33    5.70   0
   5  25   1   89.32    5.78   0
  -5 -25  -1   71.14    4.26   0
  -5  25  -1   71.11    5.55   0
   5  25   1   77.96    5.38   0
   5 -26  -1    6.72    3.59   0
   5  26  -1   -0.10    5.15   0
   5  26  -1   -0.39    5.34   0
  -5  26   1    0.76    4.92   0
  -5 -26   1    2.95    5.17   0
  -4 -26   1   38.04    5.05   0
   4  26  -1   31.43    5.19   0
   4  26  -1   30.66    5.24   0
   4 -26  -1   36.22    5.05   0
  -4  26   1   -0.05    3.58   0
   3 -26  -1  159.44   10.24   0
   3 -26  -1  154.52    5.52   0
  -3  26   1  173.29    5.34   0
  -3 -26   1  172.96    5.87   0
   3  26  -1  169.70    5.74   0
   3  26  -1  154.22    6.04   0
  -2 -26   1    7.52    4.63   0
   2 -26  -1    5.15    4.90   0
   2  26  -1    9.89    4.74   0
   2  26  -1    2.93    3.46   0
   2 -26  -1   -1.42    4.56   0
  -2  26   1    4.95    4.44   0
   1 -26  -1    8.26    4.55   0
   1 -26  -1   10.28    4.92   0
   1  26  -1   11.44    4.67   0
  -1  26   1   10.93    5.84   0
  -1 -26   1   11.74    4.56   0
   1  26  -1   12.33    4.71   0
  -1  26   1   12.90    4.43   0
   0  26  -1   12.66    5.08   0
   0  26   1   12.58    4.56   0
   0  26   1   14.58    4.68   0
   0 -26  -1    7.07    3.24   0
   0 -26  -1   11.82    4.68   0
   0 -26   1   13.51    4.77   0
   0  26  -1   11.85    4.61   0
   1  26   1   -1.27    4.41   0
   1 -26   1    3.48    4.47   0
  -1 -26  -1    1.26    4.44   0
  -1  26  -1    1.23    3.13   0
   1  26   1   -4.16    4.60   0
  -1  26  -1    0.24    5.67   0
   1 -26   1    1.12    6.36   0
  -1 -26  -1   -1.30    4.72   0
  -2  26  -1   54.50    3.46   0
  -2 -26  -1   59.82    5.24   0
   2  26   1   59.57    5.01   0
   2 -26   1   55.19    4.86   0
   2  26   1   60.66    5.01   0
   3 -26   1   16.26    3.41   0
   3  26   1   19.09    4.80   0
   3  26   1   18.89    4.82   0
  -3 -26  -1   18.24    4.86   0
  -3  26  -1   19.68    4.50   0
  -4  26  -1   87.14    5.16   0
  -4 -26  -1   91.40    4.40   0
   4 -26   1   94.83    4.11   0
   4  26   1  103.66    5.75   0
   4  26   1   96.25    4.41   0
  -5 -26  -1   21.07    5.34   0
   5 -26   1   22.38    5.36   0
  -5  26  -1   20.29    5.18   0
   5  26   1   21.79    5.57   0
   5  26   1   23.32    5.37   0
  -5  27   1   23.84    3.89   0
   5  27  -1   21.49    3.83   0
   5 -27  -1   24.86    5.35   0
   5  27  -1   27.47    5.81   0
  -5 -27   1   22.32    5.51   0
   4 -27  -1   76.06    5.45   0
   4  27  -1   81.98    5.95   0
   4  27  -1   81.82    5.81   0
  -4 -27   1   83.97    5.71   0
  -4  27   1  -14.09    4.20   0
   3  27  -1    3.19    4.88   0
  -3  27   1   -0.96    4.56   0
  -3 -27   1   -0.38    4.85   0
   3 -27  -1    0.93    7.05   0
   3  27  -1    1.59    4.78   0
   3 -27  -1    4.36    3.30   0
   2  27  -1   47.83    5.04   0
  -2 -27   1   54.74    5.22   0
   2 -27  -1   47.69    3.58   0
   2 -27  -1   51.88    6.51   0
   2  27  -1   57.51    4.91   0
  -2  27   1   48.82    4.71   0
  -1 -27   1   61.71    5.14   0
   1 -27  -1   57.01    4.94   0
  -1  27   1   53.68    4.79   0
   1  27  -1   67.13    4.97   0
  -1  27   1   59.87    5.33   0
   1 -27  -1   46.14    6.51   0
   1  27  -1   60.59    5.27   0
   0 -27  -1   30.98    3.53   0
   0 -27  -1   29.33    5.11   0
   0 -27   1   28.73    6.04   0
   0  27   1   33.69    4.66   0
   0  27   1   24.65    5.83   0
   0  27  -1   28.35    4.96   0
   0  27  -1   28.56    4.49   0
   1 -27   1   79.05    3.89   0
  -1  27  -1   83.40    3.91   0
  -1  27  -1   84.05    6.74   0
   1 -27   1   84.79    6.66   0
   1  27   1   83.55    3.93   0
   1  27   1   79.83    5.15   0
  -1 -27  -1   89.65    5.45   0
  -2 -27  -1   59.25    5.51   0
  -2  27  -1   62.89    4.88   0
   2 -27   1   66.38    4.91   0
   2  27   1   64.35    5.18   0
   2  27   1   56.63    5.40   0
  -3  27  -1   19.63    4.70   0
   3  27   1   21.92    3.69   0
   3  27   1   25.31    5.01   0
  -3 -27  -1   32.93    5.15   0
   3 -27   1   28.99    3.49   0
   4  27   1    8.52    5.41   0
  -4 -27  -1    8.77    5.15   0
   4  27   1    4.87    5.01   0
   4 -27   1   -0.40    3.35   0
  -4  27  -1    4.53    4.66   0
   5 -27   1    7.80    5.43   0
   5  27   1    8.37    5.56   0
   5  27   1   17.01    5.44   0
  -5  27  -1    2.57    5.13   0
  -5 -27  -1   10.30    5.60   0
  -5  28   1    3.67    3.74   0
   5 -28  -1   31.75    5.56   0
   5  28  -1   37.08    6.17   0
   5  28  -1   24.44    4.52   0
  -5 -28   1   38.01    5.54   0
  -4  28   1    2.25    4.95   0
   4  28  -1    7.14    5.00   0
  -4 -28   1    4.76    3.64   0
   4 -28  -1    4.58    3.64   0
   4  28  -1    3.97    3.67   0
  -3  28   1   40.32    3.77   0
   3  28  -1   47.42    5.24   0
   3 -28  -1   47.42    9.68   0
  -3 -28   1   40.90    3.87   0
   3  28  -1   45.91    4.03   0
   3 -28  -1   48.57    5.12   0
  -2  28   1   73.30    5.17   0
   2  28  -1   70.92    5.45   0
  -2 -28   1   70.52    5.34   0
   2 -28  -1   75.83    6.82   0
   2  28  -1   89.18    5.18   0
   2 -28  -1   70.93    3.91   0
   1 -28  -1  221.07    8.05   0
   1 -28  -1  256.20    5.92   0
  -1 -28   1  250.16    6.68   0
   1  28  -1  225.80    5.86   0
  -1  28   1  224.71    4.77   0
   1  28  -1  229.02    6.73   0
   0 -28  -1   15.10    3.37   0
   0 -28  -1   15.74    5.17   0
   0  28   1   14.91    4.58   0
   0  28   1   12.42    4.97   0
   0  28  -1   22.12    4.69   0
   0 -28   1   15.44    4.90   0
   0  28  -1   14.73    4.99   0
   1  28   1  126.15    5.79   0
  -1  28  -1  120.05    5.27   0
   1  28   1  104.93    4.18   0
   1 -28   1  122.61    7.44   0
  -1 -28  -1  117.79    5.73   0
  -2 -28  -1   34.77    5.12   0
   2 -28   1   26.30    4.79   0
   2  28   1   29.93    5.31   0
   2  28   1   29.59    5.03   0
  -2  28  -1   32.28    4.95   0
  -3 -28  -1   14.15    5.17   0
   3 -28   1   17.76    3.62   0
   3  28   1   18.99    4.96   0
   3  28   1   17.96    5.16   0
  -3  28  -1   13.36    3.59   0
   4  28   1   57.99    5.69   0
   4 -28   1   45.58    4.20   0
  -4  28  -1   56.72    5.38   0
   4  28   1   43.52    5.56   0
  -4 -28  -1   51.82    5.86   0
   4  29  -1  141.06    6.51   0
  -4 -29   1  101.41    5.96   0
   4 -29  -1  109.55    6.07   0
   4  29  -1  151.17    6.30   0
  -4  29   1    3.46    4.83   0
   3 -29  -1  157.76    5.78   0
   3  29  -1  138.38    5.86   0
   3 -29  -1  147.31   12.70   0
   3  29  -1  128.48    6.13   0
  -3 -29   1  123.24    4.92   0
  -3  29   1  163.10    5.60   0
  -2  29   1   37.76    3.93   0
  -2 -29   1   45.64    5.34   0
   2 -29  -1   53.19    5.05   0
   2 -29  -1   47.37    6.77   0
   2  29  -1   51.24    5.22   0
   2  29  -1   48.20    5.32   0
   1  29  -1    8.77    4.81   0
   1 -29  -1   11.40    6.33   0
  -1  29   1    7.39    4.91   0
  -1 -29   1   11.18    6.21   0
   1 -29  -1   13.89    4.80   0
   1  29  -1    9.23    5.03   0
   0  29  -1  103.77    7.13   0
   0 -29  -1   87.76    4.20   0
   0  29  -1   95.36    5.24   0
   0  29   1   96.25    5.73   0
   0 -29  -1  102.27    6.05   0
   0  29   1   92.93    4.10   0
   0 -29   1   88.30    6.87   0
   1  29   1   21.72    4.87   0
  -1  29  -1   24.62    4.72   0
  -1 -29  -1   22.99    5.19   0
   1 -29   1   21.69    7.26   0
   1  29   1   17.24    5.05   0
   2 -29   1    5.78    4.80   0
   2  29   1    3.72    3.59   0
   2  29   1    0.95    4.81   0
  -2 -29  -1   -0.43    5.00   0
  -2  29  -1    1.35    4.61   0
  -3  29  -1   21.15    4.85   0
  -3 -29  -1   13.57    5.19   0
   3 -29   1   11.14    3.50   0
   3  29   1    8.32    5.06   0
   3  29   1   11.87    5.37   0
   4 -29   1   73.44    4.49   0
   4  29   1   61.37    4.71   0
   4  29   1   59.82    4.93   0
  -4  29  -1   59.73    3.97   0
  -4 -29  -1   71.17    6.00   0
  -3 -30   1   49.38    4.20   0
   3  30  -1   63.24    5.39   0
   3  30  -1   45.95    6.07   0
  -3  30   1   -1.35    3.40   0
   3 -30  -1   44.56    5.51   0
   2 -30  -1   65.83    7.26   0
   2  30  -1   58.36    4.36   0
   2 -30  -1   69.59    5.41   0
   2  30  -1   70.03    5.62   0
  -2 -30   1   53.21    6.95   0
  -2  30   1   59.07    5.33   0
  -1 -30   1    3.32    5.10   0
   1  30  -1    8.03    3.56   0
   1 -30  -1    6.67    3.48   0
   1  30  -1    5.63    5.17   0
   1 -30  -1    9.00    5.13   0
  -1  30   1    5.33    4.93   0
   0  30  -1    3.14    6.15   0
   0 -30  -1    4.32    3.44   0
   0  30   1    5.63    5.18   0
   0  30   1    8.55    4.89   0
   0  30  -1    6.81    4.89   0
   0 -30   1    5.85    5.03   0
   0 -30  -1    5.95    5.29   0
  -1 -30  -1    9.00    5.38   0
   1  30   1   16.16    4.97   0
  -1  30  -1   13.02    4.97   0
   1  30   1   10.47    4.97   0
   1 -30   1   10.26    7.15   0
  -2 -30  -1   50.91    4.40   0
  -2  30  -1   49.01    4.06   0
   2  30   1   57.87    4.26   0
   2  30   1   64.87    5.66   0
   3 -30   1   37.17    4.18   0
  -3  30  -1    3.01    3.30   0
   3  30   1   39.54    5.74   0
  -3 -30  -1   50.16    5.88   0
   3  30   1   36.74    5.74   0
  -2 -31   1   26.71    5.42   0
   2 -31  -1   17.84    5.40   0
   2  31  -1   32.39    5.52   0
   2 -31  -1   27.67    7.91   0
   2  31  -1   25.04    3.96   0
  -2  31   1   21.87    3.65   0
   1  31  -1    2.80    5.27   0
   1 -31  -1    0.63    6.38   0
   1 -31  -1    0.82    3.50   0
   1  31  -1    4.28    3.52   0
  -1  31   1    2.34    3.50   0
  -1 -31   1    3.19    5.19   0
   0 -31  -1    3.71    5.33   0
   0  31  -1    2.35    6.11   0
   0 -31   1    4.91    6.35   0
   0  31  -1    4.62    4.96   0
   0  31   1    4.59    4.93   0
   0  31   1    4.87    5.20   0
   0 -31  -1    4.43    3.39   0
   1  31   1   -4.18    4.91   0
  -1  31  -1   17.25    5.15   0
   1  31   1   -2.72    5.18   0
   1 -31   1    1.53    6.34   0
  -1 -31  -1    2.00    5.21   0
   2  31   1    2.22    5.17   0
  -2  31  -1   -0.78    3.56   0
  -2 -31  -1    3.16    5.10   0
   2  31   1    1.44    3.58   0
   1 -32  -1   14.21    3.78   0
   1  32  -1   13.37    5.66   0
  -1  32   1   18.13    5.33   0
   1 -32  -1   17.45    6.96   0
   1  32  -1    9.78    3.75   0
  -1 -32   1    7.97    5.61   0
   0  32   1    1.29    5.52   0
   0 -32  -1    1.67    5.60   0
   0 -32   1    3.64    6.63   0
   0  32   1    1.11    5.03   0
   0  32  -1    0.02    5.25   0
   0  32  -1   -0.65    6.52   0
   1  32   1   16.02    5.42   0
  -1 -32  -1   10.93    5.55   0
   1  32   1   20.10    5.30   0
  -1  32  -1    0.68    5.11   0
   9   0  -2    9.86    5.01   0
   9   0  -2   11.47    5.39   0
  -9   0   2   10.18    4.89   0
   8   0  -2  271.87    6.51   0
  -8   0   2  289.91    7.16   0
   8   0  -2  294.49    6.86   0
   7   0  -2  204.05    5.78   0
  -7   0   2  201.80    5.77   0
   7   0  -2  216.63    5.76   0
  -6   0   2   10.04    4.04   0
   6   0  -2   11.34    4.58   0
  -6   0   2    7.59    2.86   0
   6   0  -2   12.33    4.87   0
  -5   0   2    1.44    3.93   0
   5   0  -2   -1.37    3.81   0
  -5   0   2    2.79    3.73   0
   5   0  -2    0.24    4.11   0
   4   0  -2  572.23    7.71   0
  -4   0   2  605.37    7.69   0
  -4   0   2  602.72    7.90   0
   4   0  -2  609.79    7.93   0
   3   0  -2   15.90    4.42   0
  -3   0   2   16.70    4.09   0
   3   0  -2   16.98    3.04   0
   2   0  -2 1334.24   12.38   0
  -2   0   2 1344.74   12.85   0
   2   0  -2 1360.69   12.74   0
   0   0  -2 1517.61   18.29   0
   0   0   2 1480.20   18.10   0
   0   0  -2 1473.54   17.14   0
  -1   0  -2  331.12   12.39   0
   1   0   2  327.29    8.79   0
  -1   0  -2  317.41    8.88   0
  -2   0  -2   13.10    4.80   0
   2   0   2   10.21    3.49   0
  -3   0  -2   52.97    4.90   0
   3   0   2   49.94    4.88   0
  -4   0  -2  561.51    7.62   0
   4   0   2  562.52    7.30   0
   5   0   2 1354.87   10.77   0
  -5   0  -2 1337.08   10.34   0
  -6   0  -2   70.76    4.72   0
   6   0   2   64.84    3.89   0
   7   0   2    6.79    4.59   0
  -7   0  -2    9.31    4.30   0
   8   0   2   -0.25    5.08   0
  -8   0  -2    1.09    4.70   0
   9   0   2    8.80    5.56   0
  -9   0  -2    8.96    5.25   0
   9  -1  -2   76.89    4.35   0
   9   1  -2   79.75    6.04   0
   9   1  -2   86.92    6.78   0
  -9   1   2   69.58    6.79   0
   9  -1  -2   79.09    6.66   0
  -8  -1   2  111.27    5.55   0
   8  -1  -2  112.20    5.60   0
   8   1  -2  111.01    5.94   0
   8   1  -2  129.64    6.74   0
  -8   1   2  119.21    5.59   0
   8  -1  -2  114.52    6.57   0
  -7  -1   2   82.34    4.60   0
   7   1  -2   83.72    5.25   0
  -7   1   2   87.86    5.02   0
   7   1  -2   92.21    4.97   0
   7  -1  -2   85.03    3.88   0
  -7  -1   2   84.98    5.28   0
   7  -1  -2   81.87    4.86   0
  -6  -1   2  816.31    7.91   0
   6  -1  -2  797.99    8.54   0
   6   1  -2  803.92    9.24   0
   6   1  -2  837.12    8.27   0
   6  -1  -2  807.30    8.29   0
  -6  -1   2  807.31    9.26   0
  -6   1   2  821.61    8.68   0
   5  -1  -2  584.42    7.56   0
   5  -1  -2  571.91    6.69   0
  -5  -1   2  562.93    6.88   0
   5   1  -2  548.82    7.62   0
  -5  -1   2  567.53    7.65   0
  -5   1   2  581.50    7.57   0
   5   1  -2  567.60    7.31   0
  -4   1   2  171.72    5.22   0
  -4  -1   2  172.86    5.33   0
   4   1  -2  169.73    5.23   0
   4   1  -2  174.92    5.49   0
   4  -1  -2  163.66    5.12   0
   4  -1  -2  165.85    5.56   0
  -4  -1   2  165.21    5.19   0
   3   1  -2    6.58    3.18   0
   3  -1  -2    7.12    4.33   0
  -3   1   2    4.97    4.07   0
  -3  -1   2    4.17    3.13   0
   3  -1  -2    5.45    4.20   0
   3   1  -2    6.20    4.17   0
  -3  -1   2    6.88    3.94   0
  -2   1   2  131.43    5.97   0
   2   1  -2  132.88    5.90   0
   2   1  -2  134.17    6.71   0
  -2  -1   2  128.40    5.80   0
   2  -1  -2  127.98    5.92   0
  -1  -1   2 2390.11   18.46   0
  -1   1   2 2440.83   19.07   0
   1   1  -2 2431.07   18.94   0
   1  -1  -2 2420.35   18.97   0
   0  -1   2 1740.49   18.40   0
   0   1  -2 1822.91   19.19   0
   0   1   2 1807.62   19.85   0
   0  -1  -2 1826.26   19.86   0
   0  -1  -2 1787.20   17.59   0
   1   1   2    2.54    5.20   0
   1   1   2    1.90    6.29   0
  -1  -1  -2    0.46    6.17   0
  -1   1  -2   -0.16    5.19   0
  -1  -1  -2   -0.95    5.64   0
   1  -1   2    1.07    5.49   0
  -1   1  -2    1.97    6.63   0
  -2  -1  -2   20.23    3.77   0
  -2   1  -2   14.95    4.60   0
   2   1   2   17.14    3.61   0
   2  -1   2   16.73    4.69   0
  -2   1  -2   21.26    6.61   0
  -3  -1  -2   23.35    4.52   0
   3  -1   2   24.90    4.63   0
  -3   1  -2   23.77    4.65   0
   3   1   2   20.68    4.57   0
  -3   1  -2   24.02    6.84   0
  -4   1  -2  586.27   15.15   0
   4  -1   2  598.87   16.33   0
   4   1   2  542.66    7.70   0
  -4   1  -2  553.10    7.76   0
  -4  -1  -2  541.62    7.48   0
   4  -1   2  537.70    7.97   0
  -5  -1  -2  355.19    5.56   0
  -5   1  -2  370.93    6.54   0
  -5   1  -2  397.79   12.97   0
   5  -1   2  386.36    7.02   0
   5  -1   2  410.17   14.63   0
   5   1   2  375.62    6.77   0
   6   1   2    6.37    3.28   0
  -6  -1  -2    8.84    3.25   0
  -6   1  -2   10.42    4.38   0
   6  -1   2    5.92    4.89   0
   6  -1   2    8.26    8.80   0
  -7   1  -2   65.72    4.97   0
  -7  -1  -2   72.89    5.03   0
   7   1   2   67.30    5.25   0
   7  -1   2   64.65    5.47   0
  -8   1  -2   50.09    4.77   0
  -8  -1  -2   58.17    5.04   0
   8  -1   2   52.42    5.36   0
   8   1   2   49.03    5.26   0
  -9   1  -2    3.36    5.06   0
   9  -1   2    7.33    5.59   0
  -9  -1  -2   12.11    5.14   0
   9   1   2    4.31    3.78   0
   9  -2  -2   18.22    5.37   0
  -9   2   2   16.91    5.09   0
   9  -2  -2   19.99    4.99   0
   9   2  -2    0.62    6.09   0
   9   2  -2   21.73    5.42   0
  -8  -2   2    9.47    4.54   0
   8   2  -2    8.59    5.06   0
  -8   2   2   14.47    4.58   0
   8  -2  -2   10.81    4.59   0
   8   2  -2   13.10    5.47   0
   8  -2  -2   15.28    4.85   0
   7  -2  -2  270.36    6.13   0
  -7  -2   2  278.90    7.46   0
   7   2  -2  289.13    6.45   0
  -7   2   2  285.04    6.27   0
  -7  -2   2  291.72    5.71   0
   7   2  -2  274.70    6.12   0
   7  -2  -2  277.65    6.80   0
   6   2  -2  136.57    4.91   0
   6  -2  -2  132.66    4.84   0
  -6  -2   2  136.61    4.96   0
  -6  -2   2  138.66    5.01   0
   6   2  -2  144.72    5.39   0
  -6   2   2  140.07    4.93   0
   6  -2  -2  132.03    5.05   0
   5   2  -2   11.95    4.54   0
   5   2  -2   19.06    3.86   0
  -5  -2   2   16.60    4.02   0
  -5   2   2   14.05    3.86   0
  -5  -2   2   16.32    3.87   0
   5  -2  -2   18.86    4.18   0
   5  -2  -2   15.01    3.90   0
  -4  -2   2   21.44    3.96   0
  -4   2   2   21.77    3.92   0
  -4  -2   2   26.19    4.35   0
   4  -2  -2   26.83    3.96   0
   4   2  -2   25.12    3.93   0
   4  -2  -2   18.90    4.38   0
   4   2  -2   24.87    4.50   0
  -3  -2   2  209.78    5.09   0
   3   2  -2  204.99    5.04   0
  -3  -2   2  197.22    5.83   0
   3  -2  -2  205.77    5.14   0
  -3   2   2  199.53    5.07   0
   3  -2  -2  199.97    6.18   0
   3   2  -2  205.80    5.88   0
   2   2  -2 4052.20   20.97   0
   2  -2  -2 4035.68   20.61   0
  -2  -2   2 3953.47   20.91   0
  -2   2   2 4043.10   20.60   0
   2   2  -2 3964.32   20.52   0
   1   2  -2  394.71    8.85   0
  -1   2   2  395.35    8.91   0
   1  -2  -2  392.90    9.00   0
  -1  -2   2  374.95    8.71   0
   0  -2  -2  385.21    9.53   0
   0   2   2  379.92    9.44   0
   0  -2  -2  381.58    9.33   0
   0   2  -2  362.46    9.54   0
   0   2   2  381.26   10.11   0
  -1  -2  -2  303.96   11.59   0
   1  -2   2  312.61   10.19   0
   1   2   2  309.23   11.71   0
  -1  -2  -2  306.85    7.41   0
   1   2   2  303.89    8.26   0
  -1   2  -2  305.25    9.52   0
  -2   2  -2  120.08    6.01   0
  -2   2  -2  119.05    7.63   0
   2   2   2  116.26    5.80   0
   2  -2   2  112.96    5.85   0
  -2  -2  -2  116.84    4.96   0
   3  -2   2  194.57    9.21   0
  -3   2  -2  181.01    5.98   0
  -3  -2  -2  181.94    5.03   0
  -3   2  -2  184.83    8.22   0
   3   2   2  185.22    5.89   0
   3  -2   2  170.16    5.81   0
  -4  -2  -2  680.14    8.00   0
  -4   2  -2  713.35    8.74   0
  -4   2  -2  747.04   14.09   0
   4  -2   2  756.90   15.05   0
   4   2   2  689.46    8.34   0
   4  -2   2  678.08    8.88   0
  -5  -2  -2  517.65    6.83   0
   5  -2   2  528.28    7.94   0
  -5   2  -2  536.08    7.49   0
  -5   2  -2  583.37   12.99   0
   5   2   2  541.51    7.52   0
   5  -2   2  594.84   13.65   0
   6  -2   2  454.30   13.50   0
  -6   2  -2  410.79    6.47   0
  -6   2  -2  443.52   12.54   0
   6   2   2  400.36    6.05   0
  -6  -2  -2  403.99    6.49   0
   6  -2   2  409.93    6.89   0
  -7  -2  -2   31.81    4.64   0
  -7   2  -2   32.91    4.69   0
   7  -2   2   24.97    5.05   0
   7   2   2   28.88    4.95   0
  -8  -2  -2    0.08    4.54   0
   8   2   2    1.09    5.14   0
   8  -2   2    4.81    5.09   0
  -8   2  -2    2.25    4.55   0
   9  -2   2    6.13    5.43   0
  -9  -2  -2    2.62    5.38   0
  -9   2  -2    5.17    5.09   0
   9   2   2    5.16    5.63   0
   9   3  -2    3.17    4.87   0
   9   3  -2    3.63    5.45   0
   9  -3  -2    1.46    4.87   0
  -9   3   2    1.06    5.71   0
   9  -3  -2    4.12    5.26   0
  -8   3   2   47.91    4.98   0
   8  -3  -2   54.95    5.09   0
  -8  -3   2   48.39    4.78   0
   8  -3  -2   50.72    5.36   0
   8   3  -2   51.96    5.36   0
   8   3  -2   48.02    5.13   0
  -7   3   2   31.95    4.18   0
  -7  -3   2   32.23    4.37   0
   7   3  -2   33.00    4.19   0
   7  -3  -2   25.75    4.74   0
   7   3  -2   32.24    5.01   0
  -7  -3   2   30.74    4.62   0
   7  -3  -2   28.54    4.12   0
   6  -3  -2  107.22    4.98   0
  -6  -3   2  115.76    4.68   0
  -6  -3   2  122.30    3.85   0
   6  -3  -2  115.09    4.69   0
   6   3  -2  115.56    4.70   0
   6   3  -2  114.29    5.27   0
  -6   3   2  110.69    4.72   0
   5   3  -2  203.45    5.65   0
   5  -3  -2  191.05    5.25   0
  -5   3   2  199.86    5.33   0
  -5  -3   2  206.15    5.41   0
   5   3  -2  204.44    5.45   0
   5  -3  -2  197.33    5.51   0
  -5  -3   2  209.92    5.38   0
  -4  -3   2   41.72    4.50   0
  -4  -3   2   42.49    3.22   0
   4   3  -2   46.13    4.55   0
  -4   3   2   41.24    4.21   0
   4  -3  -2   43.95    4.25   0
   4  -3  -2   41.08    4.55   0
   4   3  -2   45.19    4.08   0
   3  -3  -2  851.77    9.95   0
   3   3  -2  842.37    9.38   0
  -3  -3   2  863.92    9.34   0
   3   3  -2  832.24    9.54   0
   3  -3  -2  817.77    8.74   0
  -3   3   2  817.73    8.74   0
  -3  -3   2  809.26    9.46   0
   2  -3  -2 1080.50   11.17   0
  -2  -3   2 1088.20   11.66   0
  -2  -3   2 1061.34   11.27   0
   2   3  -2 1066.82   10.93   0
  -2   3   2 1110.48   11.28   0
   2   3  -2 1073.66   11.37   0
   1  -3  -2  150.99    5.80   0
  -1   3   2  153.21    6.78   0
   1   3  -2  156.32    7.38   0
   1   3  -2  146.32    5.72   0
   0  -3  -2 3715.08   23.42   0
   0   3   2 3708.79   23.47   0
   0  -3  -2 3655.52   25.21   0
   0   3   2 3672.88   24.90   0
  -1   3  -2  157.64    6.98   0
   1   3   2  157.53    7.40   0
   1   3   2  153.67    8.73   0
  -1  -3  -2  154.94    8.90   0
  -1  -3  -2  152.46    6.01   0
  -1   3  -2  157.62    8.08   0
   1  -3   2  166.68    8.07   0
  -2  -3  -2  472.22    8.46   0
   2   3   2  483.13   17.82   0
   2  -3   2  465.41    9.48   0
   2   3   2  470.22    7.60   0
  -2   3  -2  485.54   11.13   0
  -2   3  -2  459.21    9.58   0
  -3  -3  -2  338.50    6.79   0
   3  -3   2  357.68   10.03   0
  -3   3  -2  351.84    9.41   0
  -3   3  -2  338.09    7.30   0
   3  -3   2  322.32    7.24   0
   3   3   2  333.53    6.93   0
  -4   3  -2  129.04    5.34   0
  -4  -3  -2  117.35    4.09   0
  -4   3  -2  129.68    6.76   0
   4   3   2  122.54    4.17   0
   4  -3   2  136.36    7.28   0
   4  -3   2  124.70    5.25   0
  -5   3  -2  341.04    9.50   0
   5   3   2  335.86    6.47   0
  -5  -3  -2  306.25    5.08   0
  -5   3  -2  319.84    6.46   0
   5  -3   2  338.36   10.10   0
   5  -3   2  322.49    6.72   0
   6  -3   2   17.93    6.52   0
  -6   3  -2   18.63    4.15   0
  -6  -3  -2   12.26    3.07   0
  -6   3  -2   15.46    5.82   0
   6   3   2   15.71    3.28   0
   6  -3   2   14.29    4.44   0
  -7  -3  -2   16.86    4.69   0
   7  -3   2   19.02    7.74   0
   7  -3   2   20.11    4.95   0
   7   3   2   13.68    5.22   0
  -7   3  -2   17.78    4.67   0
  -7   3  -2   17.59    7.01   0
   8  -3   2   33.13    5.17   0
  -8  -3  -2   43.40    4.86   0
  -8   3  -2   38.25    4.89   0
   8   3   2   32.45    5.50   0
   9   3   2    5.92    5.72   0
  -9   3  -2    4.10    5.25   0
   9  -3   2    1.32    5.71   0
  -9  -3  -2    1.27    5.50   0
   9  -4  -2    5.54    5.36   0
   9   4  -2    2.85    4.68   0
   9   4  -2   -2.53    5.34   0
  -9  -4   2    6.17    4.71   0
  -9   4   2    0.37    4.80   0
   9  -4  -2    2.42    6.05   0
   8   4  -2  281.33    6.43   0
  -8   4   2  289.70    6.66   0
   8   4  -2  284.73    6.70   0
   8  -4  -2  266.37    5.62   0
  -8  -4   2  277.04    5.12   0
   8  -4  -2  271.11    6.55   0
   7   4  -2  279.91    5.24   0
  -7  -4   2  306.63    5.93   0
  -7   4   2  295.69    5.86   0
   7   4  -2  285.93    7.35   0
   7  -4  -2  287.68    5.89   0
   7  -4  -2  279.92    6.23   0
   6   4  -2   23.77    3.96   0
   6  -4  -2   26.47    4.51   0
  -6   4   2   28.03    3.97   0
   6   4  -2   27.87    4.66   0
   6  -4  -2   29.15    4.02   0
  -6  -4   2   29.14    4.36   0
   5   4  -2  106.45    5.08   0
  -5  -4   2   96.34    3.83   0
   5   4  -2   91.35    4.63   0
   5  -4  -2   92.34    4.53   0
   5  -4  -2   95.76    4.90   0
  -5   4   2   96.92    4.45   0
  -5  -4   2   96.24    4.64   0
   4  -4  -2  142.41    5.04   0
  -4  -4   2  156.90    5.03   0
  -4   4   2  145.78    4.97   0
   4   4  -2  142.50    4.87   0
   4   4  -2  145.52    5.12   0
  -4  -4   2  138.91    4.97   0
   4  -4  -2  140.63    5.20   0
   3  -4  -2 4002.41   18.27   0
   3  -4  -2 3977.53   20.15   0
   3   4  -2 3929.20   17.87   0
  -3   4   2 3993.97   18.28   0
  -3  -4   2 3878.98   18.79   0
   3   4  -2 3931.72   19.03   0
  -3  -4   2 3896.89   17.56   0
   2   4  -2 8677.29   28.87   0
   2   4  -2 8843.58   29.40   0
   2  -4  -2 8834.70   28.73   0
  -2   4   2 9000.60   28.90   0
  -2  -4   2 9060.72   29.70   0
   1   4  -2   12.11    3.94   0
  -1   4   2   13.56    5.56   0
   1  -4  -2   11.66    3.97   0
   1   4  -2   15.14    5.44   0
   0  -4  -2 4259.09   23.92   0
   0   4   2 4301.60   24.32   0
   0  -4  -2 4257.80   25.19   0
   0   4   2 4330.22   25.25   0
   1   4   2   25.91    5.73   0
  -1  -4  -2   21.33    5.81   0
  -1  -4  -2   21.95    6.59   0
  -1   4  -2   23.02    5.80   0
  -1   4  -2   24.37    4.99   0
   1   4   2   23.79    5.25   0
  -2   4  -2 2003.18   19.71   0
  -2   4  -2 2071.05   18.73   0
   2   4   2 2105.75   25.86   0
  -2  -4  -2 2025.54   26.09   0
   2   4   2 2056.67   14.56   0
   2  -4   2 2116.51   18.33   0
   2  -4   2 2010.73   19.36   0
  -2  -4  -2 2118.14   14.76   0
  -3  -4  -2 2073.70   13.37   0
   3  -4   2 2202.02   19.52   0
   3  -4   2 2058.50   16.70   0
  -3   4  -2 2144.56   17.16   0
   3   4   2 2180.78   13.75   0
  -3   4  -2 2175.11   18.68   0
   4   4   2   47.43    4.61   0
  -4   4  -2   50.11    4.74   0
  -4   4  -2   52.22    5.37   0
  -4  -4  -2   51.17    4.61   0
   4  -4   2   52.02    4.80   0
   4  -4   2   52.17    5.84   0
   5   4   2  448.58    7.10   0
  -5   4  -2  425.01    7.30   0
   5  -4   2  465.66   10.21   0
   5  -4   2  425.16    7.45   0
  -5  -4  -2  412.07    6.62   0
  -5   4  -2  462.89    9.61   0
  -6   4  -2  372.86    9.62   0
  -6   4  -2  349.22    6.62   0
   6  -4   2  369.90   10.13   0
   6  -4   2  329.92    6.69   0
  -6  -4  -2  355.08    5.35   0
   6   4   2  342.12    6.58   0
  -7   4  -2    8.87    6.11   0
   7   4   2   10.75    5.18   0
  -7   4  -2    6.46    4.27   0
   7  -4   2    6.93    6.66   0
  -7  -4  -2    1.81    4.74   0
   7  -4   2    8.32    4.61   0
  -8   4  -2    1.58    4.44   0
   8  -4   2    3.47    4.97   0
  -8  -4  -2    4.28    4.56   0
   8   4   2   -0.16    5.45   0
   9  -4   2   78.54    6.37   0
  -9   4  -2  103.65    5.90   0
  -9  -4  -2   94.22    5.52   0
   9   4   2   68.43    6.05   0
   9   5  -2   62.79    6.50   0
   9  -5  -2   63.26    5.95   0
  -9  -5   2   57.46    5.26   0
   9  -5  -2   60.15    5.64   0
  -9   5   2   60.65    5.32   0
   9   5  -2   62.09    5.92   0
   8   5  -2  142.49    5.65   0
   8   5  -2  134.21    4.49   0
  -8   5   2  140.06    6.49   0
  -8  -5   2  137.15    4.05   0
   8  -5  -2  145.85    5.64   0
   8  -5  -2  134.11    5.98   0
  -7   5   2   50.35    4.34   0
   7  -5  -2   43.48    5.20   0
   7   5  -2   45.55    4.47   0
   7  -5  -2   43.04    4.80   0
   7   5  -2   38.76    3.73   0
  -7  -5   2   43.09    4.62   0
   6   5  -2  558.69    7.45   0
   6  -5  -2  545.66    7.37   0
   6   5  -2  572.15    6.40   0
   6  -5  -2  545.12    7.55   0
  -6  -5   2  581.47    6.75   0
  -6   5   2  576.68    7.34   0
   5   5  -2  880.20    8.96   0
  -5  -5   2  864.89    8.06   0
   5   5  -2  877.82    8.46   0
   5  -5  -2  851.07    8.98   0
  -5   5   2  870.16    8.70   0
   5  -5  -2  838.60    8.47   0
   4  -5  -2   -0.98    4.00   0
  -4  -5   2    2.49    3.99   0
  -4   5   2   -0.91    3.90   0
   4   5  -2    1.32    3.70   0
   4   5  -2    2.73    3.98   0
   4  -5  -2    1.34    3.80   0
   3   5  -2   55.84    4.62   0
   3  -5  -2   59.95    4.55   0
   3  -5  -2   59.71    5.03   0
  -3   5   2   58.17    3.56   0
  -3  -5   2   56.92    3.86   0
   3   5  -2   56.09    3.84   0
  -2  -5   2   87.55    5.65   0
   2   5  -2   83.71    5.16   0
   2  -5  -2   84.25    5.24   0
   2   5  -2   79.38    4.21   0
  -2   5   2   82.68    5.22   0
   1  -5  -2  288.02    7.79   0
  -1   5   2  277.92    7.45   0
   1   5  -2  280.13    7.84   0
  -1  -5   2  288.74    7.92   0
   1  -5  -2  268.80    6.55   0
   0   5   2 6009.65   27.63   0
   0  -5  -2 5961.95   27.86   0
   0   5   2 5935.36   27.64   0
   0  -5  -2 5912.14   27.02   0
  -1  -5  -2 5727.00   31.78   0
  -1   5  -2 5707.99   27.05   0
  -1  -5  -2 5577.65   24.86   0
   1   5   2 5772.66   25.12   0
  -2  -5  -2  248.20    8.95   0
  -2   5  -2  246.83    8.79   0
  -2  -5  -2  254.85    5.75   0
   2   5   2  244.14    8.71   0
   2   5   2  245.89    6.62   0
   2  -5   2  244.57    8.71   0
   2  -5   2  263.42    7.18   0
  -2   5  -2  248.40    7.92   0
  -3  -5  -2 1300.16   10.28   0
   3  -5   2 1313.83   14.17   0
   3  -5   2 1381.75   14.60   0
  -3   5  -2 1334.92   14.15   0
   3   5   2 1353.14   21.10   0
   3   5   2 1355.48   11.17   0
  -3   5  -2 1385.83   13.69   0
   3   5   2 1397.65   21.72   0
   4  -5   2  334.88    7.93   0
   4   5   2  344.87   15.40   0
  -4  -5  -2  307.54    5.34   0
  -4   5  -2  326.85    7.33   0
   4  -5   2  308.89    7.18   0
   4   5   2  317.53    6.28   0
   4   5   2  333.30   15.67   0
  -4   5  -2  315.67    6.98   0
  -5   5  -2  199.32    6.92   0
   5  -5   2  194.51    7.46   0
  -5  -5  -2  191.25    5.46   0
  -5   5  -2  192.83    5.91   0
   5  -5   2  184.16    6.05   0
   5   5   2  191.54    4.71   0
  -6  -5  -2   50.42    4.39   0
   6  -5   2   47.08    4.94   0
   6   5   2   46.20    4.82   0
   6  -5   2   50.40    6.02   0
  -6   5  -2   50.85    4.69   0
  -6   5  -2   56.71    6.07   0
   7  -5   2  175.58    8.07   0
  -7  -5  -2  175.14    5.50   0
  -7   5  -2  175.79    7.68   0
   7   5   2  168.91    6.09   0
  -7   5  -2  166.38    5.52   0
   7  -5   2  155.16    6.81   0
   8   5   2  216.20    6.52   0
  -8   5  -2  220.15   10.91   0
  -8   5  -2  203.17    7.23   0
   8  -5   2  195.34    6.73   0
  -8  -5  -2  191.08    6.02   0
   9   5   2   24.28    6.02   0
  -9  -5  -2   29.39    5.53   0
   9  -5   2   22.48    7.07   0
  -9   5  -2   31.78    5.36   0
  -9  -6   2   54.94    5.35   0
   9   6  -2   51.92    6.44   0
   9   6  -2   59.09    5.73   0
   9  -6  -2   50.16    5.82   0
  -9   6   2   48.31    5.62   0
   9  -6  -2   54.16    5.69   0
   8   6  -2  370.99    8.20   0
   8  -6  -2  356.00    7.03   0
   8  -6  -2  362.78    7.07   0
  -8   6   2  369.04    7.00   0
   8   6  -2  356.17    7.17   0
  -8  -6   2  342.05    5.46   0
   7   6  -2  164.74    6.21   0
   7  -6  -2  150.24    5.70   0
   7  -6  -2  164.35    5.09   0
   7   6  -2  152.38    4.53   0
  -7   6   2  165.61    5.13   0
  -7  -6   2  162.65    5.24   0
   6   6  -2  290.59    5.99   0
   6  -6  -2  272.37    6.13   0
   6   6  -2  283.23    5.07   0
   6  -6  -2  275.67    5.79   0
  -6  -6   2  289.20    5.66   0
  -6   6   2  277.95    5.78   0
   5  -6  -2   28.79    4.40   0
   5   6  -2   34.27    4.07   0
  -5  -6   2   24.93    4.45   0
   5  -6  -2   31.47    3.90   0
   5   6  -2   30.80    4.66   0
  -5   6   2   29.69    3.86   0
   4  -6  -2 1243.48   11.12   0
   4   6  -2 1249.32    9.28   0
  -4  -6   2 1232.63    9.63   0
   4  -6  -2 1246.34    9.94   0
   4   6  -2 1253.32   10.30   0
  -4   6   2 1270.55   10.02   0
  -3   6   2 4478.55   18.33   0
  -3  -6   2 4693.02   18.88   0
   3   6  -2 4689.50   18.87   0
   3   6  -2 4639.87   19.88   0
   3  -6  -2 4573.43   18.86   0
   2   6  -2 1158.43   11.02   0
  -2  -6   2 1169.17   11.26   0
  -2   6   2 1139.21   10.02   0
   2  -6  -2 1151.13   10.62   0
   2   6  -2 1122.07   10.69   0
   1  -6  -2  230.18    6.98   0
  -1   6   2  226.49    5.73   0
   1   6  -2  224.60    6.29   0
   1  -6  -2  229.88    6.75   0
  -1  -6   2  226.45    7.25   0
   0   6   2 3342.81   19.57   0
   0   6   2 3403.72   20.21   0
   0  -6  -2 3371.07   20.20   0
   0  -6  -2 3392.81   20.05   0
   0   6  -2 3470.76   26.55   0
  -1  -6  -2 3070.84   21.60   0
  -1   6  -2 2981.97   33.99   0
  -1   6  -2 3039.65   18.76   0
  -1  -6  -2 2901.34   17.41   0
   1   6   2 2969.87   17.72   0
   1   6   2 2965.31   20.62   0
  -2   6  -2  947.46   17.15   0
   2  -6   2  955.22   16.76   0
   2  -6   2  980.55   11.51   0
  -2   6  -2  940.93   11.48   0
   2   6   2  938.49    9.47   0
   2   6   2  955.11   13.66   0
  -2  -6  -2  956.13   13.96   0
  -2  -6  -2  971.30   10.27   0
   3   6   2  311.47    9.75   0
   3  -6   2  313.95    7.27   0
  -3   6  -2  307.91    6.96   0
   3  -6   2  301.27    8.36   0
   3   6   2  304.97    5.92   0
  -3  -6  -2  300.31    5.78   0
  -3   6  -2  307.19    8.49   0
   4  -6   2   35.13    4.73   0
  -4   6  -2   33.43    5.01   0
   4   6   2   37.05    6.52   0
  -4  -6  -2   35.01    4.56   0
   4   6   2   36.67    6.31   0
   4  -6   2   34.91    4.49   0
  -4   6  -2   35.43    4.44   0
   4   6   2   34.20    3.41   0
  -5  -6  -2  613.54    6.56   0
   5   6   2  627.82    7.75   0
  -5   6  -2  606.92    8.56   0
   5  -6   2  640.46   10.25   0
   5  -6   2  612.54    8.92   0
  -5   6  -2  652.77    9.78   0
  -6   6  -2  304.86    8.02   0
   6  -6   2  275.98    7.10   0
  -6   6  -2  295.68    6.72   0
  -6  -6  -2  284.87    5.81   0
   6   6   2  292.21    6.20   0
   6  -6   2  292.75    8.43   0
  -7   6  -2   18.71    5.53   0
  -7   6  -2   16.39    5.46   0
   7  -6   2   12.71    5.65   0
   7  -6   2   14.13    5.91   0
  -7  -6  -2   16.80    3.54   0
   7   6   2   13.06    3.83   0
  -8   6  -2  112.87    9.03   0
  -8  -6  -2   99.93    4.21   0
  -8   6  -2  119.93    5.85   0
   8  -6   2  106.23    6.08   0
   8   6   2   98.63    5.82   0
   8  -6   2  113.19    8.99   0
   9   6   2   99.26    6.53   0
   9  -6   2   94.82    7.82   0
  -9  -6  -2   96.55    6.32   0
   9   7  -2   27.12    4.11   0
  -9   7   2   21.67    5.26   0
   9   7  -2   31.25    6.25   0
   9  -7  -2   36.29    5.43   0
   9  -7  -2   31.07    5.53   0
  -9  -7   2   23.94    3.67   0
   8  -7  -2   24.85    5.12   0
  -8  -7   2   31.84    3.55   0
   8   7  -2   34.30    4.95   0
  -8   7   2   31.02    4.77   0
   8  -7  -2   28.84    4.87   0
   8   7  -2   30.88    5.98   0
  -7   7   2   28.31    4.24   0
   7  -7  -2   22.60    4.12   0
   7   7  -2   26.23    5.00   0
   7  -7  -2   21.78    4.68   0
  -7  -7   2   27.54    4.50   0
   7   7  -2   26.20    4.33   0
   6  -7  -2    0.70    4.24   0
   6   7  -2    3.75    3.79   0
   6  -7  -2    2.29    3.94   0
   6   7  -2   -0.53    4.50   0
  -6  -7   2   -3.26    4.07   0
  -6   7   2    1.13    3.95   0
   5   7  -2   56.84    4.31   0
  -5   7   2   57.81    3.08   0
  -5  -7   2   55.96    4.65   0
   5  -7  -2   55.91    4.70   0
   5   7  -2   59.87    5.08   0
   5  -7  -2   56.05    4.03   0
  -4  -7   2  524.12    6.98   0
   4  -7  -2  519.84    7.92   0
  -4   7   2  519.51    6.91   0
   4   7  -2  512.87    6.41   0
   4   7  -2  496.72    6.52   0
   4  -7  -2  530.43    6.89   0
  -3   7   2  874.91    8.78   0
  -3  -7   2  887.24    8.52   0
   3   7  -2  902.84    9.17   0
   3   7  -2  868.81    8.98   0
   3  -7  -2  890.27    8.83   0
   2  -7  -2 1522.80   11.72   0
  -2  -7   2 1607.01   12.74   0
   2   7  -2 1525.28   11.87   0
  -2   7   2 1568.75   11.62   0
  -1  -7   2   63.16    5.57   0
   1   7  -2   60.24    5.25   0
   1  -7  -2   60.34    5.09   0
  -1   7   2   63.37    5.05   0
   1  -7  -2   61.20    5.10   0
   0  -7  -2    3.40    3.17   0
   0   7  -2    4.66    4.37   0
   0   7   2    5.02    4.40   0
   0   7  -2    3.12    4.74   0
   0   7   2    5.24    4.51   0
   0  -7  -2    2.88    3.31   0
   1   7   2    9.86    3.77   0
  -1   7  -2    9.45    3.33   0
  -1   7  -2   10.36    7.21   0
  -1  -7  -2    8.76    4.83   0
  -1  -7  -2    7.16    5.29   0
   1   7   2   10.72    4.34   0
   2   7   2 2713.34   15.48   0
  -2  -7  -2 2814.36   20.88   0
   2  -7   2 2963.34   18.07   0
  -2  -7  -2 2763.35   15.28   0
  -2   7  -2 2799.82   32.84   0
   2   7   2 2821.18   20.59   0
  -2   7  -2 2803.58   17.76   0
   3  -7   2   61.96    4.78   0
  -3   7  -2   59.88    6.12   0
   3   7   2   62.07    4.61   0
  -3  -7  -2   54.84    3.51   0
   3  -7   2   57.78    6.00   0
  -3   7  -2   63.36    5.42   0
   3   7   2   58.48    5.85   0
  -4   7  -2  291.62    6.72   0
   4  -7   2  280.39    7.84   0
   4   7   2  288.20    9.82   0
   4   7   2  305.45    6.20   0
  -4   7  -2  283.52    7.16   0
   4   7   2  300.22    9.32   0
  -4  -7  -2  297.66    6.05   0
   4  -7   2  301.70    7.05   0
   5   7   2   51.61    7.99   0
  -5   7  -2   48.58    4.48   0
  -5   7  -2   44.72    4.60   0
   5  -7   2   42.52    5.56   0
  -5  -7  -2   49.67    4.62   0
   5   7   2   48.67    8.29   0
   5  -7   2   47.44    4.93   0
   5   7   2   49.75    4.88   0
  -6  -7  -2  222.74    5.60   0
   6   7   2  221.55    4.91   0
   6  -7   2  233.71    7.67   0
  -6   7  -2  245.36    6.29   0
   6  -7   2  216.68    7.15   0
  -6   7  -2  244.26    6.42   0
  -7   7  -2   39.49    5.75   0
   7   7   2   42.22    5.04   0
  -7   7  -2   46.18    5.69   0
   7  -7   2   38.81    5.15   0
  -7  -7  -2   38.57    4.72   0
   7  -7   2   41.02    6.02   0
  -8   7  -2   13.83    5.06   0
   8  -7   2   18.20    5.34   0
   8  -7   2   20.12    7.41   0
   8   7   2   13.70    4.02   0
  -8  -7  -2   13.90    4.98   0
  -8   7  -2   13.72    6.01   0
   9  -7   2    2.87    5.81   0
  -9  -7  -2    1.99    5.49   0
  -9   7  -2    2.92    9.86   0
   9   7   2    2.28    4.31   0
   9   8  -2   36.59    6.52   0
   9  -8  -2   45.62    5.52   0
   9  -8  -2   36.24    5.67   0
   9   8  -2   34.02    6.15   0
  -9   8   2   43.76    5.42   0
  -9  -8   2   48.61    5.44   0
   8  -8  -2    5.60    4.85   0
  -8  -8   2    2.35    4.61   0
  -8   8   2    5.63    4.42   0
   8   8  -2    1.91    5.10   0
   8   8  -2    3.09    4.47   0
   8  -8  -2    6.01    4.56   0
   7   8  -2   -0.11    4.99   0
   7   8  -2    2.05    3.30   0
   7  -8  -2    3.17    4.40   0
   7  -8  -2    2.98    4.17   0
  -7   8   2    0.93    4.10   0
  -7  -8   2   -0.21    4.47   0
   6  -8  -2    3.53    3.99   0
  -6  -8   2    5.22    4.19   0
   6   8  -2    0.66    3.81   0
   6  -8  -2    1.04    4.12   0
  -6   8   2    0.20    3.91   0
   6   8  -2    1.24    4.58   0
  -5  -8   2   20.87    4.40   0
  -5   8   2   22.20    2.80   0
   5   8  -2   19.03    4.41   0
   5   8  -2   21.76    3.96   0
   5  -8  -2   19.26    4.41   0
   5  -8  -2   20.11    3.85   0
   4   8  -2  266.34    5.01   0
  -4   8   2  253.96    5.39   0
   4   8  -2  257.09    5.66   0
   4  -8  -2  254.67    6.37   0
  -4  -8   2  255.19    4.93   0
   4  -8  -2  257.05    5.37   0
  -3   8   2  571.87    7.30   0
  -3  -8   2  591.74    7.69   0
   3   8  -2  565.93    7.61   0
   3   8  -2  564.67    7.68   0
   3  -8  -2  569.79    7.30   0
  -2   8   2  378.74    6.64   0
  -2  -8   2  403.61    7.45   0
   2   8  -2  392.34    7.16   0
   2  -8  -2  368.72    6.57   0
  -1   8   2  122.72    5.38   0
  -1  -8   2  126.76    5.96   0
   1  -8  -2  123.60    5.76   0
   1   8  -2  120.23    5.81   0
   1  -8  -2  121.79    4.50   0
   0   8   2    7.41    3.23   0
   0   8  -2   11.01    4.42   0
   0  -8  -2    9.27    3.34   0
   0   8  -2    9.00    4.62   0
   0   8   2    9.42    4.31   0
   0  -8  -2    8.54    3.21   0
   1  -8   2  936.63    9.88   0
  -1   8  -2  925.17   22.56   0
  -1   8  -2  909.06   22.26   0
  -1  -8  -2  967.16   11.63   0
  -1  -8  -2  900.71    9.66   0
   1   8   2  917.89   10.75   0
  -1   8  -2  899.18    9.47   0
   1   8   2  883.09    9.41   0
   2   8   2  615.51    8.12   0
   2  -8   2  627.34    8.90   0
  -2   8  -2  645.77    8.88   0
  -2  -8  -2  618.47    8.36   0
   2   8   2  618.51    9.67   0
  -2  -8  -2  609.59    9.75   0
  -3   8  -2  950.50   10.13   0
  -3   8  -2  948.21   15.82   0
   3   8   2  941.69   12.93   0
   3   8   2  934.27    8.48   0
   3  -8   2  929.85   15.97   0
   3  -8   2  938.93   10.23   0
  -3  -8  -2  925.67    9.08   0
   4  -8   2    0.20    4.25   0
   4   8   2    2.29    4.42   0
  -4   8  -2   -0.28    4.72   0
   4  -8   2    1.53    5.08   0
  -4  -8  -2    0.58    4.44   0
   4   8   2    2.51    4.96   0
   4   8   2    0.89    3.08   0
  -4   8  -2   -1.87    3.96   0
   5  -8   2    9.46    4.26   0
   5  -8   2   12.46    5.35   0
  -5   8  -2    8.44    3.84   0
   5   8   2    8.83    6.27   0
  -5  -8  -2    7.22    4.39   0
  -5   8  -2   10.27    5.10   0
   5   8   2    8.02    4.60   0
   5   8   2    9.15    6.41   0
  -6  -8  -2   77.62    3.71   0
   6  -8   2   87.07    6.38   0
  -6   8  -2   83.82    5.95   0
   6   8   2   91.07    5.27   0
   6  -8   2   80.05    5.52   0
  -6   8  -2   85.63    5.16   0
  -7   8  -2   47.10    5.77   0
  -7  -8  -2   41.52    3.42   0
   7  -8   2   40.80    5.37   0
   7   8   2   43.74    5.16   0
   7  -8   2   47.43    6.24   0
  -7   8  -2   47.08    5.10   0
  -8   8  -2   20.26    5.92   0
   8   8   2   18.70    5.44   0
   8  -8   2   14.06    5.34   0
  -8  -8  -2   14.43    3.60   0
   8  -8   2   21.33    6.59   0
  -9   9   2   54.05    5.68   0
   9   9  -2   61.56    5.97   0
  -9  -9   2   65.56    5.41   0
   9  -9  -2   46.78    6.12   0
   9  -9  -2   47.06    6.81   0
   9   9  -2   59.16    5.69   0
  -8  -9   2  271.92    6.03   0
   8   9  -2  286.50    6.56   0
  -8   9   2  290.40    6.76   0
   8  -9  -2  279.01    7.04   0
   8  -9  -2  292.68    6.77   0
   8   9  -2  290.45    7.71   0
  -7  -9   2    6.17    3.06   0
   7  -9  -2    6.06    4.36   0
  -7   9   2    2.92    4.12   0
   7  -9  -2    4.19    4.77   0
   7   9  -2    5.18    3.23   0
   7   9  -2    3.36    4.32   0
   6   9  -2  114.08    5.30   0
   6   9  -2  107.15    4.84   0
   6  -9  -2  114.00    4.80   0
   6  -9  -2  104.91    5.08   0
  -6   9   2  111.24    4.81   0
  -6  -9   2  118.14    5.04   0
   5   9  -2  433.20    6.76   0
  -5  -9   2  425.27    6.32   0
   5   9  -2  438.42    6.63   0
   5  -9  -2  406.15    7.86   0
  -5   9   2  411.99    6.21   0
   5  -9  -2  423.71    6.34   0
   4   9  -2  400.06    6.44   0
   4  -9  -2  390.59    7.98   0
   4   9  -2  404.77    6.54   0
  -4  -9   2  395.65    6.45   0
  -4   9   2  409.03    6.12   0
   4  -9  -2  405.05    5.57   0
  -3   9   2  298.67    5.87   0
   3   9  -2  284.43    6.00   0
   3   9  -2  274.72    5.19   0
  -3  -9   2  299.98    6.31   0
   3  -9  -2  293.12    5.93   0
   2  -9  -2    3.69    4.74   0
  -2   9   2    5.19    2.94   0
  -2  -9   2    6.72    4.62   0
   2   9  -2    5.87    4.40   0
   2  -9  -2    5.59    2.99   0
  -1  -9   2 1606.38   13.72   0
  -1   9   2 1582.06   11.69   0
   1   9  -2 1552.27   13.85   0
   1  -9  -2 1599.69   13.86   0
   1   9  -2 1635.87   11.90   0
   1  -9  -2 1614.02   11.88   0
   0  -9  -2  221.77    6.22   0
   0  -9   2  220.14    7.43   0
   0   9  -2  224.26    8.07   0
   0  -9  -2  220.41    6.36   0
   0   9   2  219.33    5.98   0
   0   9   2  214.79    6.24   0
   0   9  -2  213.38    5.14   0
   1  -9   2  255.00    6.26   0
  -1  -9  -2  276.20    7.00   0
  -1   9  -2  268.06   14.06   0
  -1   9  -2  260.74    6.36   0
  -1  -9  -2  254.69    6.49   0
   1   9   2  249.97    6.45   0
   1   9   2  240.70    5.39   0
  -2  -9  -2  766.20    9.99   0
   2  -9   2  795.90    9.43   0
  -2   9  -2  749.24    9.25   0
  -2  -9  -2  762.55    8.66   0
   2   9   2  760.89    9.91   0
   2   9   2  742.86    7.83   0
   3  -9   2 1928.74   26.10   0
  -3   9  -2 1882.46   13.23   0
  -3  -9  -2 1918.90   11.82   0
   3  -9   2 1903.61   13.49   0
   3   9   2 1903.59   16.69   0
   3   9   2 1889.23   11.79   0
  -4   9  -2   12.61    4.09   0
  -4  -9  -2   10.00    4.76   0
   4  -9   2   17.78    4.33   0
   4   9   2   10.97    5.17   0
   4   9   2    8.73    4.77   0
   4   9   2   11.84    4.65   0
   4  -9   2   10.10    4.79   0
  -4   9  -2    9.34    5.48   0
  -5   9  -2   48.11    4.33   0
  -5  -9  -2   41.58    4.47   0
   5  -9   2   44.71    4.70   0
   5   9   2   43.21    6.82   0
   5   9   2   47.40    6.16   0
   5   9   2   44.29    4.72   0
   5  -9   2   45.09    5.77   0
  -5   9  -2   48.13    5.66   0
   6   9   2   80.72    9.17   0
  -6   9  -2   83.72    5.01   0
  -6  -9  -2   90.22    5.01   0
   6  -9   2   77.78    5.36   0
  -6   9  -2   80.31    6.01   0
   6   9   2   80.06    8.82   0
   6   9   2   82.31    4.02   0
   6  -9   2   82.49    5.38   0
   7  -9   2  138.45    6.23   0
  -7  -9  -2  131.78    5.06   0
  -7   9  -2  137.46    5.89   0
   7  -9   2  127.87    7.10   0
   7   9   2  123.67    4.28   0
   8  -9   2   83.97    7.38   0
  -8   9  -2   88.45    7.07   0
   8   9   2   96.86    5.63   0
   8  -9   2   98.16    6.08   0
  -8  -9  -2  108.94    5.38   0
  -9 -10   2    6.38    3.48   0
   9  10  -2    5.62    5.26   0
  -9  10   2    4.95    5.09   0
   9 -10  -2    1.19    5.09   0
   9 -10  -2    7.23    5.78   0
   9  10  -2    6.43    5.56   0
   9  10  -2    5.79    5.09   0
   8  10  -2   53.61    6.14   0
  -8  10   2   55.66    5.10   0
  -8 -10   2   51.55    3.79   0
   8 -10  -2   51.07    5.19   0
   8  10  -2   53.04    4.01   0
   8 -10  -2   50.31    5.64   0
   7  10  -2  149.50    4.50   0
   7  10  -2  150.98    5.42   0
  -7 -10   2  147.56    5.18   0
   7 -10  -2  142.74    5.99   0
  -7  10   2  160.75    5.33   0
   7 -10  -2  151.63    5.63   0
   6 -10  -2    1.87    4.12   0
  -6 -10   2    2.97    3.08   0
   6  10  -2    0.25    3.72   0
   6  10  -2    1.26    3.20   0
  -6  10   2    4.90    4.10   0
   6 -10  -2    2.29    3.03   0
   5 -10  -2   99.61    5.92   0
  -5 -10   2  102.51    3.85   0
   5  10  -2   95.93    4.96   0
   5 -10  -2  100.00    4.44   0
   5  10  -2  103.01    4.57   0
  -5  10   2  104.78    4.40   0
   4  10  -2  133.61    4.84   0
  -4 -10   2  144.99    5.16   0
  -4  10   2  141.50    4.79   0
   4 -10  -2  135.55    5.45   0
   4  10  -2  138.17    5.26   0
   4 -10  -2  136.32    3.92   0
  -3 -10   2 2226.26   12.86   0
   3  10  -2 2185.80   12.88   0
  -3  10   2 2190.26   12.17   0
   3 -10  -2 2124.95   12.18   0
  -2  10   2  498.89    6.84   0
   2 -10  -2  497.59    8.22   0
  -2 -10   2  504.04    7.79   0
   2  10  -2  500.19    7.82   0
   2 -10  -2  491.65    6.90   0
  -1 -10   2  819.56   10.35   0
   1  10  -2  821.11    8.65   0
  -1  10   2  789.85   10.07   0
   1 -10  -2  781.09    8.12   0
  -1  10   2  787.19    8.54   0
   1  10  -2  780.74   10.18   0
   1 -10  -2  773.00   10.03   0
   0 -10   2 2384.55   19.84   0
   0 -10  -2 2244.54   13.90   0
   0  10  -2 2260.20   19.73   0
   0 -10  -2 2276.27   15.11   0
   0  10  -2 2337.15   13.81   0
   0  10   2 2230.96   14.95   0
   0  10   2 2249.68   13.94   0
   1  10   2 1048.90   10.48   0
  -1  10  -2 1116.80   10.29   0
   1 -10   2 1076.13   10.09   0
   1  10   2 1044.42   10.04   0
  -1  10  -2 1081.08   24.37   0
  -1 -10  -2 1163.77   11.49   0
  -1 -10  -2 1055.92   10.40   0
   2 -10   2 2496.25   14.79   0
  -2 -10  -2 2500.93   16.39   0
  -2  10  -2 2473.97   14.55   0
  -2 -10  -2 2492.27   14.00   0
   2  10   2 2436.60   13.91   0
   2  10   2 2457.97   16.32   0
   3 -10   2   22.56    4.35   0
  -3 -10  -2   25.31    3.51   0
   3  10   2   27.05    5.52   0
  -3  10  -2   22.15    4.11   0
   3  10   2   25.08    4.51   0
  -4 -10  -2  145.59    5.42   0
   4  10   2  144.86    6.78   0
   4 -10   2  151.86    5.48   0
   4  10   2  147.15    5.45   0
   4 -10   2  145.75    7.91   0
  -4  10  -2  145.52    5.37   0
   5  10   2   48.55    5.90   0
   5  10   2   47.94    5.99   0
  -5  10  -2   44.16    4.50   0
   5 -10   2   48.22    4.95   0
   5 -10   2   45.97    5.84   0
  -5 -10  -2   46.14    3.61   0
   5  10   2   51.54    4.69   0
  -6 -10  -2  167.55    5.26   0
   6 -10   2  164.50    6.76   0
   6  10   2  176.81    5.72   0
  -6  10  -2  166.01    5.61   0
   6  10   2  164.87    9.07   0
   6  10   2  171.43    8.65   0
   6 -10   2  157.56    6.91   0
  -7  10  -2   16.84    5.68   0
   7 -10   2   17.49    6.02   0
  -7 -10  -2   16.44    4.83   0
   7 -10   2   15.88    5.13   0
   7  10   2   11.11    5.09   0
  -8  10  -2   17.90    6.13   0
   8  10   2    9.72    4.03   0
  -8 -10  -2   10.23    3.74   0
   8 -10   2   14.29    5.40   0
   8 -10   2   13.53    5.30   0
   9 -11  -2  108.15    6.07   0
   9  11  -2  100.09    6.25   0
   9  11  -2   74.47    7.31   0
  -9  11   2   68.25    6.74   0
   9 -11  -2   71.29    6.40   0
  -9 -11   2   96.91    5.59   0
   9  11  -2   69.77    4.66   0
   8  11  -2   72.63    4.38   0
   8 -11  -2   59.69    5.69   0
  -8 -11   2   70.52    5.15   0
  -8  11   2   76.88    4.88   0
   8 -11  -2   72.28    5.19   0
   8  11  -2   63.36    6.10   0
   7 -11  -2   11.54    4.50   0
   7  11  -2   15.32    4.31   0
  -7 -11   2   11.41    3.37   0
   7 -11  -2   19.37    4.31   0
   7  11  -2   14.30    3.54   0
  -7  11   2   16.05    4.17   0
   6  11  -2  172.58    5.55   0
   6 -11  -2  184.26    5.34   0
  -6  11   2  182.61    5.16   0
   6 -11  -2  166.14    6.01   0
   6  11  -2  174.29    5.29   0
  -6 -11   2  188.59    5.30   0
   5 -11  -2  185.39    5.78   0
   5  11  -2  183.38    5.15   0
   5 -11  -2  179.90    4.21   0
   5  11  -2  187.77    5.36   0
  -5  11   2  191.70    5.00   0
  -5 -11   2  190.90    5.31   0
   4 -11  -2 1186.46   11.83   0
  -4  11   2 1174.91    8.61   0
  -4 -11   2 1166.22    8.78   0
   4  11  -2 1211.74    9.48   0
   4 -11  -2 1178.75    9.13   0
   4  11  -2 1118.10    8.97   0
  -3  11   2  138.59    4.81   0
  -3 -11   2  135.80    4.26   0
   3  11  -2  134.55    5.28   0
   3 -11  -2  128.95    4.96   0
   2 -11  -2  799.11   10.06   0
   2  11  -2  847.97    8.66   0
  -2 -11   2  850.61    9.34   0
   2 -11  -2  834.59    8.16   0
  -2  11   2  802.12    7.50   0
   2  11  -2  829.49    9.16   0
  -1  11   2  655.87    8.93   0
   1  11  -2  669.95    7.76   0
   1  11  -2  634.13    9.22   0
   1 -11  -2  644.62    7.82   0
  -1  11   2  639.90    7.13   0
  -1 -11   2  649.34    9.17   0
   1 -11  -2  626.66    8.82   0
   0  11   2   14.11    4.30   0
   0 -11  -2   15.55    4.37   0
   0 -11   2   16.01    4.40   0
   0 -11  -2   12.99    3.21   0
   0  11   2   12.68    4.26   0
   0  11  -2   13.75    3.12   0
   0  11  -2   12.58    4.66   0
  -1 -11  -2  148.64    5.67   0
   1 -11   2  143.58    4.33   0
   1  11   2  142.56    4.58   0
  -1  11  -2  145.15    4.54   0
  -1  11  -2  141.06   10.73   0
   1  11   2  141.61    5.49   0
  -1 -11  -2  153.46    5.88   0
   2  11   2 1734.61   11.52   0
  -2 -11  -2 1750.16   13.46   0
  -2 -11  -2 1743.64   11.79   0
   2  11   2 1763.28   13.46   0
   2 -11   2 1789.58   11.80   0
  -2  11  -2 1727.95   11.51   0
   3  11   2 2545.29   17.84   0
   3 -11   2 2624.54   14.38   0
  -3  11  -2 2642.99   14.44   0
   3  11   2 2525.14   12.57   0
  -3 -11  -2 2646.34   13.66   0
  -4  11  -2  272.11    6.00   0
   4 -11   2  286.61    6.21   0
   4 -11   2  279.20   12.04   0
  -4 -11  -2  299.39    6.18   0
   4  11   2  285.42    7.80   0
   4  11   2  280.92    5.90   0
   5 -11   2   31.34    5.58   0
   5 -11   2   30.26    4.47   0
  -5  11  -2   34.89    4.29   0
   5  11   2   30.53    5.76   0
   5  11   2   28.13    3.50   0
  -5 -11  -2   31.26    3.51   0
   5  11   2   31.05    5.28   0
  -6 -11  -2    5.03    4.56   0
   6 -11   2    2.54    4.62   0
  -6  11  -2    4.23    5.24   0
   6  11   2    2.66    5.91   0
   6  11   2    1.18    3.40   0
   6  11   2    3.21    6.15   0
   6 -11   2    5.62    6.35   0
  -7 -11  -2  272.00    6.28   0
   7 -11   2  279.95    8.21   0
   7  11   2  288.93    5.52   0
  -7  11  -2  314.39    7.06   0
   7 -11   2  285.60    8.45   0
   8 -11   2  306.94    7.81   0
  -8 -11  -2  260.90    6.71   0
  -8  11  -2  280.37    8.83   0
   8  11   2  293.85    7.10   0
   8 -11   2  217.66    9.18   0
  -9  12   2    4.92    4.99   0
   9 -12  -2    2.37    5.36   0
   9  12  -2    6.19    6.28   0
  -9 -12   2    4.41    3.65   0
   9 -12  -2    4.42    6.13   0
   9  12  -2    4.74    6.70   0
   9  12  -2    5.82    4.08   0
  -8 -12   2   10.00    3.43   0
  -8  12   2    8.33    4.77   0
   8  12  -2    7.51    5.87   0
   8 -12  -2    9.11    5.14   0
   8 -12  -2    8.74    4.98   0
   8  12  -2    9.08    3.91   0
   8  12  -2    6.95    4.78   0
   7 -12  -2   33.94    5.58   0
   7  12  -2   31.15    3.72   0
   7  12  -2   28.99    4.43   0
  -7 -12   2   33.83    4.81   0
   7 -12  -2   37.76    4.76   0
  -7  12   2   32.57    4.59   0
   6 -12  -2   58.28    5.94   0
   6  12  -2   53.34    5.01   0
  -6  12   2   59.49    4.39   0
  -6 -12   2   54.47    3.49   0
   6 -12  -2   62.72    4.59   0
   6  12  -2   53.84    4.39   0
   5 -12  -2    2.78    4.30   0
  -5 -12   2    2.22    2.97   0
  -5  12   2    4.62    3.96   0
   5 -12  -2    1.55    3.98   0
   5  12  -2    4.71    3.84   0
   5  12  -2    4.88    4.35   0
   4 -12  -2   21.65    4.23   0
   4 -12  -2   23.05    5.30   0
  -4  12   2   23.69    4.12   0
   4  12  -2   18.36    4.50   0
   4  12  -2   24.45    3.68   0
  -4 -12   2   19.96    4.49   0
  -3 -12   2  636.91    7.72   0
  -3  12   2  622.71    6.53   0
   3  12  -2  627.77    7.33   0
   3 -12  -2  623.04    9.12   0
   3  12  -2  625.89    7.10   0
   3 -12  -2  651.66    7.31   0
  -2 -12   2    3.24    4.40   0
  -2  12   2    4.47    3.81   0
   2 -12  -2    3.60    3.74   0
   2 -12  -2    3.55    2.71   0
   2  12  -2    2.51    3.94   0
   2  12  -2    0.35    4.32   0
  -1 -12   2   11.23    4.31   0
   1  12  -2   10.95    4.30   0
  -1  12   2    7.45    4.03   0
   1 -12  -2    9.92    4.00   0
   1  12  -2   13.10    2.81   0
   1 -12  -2    6.35    4.04   0
  -1  12   2   12.37    3.85   0
   0 -12   2   36.70    4.65   0
   0  12   2   38.01    4.39   0
   0  12  -2   39.11    3.16   0
   0  12   2   34.67    4.27   0
   0  12  -2   36.03    4.82   0
   0 -12  -2   35.79    4.69   0
   0 -12  -2   34.71    3.42   0
  -1  12  -2  920.49   19.65   0
  -1 -12  -2  944.52    9.82   0
  -1  12  -2  963.64    9.14   0
   1 -12   2  957.98    9.09   0
   1  12   2  962.41    9.47   0
  -1 -12  -2  932.38    9.42   0
   1  12   2  889.78    8.52   0
  -2  12  -2  324.51    6.20   0
   2 -12   2  299.49    5.95   0
   2  12   2  317.02    6.68   0
  -2 -12  -2  316.24    5.54   0
   2  12   2  302.15    5.33   0
  -2 -12  -2  321.87    6.66   0
   3  12   2  176.12    5.49   0
  -3 -12  -2  168.06    4.55   0
   3  12   2  170.44    5.90   0
  -3  12  -2  175.75    5.33   0
   3 -12   2  175.60    4.56   0
  -4  12  -2   15.28    4.21   0
   4  12   2   12.32    4.42   0
   4 -12   2   15.50    4.26   0
   4  12   2   14.53    5.35   0
  -4 -12  -2   11.27    4.58   0
   5  12   2    1.03    4.65   0
   5 -12   2    3.54    5.98   0
   5 -12   2    3.97    5.32   0
  -5 -12  -2    3.20    4.59   0
   5  12   2    3.95    5.59   0
   5  12   2    4.11    5.04   0
  -5  12  -2    5.43    4.13   0
   6  12   2    7.87    6.07   0
  -6  12  -2    8.70    4.41   0
   6 -12   2   12.84    5.55   0
   6  12   2    7.45    6.50   0
  -6 -12  -2    9.17    4.48   0
   6  12   2   14.04    4.89   0
   6 -12   2    7.66    5.68   0
  -7 -12  -2   63.03    4.04   0
   7 -12   2   61.35    6.69   0
   7 -12   2   69.18    5.56   0
   7  12   2   75.07    5.58   0
  -7  12  -2   71.56    6.38   0
   7  12   2   66.78   10.12   0
   7  12   2   68.08   10.01   0
   8 -12   2    0.86    6.41   0
  -8  12  -2    3.62    6.32   0
   8 -12   2   -0.52    5.03   0
  -8 -12  -2    1.89    5.19   0
   8  12   2    6.43    5.57   0
   9 -13  -2   16.24    5.55   0
  -9 -13   2   20.85    5.55   0
   9 -13  -2   25.50    6.18   0
  -9  13   2   23.79    5.50   0
   9  13  -2   20.95    6.02   0
   9  13  -2   22.18    6.90   0
   9  13  -2   28.70    5.52   0
   8  13  -2   69.70    5.39   0
   8  13  -2   71.85    5.52   0
  -8 -13   2   68.44    5.24   0
   8 -13  -2   65.42    7.19   0
   8 -13  -2   75.30    5.51   0
   8  13  -2   65.08    5.71   0
  -8  13   2   80.20    5.10   0
   7  13  -2  100.83    6.03   0
   7  13  -2  104.53    4.99   0
  -7 -13   2   95.06    4.01   0
   7 -13  -2  101.77    5.23   0
   7  13  -2  102.85    5.48   0
   7 -13  -2   98.93    5.79   0
  -7  13   2  114.88    5.13   0
   6  13  -2   67.33    4.91   0
  -6  13   2   73.36    4.55   0
   6  13  -2   72.93    4.40   0
   6 -13  -2   66.02    4.60   0
  -6 -13   2   71.65    4.74   0
   6 -13  -2   66.72    5.84   0
   6  13  -2   77.95    4.50   0
  -5 -13   2   15.80    4.59   0
   5 -13  -2   14.77    3.90   0
   5 -13  -2   16.42    4.62   0
  -5  13   2   16.50    3.93   0
   5  13  -2   18.84    4.13   0
   5  13  -2   17.76    4.48   0
   5  13  -2   17.49    4.00   0
   4 -13  -2   14.80    4.21   0
   4  13  -2   19.60    3.77   0
   4  13  -2   19.25    3.40   0
   4 -13  -2   21.39    4.09   0
  -4  13   2   13.06    4.09   0
  -4 -13   2   17.09    3.20   0
   4  13  -2   18.76    3.71   0
  -3 -13   2  394.44    5.81   0
  -3  13   2  420.14    6.14   0
   3  13  -2  389.88    6.18   0
   3 -13  -2  397.34    7.63   0
   3  13  -2  408.27    5.88   0
   3 -13  -2  400.46    5.52   0
   2  13  -2  423.13    7.00   0
  -2  13   2  422.67    6.16   0
  -2 -13   2  397.34    6.09   0
   2 -13  -2  426.99    6.31   0
   2 -13  -2  397.98    8.14   0
   2  13  -2  442.69    6.51   0
   1 -13  -2   17.04    4.00   0
  -1  13   2   17.45    2.75   0
  -1  13   2    9.93    4.01   0
   1  13  -2   17.17    3.94   0
   1  13  -2   14.89    4.20   0
  -1 -13   2   14.34    4.21   0
   1 -13  -2   12.41    4.01   0
   0  13   2  564.96    7.80   0
   0  13  -2  591.62   10.62   0
   0  13  -2  580.41    6.65   0
   0 -13   2  577.85   10.20   0
   0  13   2  581.05    7.43   0
   0 -13  -2  583.61    8.12   0
   0 -13  -2  598.27    7.02   0
   1 -13   2   13.16    4.12   0
  -1 -13  -2   10.23    4.38   0
  -1  13  -2   12.46    7.03   0
  -1 -13  -2   10.64    4.28   0
   1  13   2    9.32    4.15   0
   1  13   2   11.33    4.04   0
  -1  13  -2   17.35    4.18   0
  -2 -13  -2  509.57    7.54   0
  -2 -13  -2  484.38    6.40   0
   2 -13   2  524.86    6.93   0
  -2  13  -2  521.86    6.96   0
   2  13   2  525.69    7.67   0
   2  13   2  486.92    6.99   0
   3  13   2   22.27    4.45   0
  -3 -13  -2   27.20    4.69   0
   3 -13   2   26.39    4.29   0
   3  13   2   26.17    4.54   0
  -3  13  -2   29.02    4.14   0
   4  13   2  925.33    8.30   0
   4 -13   2  920.54    8.86   0
   4  13   2  943.67   10.95   0
  -4 -13  -2  905.14    8.34   0
  -4  13  -2  938.21    8.95   0
  -5  13  -2  190.22    5.35   0
   5  13   2  178.71    6.79   0
   5 -13   2  176.41   13.07   0
   5 -13   2  179.62    5.42   0
   5  13   2  187.85    5.61   0
   5  13   2  184.13    7.25   0
  -5 -13  -2  187.33    5.57   0
  -6  13  -2    1.24    4.24   0
  -6 -13  -2    6.79    4.54   0
   6  13   2    5.24    4.79   0
   6 -13   2   -1.29    4.38   0
   6 -13   2    4.13    6.35   0
   6  13   2    1.39    6.47   0
   6  13   2    3.26    5.25   0
   7  13   2    4.74    7.33   0
   7 -13   2    6.98    6.99   0
   7 -13   2    7.36    6.09   0
  -7 -13  -2    3.36    3.41   0
   7  13   2    4.64    7.61   0
  -7  13  -2    6.79    4.70   0
   7  13   2    8.96    3.82   0
   8  13   2    3.89    5.55   0
   8 -13   2    1.52    5.26   0
  -8  13  -2   -0.03    6.23   0
   8 -13   2    0.74    6.46   0
  -8 -13  -2    2.90    5.06   0
   8  14  -2   28.46    5.16   0
   8  14  -2   24.57    5.47   0
   8  14  -2   26.33    5.79   0
   8 -14  -2   21.37    3.85   0
   8 -14  -2   25.23    6.78   0
  -8  14   2   25.41    4.97   0
  -8 -14   2   34.45    5.28   0
   7  14  -2    9.95    4.63   0
  -7 -14   2   10.97    3.45   0
  -7  14   2   12.03    4.33   0
   7 -14  -2   11.49    6.21   0
   7  14  -2   11.03    5.00   0
   7 -14  -2    8.12    4.83   0
   7  14  -2   12.30    4.47   0
  -6 -14   2   16.38    4.61   0
   6 -14  -2   11.18    5.49   0
   6  14  -2   14.65    4.16   0
   6  14  -2    9.74    3.34   0
  -6  14   2   11.32    4.11   0
   6 -14  -2   12.71    4.27   0
   6  14  -2   10.36    4.33   0
   5 -14  -2    3.50    5.36   0
   5  14  -2   -1.04    4.32   0
   5 -14  -2    3.99    2.95   0
  -5  14   2    8.67    4.09   0
   5  14  -2    3.57    2.82   0
   5  14  -2    6.72    4.49   0
  -5 -14   2    2.22    4.42   0
   4  14  -2   25.95    4.03   0
   4 -14  -2   22.92    4.14   0
  -4  14   2   21.49    4.12   0
  -4 -14   2   23.53    4.53   0
   4  14  -2   24.86    4.13   0
   4 -14  -2   22.02    3.15   0
   4  14  -2   27.37    3.30   0
   3 -14  -2  423.73    6.33   0
  -3  14   2  432.68    6.27   0
   3  14  -2  439.52    6.29   0
   3 -14  -2  408.46    8.41   0
   3  14  -2  413.56    6.71   0
  -3 -14   2  405.50    6.68   0
   2  14  -2  433.64    5.79   0
   2  14  -2  440.40    7.05   0
   2 -14  -2  444.48    5.72   0
  -2 -14   2  435.12    7.01   0
  -2  14   2  450.01    6.39   0
   2 -14  -2  432.73    7.86   0
   1  14  -2  306.89    5.83   0
  -1  14   2  288.57    6.47   0
  -1  14   2  300.83    5.82   0
   1 -14  -2  306.84    5.29   0
  -1 -14   2  298.09    6.67   0
   1 -14  -2  287.88    6.60   0
   1  14  -2  300.19    6.71   0
   0  14  -2   98.55    4.85   0
   0 -14   2   90.94    5.34   0
   0  14   2   98.83    4.72   0
   0 -14  -2   94.21    3.94   0
   0  14   2   91.17    4.76   0
   0 -14  -2   91.60    4.94   0
   0  14  -2   89.28    6.27   0
  -1 -14  -2   92.26    4.66   0
  -1  14  -2   88.47    4.75   0
   1 -14   2   87.14    3.73   0
   1  14   2   84.57    4.54   0
  -1 -14  -2   82.80    3.79   0
   1  14   2   82.11    4.59   0
  -1  14  -2   81.61    8.10   0
  -2 -14  -2  157.45    5.42   0
  -2 -14  -2  155.56    4.49   0
  -2  14  -2  148.15    4.91   0
   2  14   2  153.06    4.59   0
   2 -14   2  159.93    4.20   0
   2  14   2  158.12    5.14   0
  -3 -14  -2   24.50    3.56   0
   3  14   2   25.79    4.61   0
  -3  14  -2   30.16    3.94   0
   3  14   2   23.61    4.42   0
   3 -14   2   24.36    4.16   0
   4  14   2  106.06    3.84   0
   4 -14   2  106.73    4.84   0
  -4 -14  -2  114.86    5.05   0
   4  14   2  119.23    6.50   0
  -4  14  -2  109.58    4.77   0
  -5  14  -2   14.45    4.26   0
   5 -14   2   17.81    4.34   0
  -5 -14  -2   14.36    4.70   0
   5  14   2   18.34    5.12   0
   5  14   2   18.20    5.71   0
   5  14   2   17.62    3.51   0
   6  14   2   53.39    6.43   0
   6 -14   2   54.14   10.19   0
   6 -14   2   47.61    4.76   0
  -6 -14  -2   48.18    5.16   0
  -6  14  -2   52.68    4.59   0
   6  14   2   51.29    6.27   0
   6  14   2   50.89    3.88   0
   7  14   2    2.65    6.52   0
  -7  14  -2    4.48    4.82   0
   7  14   2    0.01    5.44   0
  -7 -14  -2   -0.42    3.61   0
   7 -14   2    2.69    7.71   0
   7  14   2    2.69    6.64   0
   7 -14   2    6.60    4.90   0
   8 -14   2   13.40    8.10   0
  -8  14  -2   16.04    5.26   0
   8 -14   2   17.54    6.59   0
   8  14   2    9.76    4.11   0
  -8 -14  -2    9.96    5.49   0
   8 -15  -2    2.28    6.62   0
   8  15  -2    2.19    4.89   0
   8 -15  -2    3.53    5.31   0
   8  15  -2   -0.63    5.16   0
   8  15  -2   -1.49    5.40   0
  -8 -15   2   -0.12    5.06   0
  -8  15   2   -1.23    4.67   0
   7  15  -2   77.52    5.10   0
   7  15  -2   83.29    5.45   0
  -7  15   2   88.38    5.00   0
  -7 -15   2   76.32    5.23   0
   7 -15  -2   69.10    6.78   0
   7 -15  -2   70.94    5.24   0
   7  15  -2   83.88    5.47   0
   6 -15  -2   49.70    4.77   0
  -6 -15   2   53.42    4.75   0
  -6  15   2   55.02    4.65   0
   6 -15  -2   48.36    6.03   0
   6  15  -2   55.77    4.87   0
   6  15  -2   53.94    4.57   0
   6  15  -2   49.81    5.89   0
  -5 -15   2   57.80    4.96   0
   5  15  -2   61.64    4.75   0
   5  15  -2   62.94    4.39   0
   5 -15  -2   61.17    4.93   0
   5 -15  -2   60.27    6.17   0
   5  15  -2   61.23    4.85   0
   5 -15  -2   58.70    3.44   0
  -5  15   2   66.47    4.39   0
   4 -15  -2  108.61    5.30   0
  -4  15   2  123.27    4.65   0
   4 -15  -2  112.71    4.77   0
  -4 -15   2  106.95    4.93   0
   4  15  -2  108.81    4.77   0
   4  15  -2  118.44    5.03   0
   3 -15  -2    5.56    4.11   0
   3 -15  -2    4.39    4.89   0
   3  15  -2    2.52    2.74   0
  -3 -15   2    5.58    4.44   0
   3  15  -2    5.14    4.45   0
  -3  15   2    5.83    3.98   0
   2  15  -2  699.17    7.53   0
  -2 -15   2  671.45    8.12   0
   2  15  -2  667.16    8.35   0
  -2  15   2  667.80    6.68   0
   2 -15  -2  666.77    9.24   0
   2 -15  -2  678.70    6.83   0
  -1 -15   2 1383.26   11.90   0
   1 -15  -2 1429.96    9.64   0
   1  15  -2 1433.04    9.98   0
   1  15  -2 1414.86   12.16   0
  -1  15   2 1345.91   11.54   0
   1 -15  -2 1367.81   11.92   0
  -1  15   2 1402.33    9.94   0
   0  15   2  368.67    5.98   0
   0  15  -2  370.75    8.15   0
   0 -15  -2  390.15    6.54   0
   0 -15  -2  368.60    6.78   0
   0  15  -2  392.80    6.38   0
   0 -15   2  362.44    8.32   0
   0  15   2  383.46    6.43   0
  -1  15  -2   12.35    3.06   0
   1  15   2    8.39    4.04   0
  -1 -15  -2   12.83    4.15   0
   1 -15   2   10.29    3.06   0
  -1 -15  -2   10.71    2.74   0
   1  15   2    6.27    2.69   0
  -1  15  -2    8.71    5.88   0
  -2  15  -2  436.43    6.51   0
   2 -15   2  437.76    6.43   0
  -2 -15  -2  417.15    6.03   0
   2  15   2  439.01    6.98   0
   2  15   2  410.90    6.65   0
  -2 -15  -2  419.99    6.83   0
  -3  15  -2  763.37    7.70   0
  -3 -15  -2  776.39    8.08   0
   3 -15   2  731.60    7.70   0
   3  15   2  785.23    8.99   0
   3  15   2  765.58    7.89   0
   4 -15   2    9.37    4.27   0
   4  15   2    8.61    4.26   0
  -4 -15  -2    7.82    3.31   0
   4  15   2    5.80    3.22   0
  -4  15  -2    7.49    4.25   0
  -5  15  -2    4.88    4.19   0
   5 -15   2    9.40    4.44   0
   5  15   2    5.78    3.32   0
  -5 -15  -2    6.07    3.35   0
   5  15   2    6.93    4.73   0
  -6  15  -2   -1.42    4.31   0
   6 -15   2    1.35    4.64   0
  -6 -15  -2    5.84    4.74   0
   6  15   2    3.72    6.01   0
   6  15   2   -7.37    4.80   0
   6  15   2    0.42    5.28   0
   7 -15   2  194.04    7.61   0
  -7 -15  -2  211.44    5.06   0
  -7  15  -2  194.53    7.53   0
   7  15   2  222.03    6.46   0
   7  15   2  194.82    9.70   0
   7  15   2  201.95    8.86   0
  -8  15  -2   80.78    6.25   0
   8 -15   2   58.97   11.41   0
  -8 -15  -2   64.12    5.72   0
   8 -15   2   69.64    6.45   0
   8  15   2   84.97    6.20   0
   8  16  -2   32.00    5.80   0
  -8  16   2   32.38    5.16   0
   8  16  -2   28.24    4.26   0
   8  16  -2   35.47    5.45   0
   8 -16  -2   28.42    7.05   0
   8 -16  -2   36.06    5.47   0
  -8 -16   2   27.37    4.07   0
  -7 -16   2  219.43    5.88   0
   7 -16  -2  192.01    6.07   0
   7 -16  -2  172.99    8.26   0
   7  16  -2  197.25    6.01   0
   7  16  -2  210.29    6.57   0
   7  16  -2  194.92    6.07   0
  -7  16   2  193.31    4.87   0
   6  16  -2  206.20    5.71   0
   6 -16  -2  184.96    7.29   0
  -6  16   2  205.03    5.45   0
   6  16  -2  203.42    5.85   0
   6 -16  -2  208.99    5.68   0
  -6 -16   2  186.79    5.74   0
   6  16  -2  191.53    5.64   0
   5 -16  -2   15.18    5.44   0
   5  16  -2   11.33    4.66   0
   5  16  -2   13.33    4.26   0
  -5 -16   2   14.10    3.24   0
  -5  16   2   13.92    4.15   0
   5 -16  -2   12.30    4.86   0
   5 -16  -2    9.70    3.10   0
   5  16  -2   11.11    4.15   0
   4 -16  -2  630.56    9.69   0
  -4  16   2  662.53    6.99   0
   4  16  -2  631.72    7.35   0
  -4 -16   2  630.31    7.26   0
   4  16  -2  638.87    7.35   0
   4 -16  -2  641.17    7.10   0
  -3  16   2  810.19    7.63   0
  -3 -16   2  802.64    8.00   0
   3  16  -2  821.01    8.01   0
   3 -16  -2  857.50    7.91   0
   3  16  -2  820.33    8.23   0
   3 -16  -2  796.50   10.15   0
  -2 -16   2  526.68    7.35   0
  -2  16   2  539.51    6.88   0
   2 -16  -2  507.29    8.84   0
   2  16  -2  543.30    7.60   0
   2 -16  -2  526.35    6.22   0
   2  16  -2  550.23    6.85   0
  -1 -16   2  364.98    7.06   0
   1 -16  -2  363.29    7.09   0
  -1  16   2  383.67    6.98   0
   1 -16  -2  372.14    5.58   0
   1  16  -2  395.84    6.26   0
  -1  16   2  388.66    6.27   0
   1  16  -2  380.52    7.20   0
   0  16   2  223.37    5.66   0
   0 -16  -2  226.17    5.59   0
   0  16  -2  246.57    4.78   0
   0  16  -2  223.28    7.55   0
   0  16   2  229.40    5.64   0
   0 -16   2  217.44    6.53   0
   0 -16  -2  226.76    5.98   0
  -1 -16  -2  574.11    6.85   0
   1 -16   2  613.60    7.17   0
  -1 -16  -2  600.85    7.76   0
  -1  16  -2  617.56    6.63   0
   1  16   2  634.24    7.73   0
   1  16   2  585.85    7.20   0
  -1  16  -2  591.13   12.84   0
  -2  16  -2 1393.05    9.98   0
  -2 -16  -2 1398.54   10.16   0
   2 -16   2 1412.44   10.07   0
   2  16   2 1371.94   10.06   0
   2  16   2 1462.58   10.84   0
  -2 -16  -2 1376.26    9.67   0
  -3 -16  -2   94.68    5.08   0
   3 -16   2   98.20    4.70   0
  -3  16  -2   90.16    4.47   0
   3  16   2   99.50    5.15   0
   3  16   2  101.00    4.75   0
  -4  16  -2  323.49    6.21   0
   4 -16   2  333.02    5.49   0
   4  16   2  350.50    7.06   0
  -4 -16  -2  338.63    6.33   0
   4  16   2  330.84    5.24   0
   5 -16   2  276.04    6.15   0
  -5  16  -2  289.88    6.23   0
   5  16   2  295.22    7.03   0
   5  16   2  281.62    5.95   0
  -5 -16  -2  280.48    5.98   0
  -6  16  -2  270.80    6.35   0
   6  16   2  267.84    7.94   0
   6 -16   2  284.76    6.43   0
   6  16   2  285.84    6.21   0
   6  16   2  273.14    8.39   0
  -6 -16  -2  266.60    6.21   0
   7  16   2   73.46    7.53   0
  -7 -16  -2   66.37    4.16   0
   7  16   2   60.78    4.33   0
   7  16   2   69.21    7.80   0
   7 -16   2   77.43    5.55   0
  -7  16  -2   79.07    5.37   0
  -8  17   2    5.12    5.00   0
   8  17  -2    5.22    5.05   0
  -8 -17   2    9.02    3.85   0
   8 -17  -2    3.71    5.48   0
   8 -17  -2    4.17    6.90   0
   8  17  -2    6.12    3.93   0
   8  17  -2   11.68    5.53   0
   7  17  -2    7.29    4.86   0
  -7  17   2    8.91    4.84   0
   7 -17  -2    3.48    6.32   0
   7  17  -2    5.44    5.12   0
  -7 -17   2    9.71    5.05   0
   7  17  -2    5.63    4.57   0
   7 -17  -2    9.33    4.79   0
   6  17  -2  108.88    5.08   0
   6 -17  -2  117.60    6.62   0
   6 -17  -2  110.22    6.70   0
   6  17  -2  114.64    5.35   0
  -6 -17   2  111.18    4.16   0
  -6  17   2  131.03    5.33   0
   6 -17  -2  125.29    5.25   0
   6  17  -2  114.33    4.30   0
   5 -17  -2  170.31    6.90   0
   5 -17  -2  171.25    6.97   0
   5 -17  -2  190.66    5.46   0
  -5  17   2  173.23    5.13   0
  -5 -17   2  168.97    4.43   0
   5  17  -2  167.91    5.57   0
   5  17  -2  186.82    5.37   0
   5  17  -2  171.06    5.13   0
  -4  17   2  111.21    4.74   0
   4  17  -2   98.48    4.95   0
   4  17  -2  109.47    4.75   0
   4 -17  -2  110.34    6.32   0
  -4 -17   2  103.96    4.92   0
   4 -17  -2  109.97    4.90   0
  -3  17   2   64.72    4.36   0
   3 -17  -2   73.47    4.53   0
  -3 -17   2   63.15    4.84   0
   3  17  -2   64.26    4.54   0
   3  17  -2   65.77    4.80   0
   3 -17  -2   64.81    5.54   0
  -2  17   2    5.68    3.07   0
  -2 -17   2    9.84    4.38   0
   2  17  -2    5.68    4.14   0
   2 -17  -2    6.56    3.14   0
   2 -17  -2    4.74    4.21   0
   2  17  -2   11.24    4.13   0
   1  17  -2  516.09    8.04   0
  -1 -17   2  495.09    7.79   0
  -1  17   2  504.48    7.65   0
   1  17  -2  537.40    6.93   0
   1 -17  -2  520.85    6.88   0
   1 -17  -2  507.70    8.59   0
  -1  17   2  526.43    6.83   0
   0  17   2  218.51    5.54   0
   0 -17  -2  242.43    5.67   0
   0  17  -2  245.47    5.70   0
   0 -17   2  213.20    7.10   0
   0  17  -2  225.79    6.74   0
   0  17   2  238.38    5.62   0
   0 -17  -2  225.07    5.94   0
  -1 -17  -2  105.97    4.66   0
  -1  17  -2  110.33    4.84   0
   1 -17   2  105.80    4.78   0
  -1 -17  -2  106.34    4.89   0
  -1  17  -2  105.06    7.40   0
   1  17   2  106.08    4.90   0
   1  17   2  107.36    4.64   0
  -2 -17  -2   40.47    4.38   0
   2 -17   2   42.33    4.41   0
  -2 -17  -2   39.92    3.59   0
   2  17   2   38.57    4.58   0
  -2  17  -2   39.33    3.29   0
   2  17   2   41.32    4.56   0
   3  17   2    3.80    4.29   0
   3 -17   2   -0.22    2.80   0
  -3  17  -2    1.76    3.99   0
  -3 -17  -2    0.59    4.33   0
   3  17   2    2.65    2.90   0
   4  17   2   33.52    4.56   0
  -4 -17  -2   32.06    3.45   0
   4  17   2   32.35    5.41   0
   4 -17   2   35.08    4.53   0
  -4  17  -2   30.43    3.32   0
   5  17   2    1.15    4.48   0
  -5  17  -2    3.46    4.61   0
   5  17   2    3.95    5.53   0
  -5 -17  -2    4.69    4.62   0
   5 -17   2    5.17    4.40   0
  -6  17  -2    3.95    4.55   0
   6  17   2    0.82    4.86   0
  -6 -17  -2   -0.27    3.46   0
   6 -17   2   -2.40    4.55   0
   6  17   2   -0.36    5.92   0
   6  17   2    0.37    5.34   0
   7  17   2   23.54    5.54   0
  -7  17  -2   28.53    5.20   0
   7  17   2   29.04    6.20   0
  -7 -17  -2   24.42    5.47   0
   7  17   2   28.30    7.50   0
   7 -17   2   23.77    5.23   0
  -8 -18   2    3.61    3.98   0
   8 -18  -2    6.32    6.68   0
   8 -18  -2    9.77    5.74   0
   8  18  -2    5.46    5.19   0
   8  18  -2    9.78    5.57   0
   8 -18  -2    5.47    7.21   0
  -8  18   2    6.64    5.21   0
   8  18  -2    2.98    3.81   0
  -7  18   2   10.35    4.86   0
   7  18  -2   15.83    5.12   0
  -7 -18   2   12.84    5.01   0
   7 -18  -2   16.45    6.06   0
   7 -18  -2   10.83    6.47   0
   7  18  -2   12.52    3.76   0
   7 -18  -2   18.71    5.31   0
   7  18  -2   13.50    4.79   0
  -6  18   2    2.89    4.36   0
   6 -18  -2    2.80    5.55   0
   6 -18  -2    0.84    4.75   0
   6  18  -2    0.28    3.26   0
   6 -18  -2    2.54    5.81   0
  -6 -18   2    2.07    3.31   0
   6  18  -2    2.71    4.16   0
   6  18  -2    2.12    4.89   0
   5  18  -2  138.91    4.17   0
   5  18  -2  157.46    5.44   0
   5  18  -2  152.68    5.46   0
  -5 -18   2  149.05    5.26   0
   5 -18  -2  143.40    7.60   0
   5 -18  -2  151.91    7.05   0
  -5  18   2  156.49    5.24   0
   5 -18  -2  166.06    5.43   0
  -4  18   2   21.09    3.06   0
   4 -18  -2   22.33    5.50   0
   4  18  -2   18.58    4.35   0
   4 -18  -2   21.78    3.40   0
  -4 -18   2   21.59    4.47   0
   4  18  -2   15.62    3.25   0
   3  18  -2    7.61    4.08   0
   3 -18  -2    4.81    5.35   0
  -3 -18   2   10.96    4.38   0
   3 -18  -2    3.13    4.19   0
  -3  18   2    2.28    3.97   0
   3  18  -2    3.14    4.31   0
   2  18  -2  133.91    5.03   0
   2  18  -2  123.13    5.15   0
  -2 -18   2  123.04    5.19   0
   2 -18  -2  137.26    4.95   0
   2 -18  -2  116.52    5.36   0
  -2  18   2  132.94    4.93   0
   1 -18  -2    7.01    4.25   0
  -1  18   2    7.11    4.10   0
  -1  18   2    9.79    4.13   0
   1  18  -2    5.40    3.01   0
  -1 -18   2    9.31    4.32   0
   1  18  -2    7.69    4.40   0
   1 -18  -2    8.01    4.46   0
   0  18  -2   36.69    4.66   0
   0 -18  -2   36.11    4.59   0
   0  18   2   37.43    4.44   0
   0 -18   2   32.96    5.26   0
   0  18  -2   34.88    4.30   0
   0 -18  -2   42.81    4.46   0
   0  18   2   35.43    4.23   0
   1 -18   2   31.44    3.01   0
  -1 -18  -2   27.98    4.23   0
  -1 -18  -2   27.62    3.14   0
  -1  18  -2   29.48    4.19   0
   1  18   2   24.16    3.10   0
  -1  18  -2   30.31    6.27   0
   1  18   2   25.52    4.07   0
   2 -18   2   16.36    3.07   0
  -2 -18  -2   15.38    4.46   0
   2  18   2   13.84    4.61   0
  -2  18  -2   21.42    4.15   0
  -2 -18  -2   15.16    4.24   0
   2  18   2   18.94    4.29   0
   3 -18   2  208.86    5.26   0
  -3  18  -2  204.03    5.19   0
   3  18   2  197.02    5.81   0
  -3 -18  -2  182.13    4.42   0
   3  18   2  184.52    4.28   0
  -4 -18  -2   -0.82    4.48   0
   4  18   2    3.18    4.40   0
   4 -18   2    0.71    4.16   0
   4  18   2    2.07    4.38   0
  -4  18  -2   -0.15    2.88   0
  -5  18  -2   28.29    4.40   0
   5  18   2   23.10    4.84   0
   5  18   2   27.25    5.07   0
  -5 -18  -2   28.77    3.63   0
   5 -18   2   28.17    4.55   0
  -6  18  -2    9.28    4.64   0
   6  18   2    8.58    5.72   0
   6 -18   2    8.01    3.40   0
   6  18   2    7.04    3.51   0
  -6 -18  -2    9.22    5.04   0
   6  18   2    6.10    6.08   0
  -7  18  -2   30.31    5.16   0
   7  18   2   31.83    5.60   0
   7  18   2   36.40    6.41   0
  -7 -18  -2   32.94    5.55   0
   7 -18   2   30.11    5.31   0
   7  18   2   30.84    7.76   0
   8  19  -2    2.16    4.01   0
   8 -19  -2    4.18    7.61   0
  -8 -19   2    4.22    3.98   0
   8  19  -2    3.89    6.36   0
   8 -19  -2    4.16    4.02   0
  -8  19   2    0.93    5.12   0
   8 -19  -2    3.74    8.07   0
   8  19  -2    2.78    5.80   0
   7  19  -2    9.73    4.79   0
   7  19  -2   15.37    5.21   0
  -7 -19   2   10.37    5.19   0
   7 -19  -2   12.09    3.64   0
   7 -19  -2   11.10    6.17   0
  -7  19   2   10.76    4.94   0
   7 -19  -2   11.31    7.44   0
   7  19  -2   13.81    5.39   0
   6 -19  -2    8.86    6.58   0
   6  19  -2   10.05    5.00   0
   6 -19  -2    8.47    6.72   0
   6  19  -2    7.18    4.38   0
  -6  19   2    8.69    4.64   0
  -6 -19   2    3.89    4.89   0
   6 -19  -2   13.04    4.68   0
   6  19  -2    8.69    4.65   0
   5  19  -2   89.97    3.74   0
   5 -19  -2   81.06    6.40   0
  -5  19   2   87.83    3.83   0
   5  19  -2   86.29    3.86   0
   5  19  -2   86.05    3.52   0
   5 -19  -2   95.41    5.21   0
  -5 -19   2   84.90    4.88   0
   5 -19  -2   91.19    6.69   0
   4 -19  -2   11.89    4.43   0
  -4  19   2    4.68    4.36   0
   4 -19  -2   10.32    5.31   0
  -4 -19   2   11.16    4.47   0
   4  19  -2   12.06    4.34   0
   4  19  -2   14.47    4.62   0
   3  19  -2  697.56    7.36   0
  -3 -19   2  639.69    6.86   0
   3  19  -2  649.92    7.75   0
   3 -19  -2  670.06    7.36   0
  -3  19   2  650.03    7.07   0
   3 -19  -2  649.46    9.69   0
   2 -19  -2  235.70    6.72   0
   2  19  -2  250.87    6.13   0
   2  19  -2  249.78    5.55   0
   2 -19  -2  252.11    5.63   0
  -2  19   2  249.26    5.52   0
  -2 -19   2  228.26    5.88   0
  -1  19   2   64.00    4.46   0
  -1  19   2   60.30    5.45   0
   1  19  -2   64.10    4.69   0
   1 -19  -2   60.56    4.71   0
   1 -19  -2   61.25    3.44   0
   1  19  -2   67.14    4.60   0
  -1 -19   2   57.80    4.65   0
   0 -19  -2  162.51    5.17   0
   0  19  -2  170.83    5.11   0
   0 -19  -2  150.07    5.45   0
   0  19   2  159.00    5.20   0
   0 -19   2  150.03    5.74   0
   0  19   2  168.85    5.11   0
   0  19  -2  150.84    6.69   0
  -1  19  -2   67.02    6.88   0
   1 -19   2   65.19    4.34   0
  -1 -19  -2   65.77    4.56   0
  -1  19  -2   67.22    4.25   0
  -1 -19  -2   71.07    4.73   0
   1  19   2   70.44    4.64   0
   1  19   2   64.74    4.50   0
   2  19   2  623.68    7.65   0
  -2 -19  -2  598.06    6.74   0
  -2  19  -2  601.34    6.85   0
  -2 -19  -2  562.27    7.34   0
   2 -19   2  614.88    6.87   0
   2  19   2  552.05    6.31   0
   3 -19   2  656.00    7.11   0
  -3  19  -2  634.56    6.37   0
  -3 -19  -2  615.17    6.64   0
   3  19   2  693.56    8.02   0
   3  19   2  630.38    6.61   0
   4 -19   2  100.08    5.14   0
  -4  19  -2   99.10    3.98   0
  -4 -19  -2   90.65    5.15   0
   4  19   2  105.25    5.37   0
   4  19   2   95.20    5.07   0
   5 -19   2   51.02    3.52   0
   5  19   2   53.81    4.94   0
  -5 -19  -2   54.84    5.09   0
   5  19   2   53.22    5.38   0
  -5  19  -2   52.53    4.77   0
  -6  19  -2    3.91    4.73   0
   6  19   2    3.40    3.78   0
   6 -19   2    5.72    4.87   0
  -6 -19  -2    2.31    4.99   0
   6  19   2    6.17    6.06   0
   6  19   2    3.56    5.51   0
  -7 -19  -2   18.73    5.60   0
  -7  19  -2   10.52    5.28   0
   7  19   2   12.70    6.80   0
   7  19   2   14.18    6.42   0
   7  19   2   20.86    5.62   0
   7 -19   2   14.25    5.34   0
   7  20  -2   47.74    5.54   0
   7  20  -2   38.97    5.06   0
  -7 -20   2   44.65    5.50   0
   7 -20  -2   45.41    8.35   0
   7 -20  -2   58.66    5.75   0
  -7  20   2   40.90    3.85   0
   7 -20  -2   41.84    7.93   0
   7  20  -2   51.27    5.69   0
  -6 -20   2   93.32    5.21   0
   6  20  -2   90.87    5.32   0
  -6  20   2   86.70    3.91   0
   6 -20  -2  103.19    5.45   0
   6  20  -2   80.56    5.44   0
   6  20  -2   86.85    4.91   0
   6 -20  -2   91.44    8.26   0
   6 -20  -2   91.99    8.22   0
   5  20  -2   16.37    3.57   0
  -5 -20   2   17.42    4.51   0
   5  20  -2   16.94    3.12   0
  -5  20   2   19.06    4.39   0
   5  20  -2   16.82    4.62   0
   5 -20  -2   17.64    6.69   0
   5 -20  -2   11.37    3.37   0
   5 -20  -2   18.72    6.72   0
   4  20  -2   72.02    4.70   0
   4  20  -2   71.93    5.30   0
   4 -20  -2   87.18    5.06   0
  -4 -20   2   71.32    3.86   0
   4 -20  -2   70.94    6.29   0
  -4  20   2   78.84    3.68   0
   3  20  -2   28.10    4.36   0
  -3 -20   2   19.89    4.60   0
   3 -20  -2   20.82    3.40   0
  -3  20   2   25.46    3.19   0
   3  20  -2   25.59    4.64   0
   3 -20  -2   22.71    6.04   0
   2 -20  -2   98.90    5.02   0
  -2  20   2  101.20    4.82   0
   2  20  -2   99.38    3.90   0
   2  20  -2   92.06    5.04   0
   2 -20  -2   97.68    6.23   0
  -2 -20   2  101.26    5.04   0
  -1  20   2   31.40    4.24   0
  -1 -20   2   33.29    5.24   0
   1  20  -2   33.80    4.54   0
   1 -20  -2   40.05    4.50   0
   1 -20  -2   39.04    4.42   0
   1  20  -2   28.74    5.38   0
  -1  20   2   35.68    4.34   0
   0  20   2    2.85    4.16   0
   0 -20  -2    4.93    4.32   0
   0 -20  -2    8.63    2.85   0
   0  20   2    5.22    4.15   0
   0  20  -2    7.32    5.39   0
   0  20  -2    9.12    4.17   0
   0 -20   2    3.47    3.95   0
   1 -20   2   32.92    3.28   0
  -1 -20  -2   35.17    4.28   0
  -1  20  -2   36.90    4.48   0
   1  20   2   34.42    4.35   0
  -1 -20  -2   34.34    4.66   0
  -1  20  -2   28.00    5.56   0
   1  20   2   25.35    4.38   0
   2  20   2   38.31    4.82   0
   2 -20   2   36.04    3.34   0
  -2 -20  -2   42.90    4.68   0
  -2  20  -2   40.01    3.39   0
  -2 -20  -2   36.46    4.90   0
   2  20   2   37.33    4.39   0
  -3 -20  -2    2.70    4.52   0
   3 -20   2   -0.96    3.08   0
  -3  20  -2    2.75    4.15   0
   3  20   2    3.39    4.33   0
   3  20   2   -3.38    4.53   0
   4 -20   2   -1.96    3.33   0
  -4 -20  -2    2.03    3.16   0
   4  20   2   -0.76    5.04   0
  -4  20  -2   -1.35    4.67   0
   4  20   2   -1.10    4.44   0
  -5  20  -2  137.20    5.27   0
   5 -20   2  113.68    5.54   0
  -5 -20  -2  111.48    4.28   0
   5  20   2  126.26    7.18   0
   5  20   2  122.85    5.51   0
  -6  20  -2   63.77    5.31   0
   6 -20   2   73.72    5.46   0
   6  20   2   69.99    5.44   0
   6  20   2   80.44    5.83   0
  -6 -20  -2   62.30    4.09   0
   6  20   2   62.06    4.12   0
   7  20   2   11.37    5.30   0
   7 -20   2    8.97    5.44   0
  -7  20  -2    9.67    5.31   0
   7  20   2    0.85    3.81   0
  -7 -20  -2   11.23    4.09   0
   7  20   2   14.40    6.86   0
   7 -21  -2   13.63    8.83   0
   7  21  -2   16.29    4.97   0
   7 -21  -2   15.40    9.36   0
  -7 -21   2    6.93    5.49   0
   7 -21  -2   16.29    3.95   0
   7  21  -2   14.10    5.38   0
  -7  21   2   18.52    5.05   0
   7  21  -2   12.23    5.54   0
   6 -21  -2  122.32    4.63   0
   6  21  -2  127.71    5.77   0
   6  21  -2  133.22    5.48   0
  -6 -21   2  137.64    5.53   0
  -6  21   2  147.39    5.56   0
   6 -21  -2  133.82   10.05   0
   6  21  -2  145.71    5.78   0
   6 -21  -2  141.01    9.90   0
  -5 -21   2  234.42    5.76   0
   5  21  -2  247.18    6.17   0
   5  21  -2  230.00    4.91   0
   5 -21  -2  243.52    6.04   0
   5  21  -2  233.64    5.72   0
  -5  21   2  238.14    4.66   0
   5 -21  -2  230.47    9.19   0
   5 -21  -2  239.25    9.48   0
  -4  21   2   28.66    4.54   0
   4  21  -2   28.53    4.55   0
   4 -21  -2   27.50    4.74   0
   4  21  -2   31.56    4.84   0
  -4 -21   2   32.04    4.67   0
   4 -21  -2   28.60    5.78   0
  -3  21   2   14.83    3.12   0
   3 -21  -2   18.84    4.52   0
  -3 -21   2   14.37    4.44   0
   3  21  -2   13.71    4.55   0
   3 -21  -2   12.90    5.36   0
   3  21  -2   16.43    4.64   0
   2 -21  -2  160.80    5.30   0
   2  21  -2  170.91    5.40   0
  -2 -21   2  147.90    5.08   0
   2 -21  -2  157.39    6.22   0
   2  21  -2  156.10    5.48   0
  -2  21   2  153.80    5.01   0
   1 -21  -2  558.22    6.14   0
  -1  21   2  545.78    7.77   0
  -1 -21   2  532.26    7.94   0
   1  21  -2  568.55    7.20   0
   1  21  -2  560.59    8.09   0
   1 -21  -2  528.49    8.11   0
  -1  21   2  572.00    6.80   0
   0 -21   2  226.24    7.34   0
   0  21   2  235.83    5.93   0
   0  21  -2  246.49    5.54   0
   0  21   2  229.75    4.67   0
   0 -21  -2  244.12    6.20   0
   0 -21  -2  249.50    5.47   0
   0  21  -2  235.42    6.75   0
  -1  21  -2   18.99    5.97   0
  -1 -21  -2   24.54    4.11   0
  -1  21  -2   26.20    4.42   0
  -1 -21  -2   17.59    4.64   0
   1  21   2   18.06    4.30   0
   1  21   2   18.76    4.25   0
  -2  21  -2   44.85    3.30   0
   2 -21   2   42.76    4.37   0
  -2 -21  -2   45.30    4.79   0
   2  21   2   51.97    4.51   0
  -2 -21  -2   45.27    4.22   0
   2  21   2   38.10    4.53   0
   3 -21   2  223.64    5.44   0
  -3 -21  -2  215.97    5.79   0
   3  21   2  209.33    5.56   0
  -3  21  -2  206.41    4.33   0
   3  21   2  222.15    5.89   0
   4  21   2  289.08    6.17   0
   4  21   2  318.01    6.71   0
  -4 -21  -2  308.23    6.29   0
   4 -21   2  295.71    6.09   0
  -4  21  -2  297.02    5.99   0
   5 -21   2   14.00    4.77   0
  -5 -21  -2   14.19    4.92   0
   5  21   2    7.12    5.14   0
  -5  21  -2    9.24    4.68   0
   5  21   2   16.09    4.95   0
  -6  21  -2    1.89    4.95   0
   6  21   2    3.46    6.59   0
   6 -21   2   -1.93    4.65   0
  -6 -21  -2    4.89    5.26   0
   6  21   2    4.10    5.15   0
   6  21   2    2.10    4.81   0
   7  22  -2   32.14    6.14   0
   7  22  -2   27.43    5.63   0
  -7  22   2   37.82    5.45   0
   7 -22  -2   41.11    5.84   0
   7  22  -2   -2.34    3.81   0
  -7 -22   2   36.11    4.14   0
   6 -22  -2   36.46    5.16   0
   6  22  -2   32.32    4.95   0
  -6  22   2   28.33    3.80   0
   6  22  -2   28.87    3.87   0
  -6 -22   2   29.09    5.08   0
   6 -22  -2   27.41    9.46   0
   6 -22  -2   30.42    9.62   0
   6  22  -2   34.31    3.86   0
   5  22  -2   -1.57    4.60   0
  -5  22   2   -2.07    4.58   0
   5 -22  -2    0.27    6.60   0
  -5 -22   2   -0.19    3.10   0
   5 -22  -2   -1.32    4.83   0
   5  22  -2    0.48    4.46   0
   5  22  -2    2.37    4.67   0
   5 -22  -2    0.52    6.84   0
   4  22  -2    2.76    4.79   0
  -4 -22   2    2.65    4.86   0
   4  22  -2    0.62    4.95   0
  -4  22   2    4.76    4.34   0
   4 -22  -2    0.93    5.78   0
   4 -22  -2    5.19    4.63   0
  -3  22   2  151.90    5.07   0
  -3 -22   2  145.69    5.41   0
   3 -22  -2  151.46    4.25   0
   3  22  -2  148.55    4.17   0
   3  22  -2  143.94    5.55   0
   3 -22  -2  144.06    6.92   0
  -2  22   2  112.80    4.89   0
   2 -22  -2  111.44    5.91   0
  -2 -22   2  104.95    4.92   0
   2 -22  -2  110.55    4.98   0
   2  22  -2  112.34    5.05   0
   2  22  -2  115.78    5.03   0
  -1  22   2    2.10    4.29   0
  -1  22   2    1.94    3.91   0
   1 -22  -2    1.31    4.36   0
   1 -22  -2    4.40    4.51   0
  -1 -22   2   -0.24    5.04   0
   1  22  -2    3.11    4.61   0
   1  22  -2   -0.29    4.30   0
   0  22   2  460.13    6.98   0
   0 -22  -2  466.63    7.47   0
   0  22  -2  456.04    5.78   0
   0 -22  -2  508.55    6.73   0
   0 -22   2  466.49    8.38   0
   0  22   2  473.86    6.54   0
   0  22  -2  464.06    9.30   0
  -1  22  -2   66.16    4.70   0
  -1 -22  -2   60.07    3.52   0
  -1  22  -2   60.72    6.81   0
   1  22   2   59.05    4.59   0
  -1 -22  -2   66.57    4.84   0
   1  22   2   65.83    4.69   0
   2  22   2   13.19    4.49   0
   2 -22   2   12.36    4.22   0
  -2 -22  -2   12.48    4.43   0
  -2  22  -2   13.44    4.23   0
  -2 -22  -2   10.89    4.54   0
   2  22   2   12.73    4.44   0
   3 -22   2   71.15    4.74   0
  -3  22  -2   67.87    4.76   0
   3  22   2   68.39    5.16   0
   3  22   2   76.06    5.04   0
  -3 -22  -2   64.70    4.92   0
  -4  22  -2   45.14    4.62   0
   4 -22   2   54.40    4.89   0
   4  22   2   60.39    5.25   0
   4  22   2   53.40    5.02   0
  -4 -22  -2   49.51    5.02   0
   5 -22   2   84.73    5.29   0
  -5 -22  -2   56.43    5.23   0
   5  22   2   84.15    5.72   0
   5  22   2   69.32    5.30   0
  -5  22  -2   72.70    5.07   0
   6 -22   2   39.39    4.04   0
   6  22   2   41.30    5.38   0
  -6 -22  -2   38.09    4.06   0
   6  22   2   37.42    5.84   0
   6  22   2   32.96    5.51   0
  -6  22  -2   43.37    5.28   0
   6  23  -2   14.27    5.08   0
  -6 -23   2    9.04    5.01   0
  -6  23   2   15.73    4.82   0
   6  23  -2   15.57    5.58   0
   6  23  -2   10.83    5.36   0
   6 -23  -2   14.02    3.74   0
   5 -23  -2   50.07    5.16   0
   5  23  -2   47.35    4.94   0
  -5 -23   2   45.46    5.18   0
   5  23  -2   45.74    4.14   0
   5 -23  -2   47.08    8.88   0
   5 -23  -2   40.66    8.40   0
  -5  23   2   44.18    4.80   0
   5  23  -2   53.70    5.27   0
  -4  23   2    5.58    4.35   0
   4 -23  -2    4.47    6.80   0
  -4 -23   2    2.09    4.64   0
   4 -23  -2    6.70    4.76   0
   4  23  -2    5.75    4.78   0
   4  23  -2    2.91    4.82   0
  -3  23   2   -0.19    4.26   0
   3  23  -2    1.49    4.52   0
   3 -23  -2    5.20    4.46   0
  -3 -23   2    5.26    4.49   0
   3  23  -2   -0.07    4.48   0
   3 -23  -2    1.57    5.83   0
  -2 -23   2   62.65    4.95   0
   2 -23  -2   66.64    5.38   0
   2  23  -2   69.30    4.80   0
   2  23  -2   62.25    4.93   0
   2 -23  -2   66.21    4.76   0
  -2  23   2   67.45    4.55   0
  -1  23   2   98.69    5.27   0
   1 -23  -2   96.53    6.33   0
  -1 -23   2  101.63    5.10   0
   1  23  -2  111.53    4.86   0
   1  23  -2  103.56    5.27   0
  -1  23   2  101.67    3.72   0
   1 -23  -2  104.06    4.80   0
   0  23   2   24.52    4.41   0
   0 -23  -2   26.11    3.23   0
   0 -23  -2   27.91    4.50   0
   0  23  -2   26.43    4.49   0
   0  23   2   33.44    3.34   0
   0 -23   2   24.53    4.64   0
   0  23  -2   29.04    4.66   0
   1  23   2   15.85    4.42   0
  -1  23  -2   16.53    5.66   0
  -1 -23  -2   15.66    3.14   0
  -1 -23  -2   22.21    4.72   0
  -1  23  -2   21.95    4.28   0
   1  23   2   20.19    4.45   0
  -2  23  -2   84.07    4.74   0
   2 -23   2   82.15    3.70   0
  -2 -23  -2   80.01    5.10   0
   2  23   2   88.39    4.84   0
  -2 -23  -2   81.20    4.05   0
   2  23   2   83.36    5.07   0
  -3  23  -2  186.48    4.31   0
   3  23   2  195.12    5.66   0
   3  23   2  222.04    5.84   0
  -3 -23  -2  215.66    5.88   0
   3 -23   2  220.83    5.49   0
   4 -23   2   55.27    4.96   0
  -4 -23  -2   43.64    5.13   0
   4  23   2   57.43    5.09   0
   4  23   2   59.47    5.22   0
  -4  23  -2   50.51    3.62   0
   5 -23   2    2.44    4.82   0
  -5  23  -2   -0.75    4.79   0
  -5 -23  -2   -1.75    3.56   0
   5  23   2    6.91    5.41   0
   5  23   2   -2.07    5.05   0
  -6  23  -2    8.93    5.22   0
   6 -23   2   13.08    5.26   0
  -6 -23  -2   11.90    5.45   0
   6  23   2    8.75    5.37   0
   6  23   2    0.16    5.33   0
   6  23   2   11.32    5.74   0
  -6  24   2    6.36    4.89   0
   6  24  -2    7.50    4.99   0
  -6 -24   2   14.81    5.10   0
   6 -24  -2   14.17    5.31   0
   6  24  -2    7.31    5.74   0
   6  24  -2   11.76    5.56   0
   5 -24  -2   12.90    4.98   0
   5 -24  -2    7.33    8.76   0
  -5  24   2    6.50    3.39   0
   5 -24  -2    6.99    9.25   0
   5  24  -2   15.65    5.28   0
   5  24  -2   11.86    5.36   0
  -5 -24   2    4.06    3.65   0
  -4  24   2   46.52    4.96   0
   4 -24  -2   47.32    7.91   0
  -4 -24   2   48.55    5.09   0
   4 -24  -2   42.21    3.72   0
   4  24  -2   50.11    5.48   0
   4  24  -2   48.10    5.26   0
  -3  24   2  155.76    5.33   0
   3 -24  -2  164.31    4.41   0
   3  24  -2  165.15    5.70   0
   3 -24  -2  158.21    7.94   0
  -3 -24   2  159.42    5.43   0
   3  24  -2  173.12    4.50   0
  -2 -24   2    2.71    4.52   0
   2  24  -2    5.74    4.48   0
   2 -24  -2    8.69    4.92   0
   2  24  -2    7.73    4.51   0
   2 -24  -2    5.90    4.60   0
  -2  24   2    9.34    4.36   0
   1  24  -2   29.67    3.33   0
   1 -24  -2   22.48    4.41   0
  -1  24   2   22.75    4.54   0
  -1  24   2   19.66    5.30   0
   1  24  -2   22.43    4.70   0
   1 -24  -2   23.96    4.74   0
  -1 -24   2   25.25    4.41   0
   0  24   2   -0.08    4.36   0
   0  24   2    3.45    4.24   0
   0 -24  -2    5.34    3.10   0
   0 -24   2    0.62    5.47   0
   0  24  -2    6.24    4.28   0
   0 -24  -2    0.92    4.61   0
   0  24  -2    4.39    5.57   0
   1  24   2   24.86    4.81   0
  -1  24  -2   25.56    4.38   0
  -1 -24  -2   22.39    3.36   0
  -1 -24  -2   18.76    4.86   0
   1  24   2   23.75    3.33   0
  -1  24  -2   23.22    6.54   0
  -2 -24  -2  171.67    5.71   0
   2 -24   2  159.96    5.24   0
  -2 -24  -2  162.87    5.61   0
  -2  24  -2  140.86    5.18   0
   2  24   2  160.13    5.84   0
   2  24   2  158.07    5.13   0
  -3 -24  -2  125.42    5.29   0
   3 -24   2  121.92    3.89   0
   3  24   2  131.11    5.27   0
   3  24   2  139.63    5.53   0
  -3  24  -2  136.99    4.97   0
   4 -24   2   -1.96    4.60   0
  -4 -24  -2   -3.10    3.35   0
  -4  24  -2    2.70    4.54   0
   4  24   2   -0.45    4.79   0
   4  24   2   -0.23    4.97   0
   5 -24   2    7.83    3.67   0
  -5 -24  -2   11.51    5.25   0
   5  24   2    9.88    5.45   0
   5  24   2    8.35    5.23   0
  -5  24  -2    6.25    4.83   0
  -6  24  -2   42.86    5.45   0
   6 -24   2   56.03    5.80   0
  -6 -24  -2   42.80    5.50   0
   6  24   2    6.36    5.53   0
   6  24   2   38.36    6.72   0
   6  24   2   42.64    6.14   0
   6  25  -2  176.14    6.04   0
  -6 -25   2  130.47    4.88   0
   6  25  -2  116.12    6.55   0
   6  25  -2  135.47    6.62   0
   6 -25  -2  134.22    4.92   0
  -6  25   2  111.93    6.11   0
   5  25  -2   68.35    4.25   0
  -5 -25   2   78.02    5.47   0
  -5  25   2   67.92    4.04   0
   5 -25  -2   71.33    5.53   0
   5  25  -2   69.05    5.72   0
  -4 -25   2  206.05    5.99   0
  -4  25   2  221.14    5.84   0
   4 -25  -2  213.51    6.03   0
   4 -25  -2  212.37   10.33   0
   4  25  -2  241.29    6.14   0
   4  25  -2  199.56    5.03   0
  -3 -25   2   67.91    5.24   0
   3  25  -2   67.12    4.05   0
   3 -25  -2   73.79    5.15   0
   3  25  -2   78.85    5.08   0
   3 -25  -2   74.19    6.58   0
  -3  25   2   70.02    3.75   0
   2 -25  -2   12.62    4.65   0
  -2 -25   2   14.42    4.51   0
  -2  25   2   12.93    3.21   0
   2  25  -2   14.73    4.78   0
   2 -25  -2   13.52    4.85   0
   2  25  -2   16.17    4.50   0
   1 -25  -2   92.10    4.86   0
  -1  25   2   86.95    5.04   0
   1  25  -2   83.53    5.02   0
   1 -25  -2   79.10    5.32   0
   1  25  -2   76.55    5.00   0
  -1 -25   2   84.25    5.36   0
  -1  25   2   85.84    4.81   0
   0  25   2  138.33    5.38   0
   0 -25  -2  139.26    5.08   0
   0 -25  -2  145.51    5.65   0
   0  25  -2  140.70    5.25   0
   0  25   2  132.72    5.08   0
   0 -25   2  137.60    6.75   0
   0  25  -2  145.09    6.02   0
  -1 -25  -2   -2.10    3.05   0
   1  25   2   -0.08    4.36   0
  -1  25  -2    1.65    4.53   0
  -1  25  -2    1.22    6.32   0
   1  25   2    3.54    4.38   0
  -1 -25  -2    2.57    4.59   0
   2  25   2   50.36    3.82   0
  -2 -25  -2   49.87    5.23   0
  -2  25  -2   45.14    3.50   0
   2  25   2   50.36    5.05   0
   3  25   2    4.14    3.23   0
   3 -25   2    8.74    3.14   0
  -3 -25  -2    0.65    4.76   0
  -3  25  -2    4.20    4.59   0
   3  25   2    2.04    4.54   0
   4  25   2    7.47    3.66   0
  -4 -25  -2    7.75    3.73   0
   4  25   2    9.41    3.67   0
   4 -25   2    8.76    3.38   0
  -4  25  -2    8.05    4.72   0
   5  25   2    4.20    5.41   0
   5 -25   2    5.61    4.99   0
  -5  25  -2    1.01    4.73   0
  -5 -25  -2    6.21    5.25   0
   5  25   2    0.98    5.24   0
   5  26  -2   33.61    5.82   0
  -5  26   2   24.52    5.14   0
   5 -26  -2   31.60    5.39   0
   5  26  -2   31.24    5.85   0
  -5 -26   2   25.74    3.76   0
  -4  26   2   72.89    5.22   0
   4 -26  -2   82.66    5.45   0
  -4 -26   2   79.90    5.44   0
   4  26  -2   79.02    5.61   0
   4  26  -2   87.40    4.35   0
   4 -26  -2   89.26    8.75   0
  -3  26   2   75.95    3.84   0
  -3 -26   2   81.90    5.45   0
   3  26  -2   81.28    5.27   0
   3 -26  -2   83.89    7.05   0
   3  26  -2   86.56    5.22   0
   3 -26  -2   81.90    3.96   0
  -2 -26   2   88.85    5.24   0
   2 -26  -2   99.49    6.85   0
   2  26  -2   94.15    4.10   0
   2 -26  -2  105.26    4.07   0
   2  26  -2  104.31    5.36   0
  -2  26   2   87.39    5.07   0
   1 -26  -2    7.07    4.71   0
  -1  26   2    9.49    4.71   0
   1 -26  -2    8.27    4.71   0
  -1 -26   2    9.75    4.75   0
   1  26  -2   10.08    4.61   0
   1  26  -2    5.65    5.44   0
  -1  26   2    6.50    3.26   0
   0 -26   2  101.57    5.68   0
   0  26   2   98.18    5.27   0
   0 -26  -2  107.91    5.13   0
   0 -26  -2   97.96    5.41   0
   0  26  -2   95.34    5.10   0
   0  26   2   99.33    5.14   0
   0  26  -2   94.59    6.68   0
   1  26   2  197.68    5.98   0
  -1 -26  -2  184.06    4.49   0
  -1  26  -2  204.70    5.39   0
  -1 -26  -2  192.35    6.15   0
   1  26   2  189.78    5.48   0
  -1  26  -2  189.44    9.07   0
   2  26   2   46.66    4.97   0
  -2  26  -2   47.31    3.49   0
   2  26   2   48.08    5.06   0
  -2 -26  -2   45.35    5.13   0
   3 -26   2  161.60    5.51   0
   3  26   2  151.52    5.80   0
  -3 -26  -2  138.24    5.98   0
  -3  26  -2  155.48    5.39   0
   3  26   2  144.44    6.09   0
   4 -26   2   -0.82    4.84   0
  -4 -26  -2    3.12    4.89   0
   4  26   2    1.06    3.43   0
   4  26   2    3.06    5.29   0
  -4  26  -2    2.60    4.65   0
   5 -26   2  251.21    6.94   0
   5  26   2  278.64    7.02   0
  -5 -26  -2  205.58    6.94   0
   5  26   2  246.39    8.18   0
  -5  26  -2  184.36    5.69   0
   5 -27  -2  114.00    6.04   0
  -5  27   2   84.92    5.83   0
  -5 -27   2  108.67    6.06   0
   5  27  -2   89.05    6.17   0
   5  27  -2  106.16    6.46   0
  -4  27   2   14.30    4.92   0
   4 -27  -2   16.91    5.06   0
   4  27  -2   17.90    5.31   0
   4  27  -2   16.72    5.18   0
   4 -27  -2   18.97    8.64   0
  -4 -27   2   18.93    5.02   0
  -3  27   2   85.32    5.21   0
   3 -27  -2   96.19    5.48   0
  -3 -27   2   89.75    5.45   0
   3  27  -2   95.61    5.31   0
   3 -27  -2   95.94    7.24   0
   3  27  -2   84.13    5.58   0
   2 -27  -2   41.58    4.82   0
   2  27  -2   41.18    5.01   0
   2  27  -2   38.58    5.01   0
  -2  27   2   41.82    4.71   0
   2 -27  -2   34.00    6.60   0
  -2 -27   2   37.30    4.97   0
   1 -27  -2  108.23    4.03   0
   1  27  -2  105.20    5.25   0
   1 -27  -2  110.99    7.17   0
   1  27  -2  105.07    6.01   0
  -1 -27   2  103.10    5.66   0
  -1  27   2  112.93    5.09   0
   0  27   2  199.38    6.26   0
   0  27  -2  198.25    4.59   0
   0 -27  -2  193.07    7.31   0
   0  27   2  192.69    4.59   0
   0  27  -2  198.51    7.86   0
   0 -27  -2  213.52    5.75   0
   0 -27   2  207.54    6.70   0
  -1 -27  -2    0.46    3.07   0
  -1 -27  -2    3.47    4.81   0
  -1  27  -2    4.50    4.48   0
   1  27   2    5.82    4.54   0
   1  27   2    2.41    4.54   0
  -2  27  -2   64.38    4.88   0
   2  27   2   78.72    5.37   0
  -2 -27  -2   69.31    4.20   0
   2  27   2   65.02    4.12   0
  -3  27  -2   15.21    4.76   0
   3  27   2   13.45    3.75   0
  -3 -27  -2   10.27    5.30   0
   3  27   2   15.86    4.96   0
   4 -27   2    4.00    5.19   0
  -4  27  -2   10.71    4.76   0
   4  27   2   10.94    5.41   0
   4  27   2    2.53    5.17   0
  -4 -27  -2    4.13    5.25   0
  -5  28   2   -1.34    4.96   0
   5  28  -2   11.01    5.67   0
   5  28  -2   16.02    4.00   0
   5 -28  -2    8.87    3.83   0
  -5 -28   2   13.78    5.52   0
   4  28  -2   67.79    4.46   0
   4 -28  -2   89.29    5.63   0
  -4 -28   2   75.57    5.58   0
   4 -28  -2   74.74   10.59   0
   4 -28  -2   75.81   11.05   0
  -4  28   2   82.14    5.40   0
   4  28  -2   54.67    5.83   0
  -3  28   2    7.58    5.03   0
  -3 -28   2   43.20    5.31   0
   3 -28  -2   38.74    6.90   0
   3  28  -2   40.80    5.54   0
   3 -28  -2   38.77    5.17   0
   3  28  -2   35.88    3.84   0
   2  28  -2    8.44    4.92   0
   2 -28  -2    9.54    4.84   0
  -2 -28   2    5.26    4.95   0
  -2  28   2    3.70    3.34   0
   2  28  -2    5.12    5.05   0
   2 -28  -2    6.94    6.52   0
   1 -28  -2  125.16    6.03   0
   1 -28  -2  118.09    5.25   0
  -1 -28   2  118.75    5.77   0
   1  28  -2  106.93    4.21   0
  -1  28   2  112.39    4.16   0
   1  28  -2  122.97    5.91   0
   0  28  -2   33.13    6.26   0
   0 -28  -2   34.22    4.75   0
   0  28  -2   28.72    3.51   0
   0 -28   2   32.93    6.24   0
   0 -28  -2   33.20    5.36   0
   0  28   2   33.62    4.76   0
   0  28   2   28.50    6.01   0
   1  28   2   56.17    5.39   0
  -1 -28  -2   62.50    5.54   0
  -1 -28  -2   66.86    3.96   0
  -1  28  -2   73.74    5.19   0
   1  28   2   67.74    5.05   0
   2  28   2    8.21    4.96   0
   2  28   2   11.99    4.93   0
  -2  28  -2   12.15    4.72   0
  -2 -28  -2    8.62    5.15   0
  -3  28  -2    7.50    3.55   0
  -3 -28  -2    7.35    3.81   0
   3  28   2    7.42    5.16   0
   3  28   2   10.14    5.40   0
  -4 -28  -2   41.32    5.65   0
   4  28   2   58.12    5.62   0
  -4  28  -2   31.33    4.08   0
   4  28   2   46.82    5.61   0
   4 -29  -2   -0.39    3.79   0
   4  29  -2    2.05    5.24   0
   4 -29  -2    0.05   11.59   0
   4 -29  -2    0.64   11.27   0
  -4 -29   2    4.50    3.85   0
   4  29  -2   -2.11    5.23   0
  -4  29   2    2.22    5.04   0
  -3 -29   2   83.82    4.56   0
  -3  29   2   61.52    4.25   0
   3  29  -2   89.75    5.67   0
   3 -29  -2   72.83    4.28   0
   3 -29  -2   76.06    7.73   0
   3  29  -2   98.64    5.98   0
   2 -29  -2    5.81    3.46   0
   2 -29  -2    5.11    6.70   0
  -2 -29   2    1.71    4.92   0
   2  29  -2   11.50    3.65   0
   2  29  -2    4.28    5.05   0
  -2  29   2    2.03    4.80   0
   1  29  -2   15.46    5.03   0
   1 -29  -2    0.62    5.00   0
  -1 -29   2   14.20    5.12   0
   1 -29  -2   19.30    5.41   0
  -1  29   2   14.46    4.90   0
   1  29  -2   13.66    5.19   0
   0  29  -2   21.10    6.38   0
   0  29   2   18.97    5.18   0
   0 -29  -2   12.75    3.59   0
   0 -29  -2   17.98    5.43   0
   0 -29   2   21.12    6.36   0
   0  29  -2   19.42    3.58   0
   0  29   2   19.04    3.61   0
   1  29   2   25.13    5.01   0
  -1 -29  -2   23.71    3.74   0
  -1  29  -2   31.11    4.95   0
  -1 -29  -2   25.01    5.16   0
   1  29   2   20.02    5.02   0
   2  29   2   -2.19    5.04   0
   2  29   2    2.36    3.66   0
  -2  29  -2    4.62    4.83   0
  -2 -29  -2   -0.58    5.20   0
   3  29   2    4.09    5.31   0
  -3 -29  -2    7.05    5.40   0
   3  29   2    3.48    5.51   0
  -3  29  -2    7.68    4.95   0
  -3  30   2    4.74    4.98   0
   3 -30  -2   57.77    5.49   0
   3 -30  -2   54.96    8.58   0
  -3 -30   2   49.82    5.66   0
   3  30  -2   68.98    5.82   0
   3  30  -2   52.37    5.73   0
  -2 -30   2    3.97    6.37   0
   2  30  -2    5.72    5.18   0
   2 -30  -2    4.47    5.34   0
   2  30  -2    0.25    5.23   0
   2 -30  -2    5.03    4.95   0
  -2  30   2    2.04    3.44   0
   1 -30  -2    9.78    6.63   0
   1 -30  -2   11.87    5.02   0
  -1 -30   2    7.92    5.09   0
  -1  30   2    6.03    3.55   0
   1  30  -2    9.87    6.41   0
   1  30  -2   10.61    5.12   0
   0  30  -2    3.62    6.29   0
   0  30   2    3.18    4.79   0
   0 -30  -2   -1.49    3.49   0
   0 -30   2    1.50    6.05   0
   0 -30  -2    0.42    5.20   0
   0  30  -2    2.79    5.02   0
   0  30   2   -1.00    4.91   0
   1  30   2   70.67    5.55   0
  -1 -30  -2   62.67    4.15   0
  -1  30  -2   82.33    5.26   0
   1  30   2   70.67    4.28   0
  -1 -30  -2   67.90    6.01   0
   2  30   2   39.73    5.75   0
  -2  30  -2   25.68    5.10   0
  -2 -30  -2   38.19    4.36   0
   2  30   2   53.72    5.74   0
  -3 -30  -2   -1.06    5.73   0
   3  30   2    7.32    5.42   0
   3  30   2    5.64    5.10   0
  -3  30  -2    1.32    5.06   0
  -2 -31   2   30.46    5.80   0
   2 -31  -2   39.77    5.42   0
   2 -31  -2   41.26    7.21   0
   2  31  -2   25.03    7.24   0
   2  31  -2   35.27    5.47   0
  -2  31   2   24.73    5.03   0
  -1 -31   2   53.38    7.03   0
  -1  31   2   58.32    5.40   0
   1 -31  -2   57.47    4.17   0
   1  31  -2   59.56    5.62   0
   1 -31  -2   58.02    7.17   0
   1  31  -2   56.28    5.86   0
   0  31  -2  137.44    8.52   0
   0  31   2  158.93    5.83   0
   0 -31  -2  135.85    4.89   0
   0 -31   2  163.97    8.31   0
   0 -31  -2  181.99    7.13   0
   0  31  -2  118.68    5.98   0
   0  31   2  133.07    7.02   0
  -1  31  -2    0.19    4.98   0
   1  31   2    1.24    5.26   0
  -1 -31  -2   -3.96    5.33   0
   1  31   2    3.02    5.44   0
   2  31   2   99.33    6.47   0
  -2 -31  -2  142.00    6.59   0
   2  31   2  163.07    6.34   0
  -2  31  -2   -2.13    3.59   0
   1 -32  -2    1.00    3.65   0
  -1  32   2   -0.38    5.25   0
  -1 -32   2    1.66    5.49   0
   1  32  -2   -0.34    3.70   0
   1  32  -2    1.20    5.51   0
   1 -32  -2    0.64    5.65   0
   0  32   2   22.22    5.67   0
   0 -32  -2   16.99    5.39   0
   0 -32  -2   26.27    5.89   0
   0  32   2   20.89    3.89   0
   0  32  -2    9.09    5.27   0
   0  32  -2   24.51    7.26   0
   9   0  -3    1.95    5.95   0
  -9   0   3   -0.09    4.76   0
   9   0  -3    3.63    5.34   0
   8   0  -3    3.04    4.07   0
  -8   0   3    0.45    4.13   0
   8   0  -3    3.36    4.62   0
   7   0  -3    3.23    3.81   0
  -7   0   3   -0.09    3.82   0
   7   0  -3    1.77    4.40   0
   6   0  -3   -0.54    4.43   0
  -6   0   3   -2.65    3.70   0
   6   0  -3    1.14    3.75   0
   5   0  -3   -3.18    4.16   0
  -5   0   3   -3.05    3.60   0
   5   0  -3    3.35    3.64   0
  -4   0   3    2.43    2.69   0
   4   0  -3    0.92    4.20   0
   4   0  -3   -1.28    3.78   0
  -3   0   3    0.56    2.76   0
   3   0  -3    1.29    3.87   0
   3   0  -3    1.40    3.03   0
   2   0  -3    0.84    4.36   0
  -2   0   3    1.61    4.39   0
   1   0  -3   -0.24    4.99   0
  -1   0   3    1.89    4.98   0
   0   0   3    2.95    4.72   0
   0   0  -3    2.36    4.58   0
   0   0  -3    0.85    3.56   0
   1   0   3    2.71    4.51   0
   1   0   3    1.41    4.28   0
  -1   0  -3    0.31    4.19   0
  -1   0  -3   -0.14    4.35   0
   2   0   3    1.21    4.26   0
  -2   0  -3    1.29    5.65   0
  -2   0  -3    0.15    5.83   0
  -2   0  -3    2.21    4.37   0
  -3   0  -3    0.07    3.08   0
   3   0   3   -2.11    4.23   0
  -4   0  -3    1.38    4.08   0
   4   0   3    3.91    4.08   0
  -5   0  -3    1.60    3.97   0
   5   0   3    1.62    4.11   0
  -6   0  -3   -1.64    4.29   0
   6   0   3    1.06    4.63   0
  -7   0  -3    0.09    4.34   0
   7   0   3    0.92    4.55   0
   8   0   3   -2.06    5.11   0
  -8   0  -3    2.27    4.77   0
   9   1  -3   86.39    5.54   0
   9  -1  -3   87.70    5.61   0
   9  -1  -3   75.65    5.88   0
   9   1  -3   74.01    5.86   0
  -9   1   3   68.56    5.46   0
  -9  -1   3   74.80    5.70   0
   8  -1  -3   -1.46    4.09   0
   8   1  -3    0.87    4.08   0
   8   1  -3    4.74    4.86   0
  -8   1   3    0.60    4.06   0
  -8  -1   3    0.19    4.08   0
   8  -1  -3    3.21    4.89   0
  -7  -1   3   64.79    4.37   0
   7  -1  -3   65.95    4.42   0
  -7   1   3   64.60    4.39   0
   7   1  -3   68.45    4.97   0
   7   1  -3   59.09    4.34   0
   7  -1  -3   62.89    4.89   0
   6   1  -3   29.77    4.58   0
   6  -1  -3   30.23    4.43   0
   6  -1  -3   25.70    2.99   0
   6   1  -3   23.10    3.96   0
  -6  -1   3   26.60    3.99   0
  -6   1   3   28.93    4.00   0
   5   1  -3   21.97    3.14   0
  -5  -1   3   20.62    3.89   0
  -5   1   3   22.06    3.83   0
   5  -1  -3   20.36    2.99   0
   5   1  -3   20.61    3.82   0
   5  -1  -3   18.04    3.82   0
  -4  -1   3  368.77    5.78   0
   4  -1  -3  384.24    6.48   0
   4  -1  -3  401.23    6.55   0
   4   1  -3  403.28    6.62   0
   4   1  -3  395.65    6.50   0
  -4   1   3  372.86    5.78   0
   3   1  -3   84.50    4.69   0
  -3   1   3   81.98    4.52   0
   3  -1  -3   90.61    3.93   0
   3   1  -3   82.20    3.84   0
   3  -1  -3   88.90    3.81   0
  -3  -1   3   82.08    4.67   0
  -2  -1   3 1014.05   10.40   0
  -2   1   3 1017.38    9.86   0
   2   1  -3 1038.07    9.97   0
   2  -1  -3 1026.57   10.47   0
   1  -1  -3    6.20    5.15   0
  -1  -1   3   -0.27    4.97   0
  -1   1   3    0.92    4.96   0
   1   1  -3    0.57    5.20   0
   0  -1   3  386.98    8.46   0
   0  -1  -3  407.72    7.59   0
   0   1   3  414.05    8.73   0
   0   1  -3  419.84    8.56   0
   0  -1  -3  423.14    8.74   0
   1   1   3  197.88    6.39   0
  -1   1  -3  212.52    7.35   0
   1   1   3  205.35    8.19   0
  -1   1  -3  202.05    6.60   0
  -1  -1  -3  198.90    6.44   0
   1  -1   3  206.10    6.65   0
  -1  -1  -3  208.73    7.53   0
  -2  -1  -3   51.15    8.00   0
  -2   1  -3   53.24    6.69   0
   2  -1   3   49.38    4.74   0
  -2   1  -3   54.45    6.72   0
  -2  -1  -3   52.11    3.85   0
   2   1   3   47.47    4.73   0
  -2   1  -3   49.05    4.81   0
  -3   1  -3 1069.40   24.58   0
  -3   1  -3 1097.88   24.33   0
   3  -1   3  990.59   10.14   0
   3   1   3 1002.55    9.96   0
  -3  -1  -3 1026.74   10.16   0
  -3   1  -3 1038.22   10.39   0
   4   1   3    1.77    3.84   0
   4  -1   3    0.47    3.93   0
  -4  -1  -3    3.39    4.02   0
  -4   1  -3    2.67    4.21   0
  -5  -1  -3   77.64    3.61   0
   5   1   3   73.17    3.72   0
  -5   1  -3   73.11    4.66   0
   5  -1   3   79.74    3.74   0
  -6   1  -3   25.96    4.36   0
  -6  -1  -3   18.82    3.35   0
   6   1   3   15.81    4.78   0
   6  -1   3   23.33    4.50   0
  -7  -1  -3   12.03    4.72   0
   7  -1   3   19.02    4.77   0
   7   1   3   18.82    4.62   0
  -7   1  -3   15.73    4.36   0
  -8   1  -3    7.55    4.92   0
   8   1   3    7.26    5.20   0
  -8  -1  -3    7.59    3.46   0
   8  -1   3    3.11    5.30   0
   9   2  -3  110.98    6.85   0
   9   2  -3   97.66    6.10   0
   9  -2  -3  100.64    6.00   0
   9  -2  -3  108.62    6.78   0
  -9   2   3   94.80    6.71   0
   8   2  -3  395.24    6.86   0
  -8   2   3  364.38    6.70   0
   8  -2  -3  383.70    6.71   0
  -8  -2   3  381.61    6.90   0
   8   2  -3  388.47    7.04   0
   8  -2  -3  362.86    6.71   0
   7  -2  -3  137.17    4.81   0
   7  -2  -3  127.11    5.40   0
   7   2  -3  132.75    4.95   0
  -7   2   3  136.00    4.75   0
  -7  -2   3  144.71    5.04   0
   7   2  -3  123.38    5.24   0
   6  -2  -3  331.11    5.27   0
   6  -2  -3  342.74    5.89   0
  -6   2   3  344.50    6.05   0
   6   2  -3  316.13    6.06   0
   6   2  -3  338.37    5.99   0
  -6  -2   3  331.71    5.94   0
   5  -2  -3  480.85    6.14   0
   5   2  -3  480.65    6.91   0
   5  -2  -3  498.05    6.92   0
  -5   2   3  498.79    6.79   0
  -5  -2   3  483.11    6.93   0
   5   2  -3  491.20    6.85   0
  -4   2   3  459.50    6.81   0
   4   2  -3  465.95    6.83   0
  -4  -2   3  445.40    6.24   0
   4  -2  -3  450.45    6.30   0
   4  -2  -3  457.85    6.83   0
   4   2  -3  455.80    6.25   0
  -3   2   3  407.19    6.14   0
   3  -2  -3  405.06    6.76   0
   3   2  -3  402.42    6.20   0
   3   2  -3  414.34    6.84   0
  -3  -2   3  404.01    6.82   0
  -2   2   3   48.11    4.82   0
  -2  -2   3   51.53    3.69   0
   2   2  -3   47.68    4.94   0
   2  -2  -3   57.06    4.93   0
  -1  -2   3   21.13    5.03   0
  -1   2   3   17.75    5.12   0
   1  -2  -3   21.87    5.07   0
   1   2  -3   21.40    5.17   0
   0  -2  -3  317.13    6.97   0
   0  -2   3  314.69    7.71   0
   0   2  -3  322.76    7.70   0
   0  -2  -3  319.40    7.24   0
   0   2   3  332.71    8.00   0
   1   2   3  385.45    7.74   0
  -1   2  -3  386.15    8.60   0
   1  -2   3  379.87    8.21   0
  -1  -2  -3  387.67    9.52   0
  -1  -2  -3  384.28    7.88   0
   1   2   3  389.00    9.49   0
  -1   2  -3  374.05    8.29   0
  -2   2  -3   67.98    5.96   0
  -2   2  -3   66.22    5.97   0
   2  -2   3   61.85    5.04   0
  -2   2  -3   61.43    4.98   0
  -2  -2  -3   70.52    5.15   0
   2   2   3   69.81    4.96   0
  -2  -2  -3   66.72    8.74   0
   3  -2   3  415.11    7.33   0
  -3   2  -3  410.27    7.48   0
   3   2   3  397.47    6.26   0
  -3   2  -3  431.68   12.05   0
  -3  -2  -3  420.72    7.29   0
   4   2   3  348.49    6.34   0
  -4   2  -3  357.26    6.82   0
  -4  -2  -3  357.49    6.40   0
  -4   2  -3  382.62   14.07   0
   4  -2   3  358.16    6.77   0
  -5  -2  -3    4.99    4.38   0
  -5   2  -3    2.53    4.17   0
   5  -2   3    2.50    4.17   0
   5   2   3   -1.25    4.12   0
  -6   2  -3   16.76    4.13   0
  -6  -2  -3   14.61    3.16   0
   6  -2   3   18.51    4.42   0
   6   2   3   16.95    4.82   0
  -7   2  -3   14.34    4.34   0
  -7  -2  -3   10.57    4.79   0
   7  -2   3   13.91    4.75   0
   7   2   3   13.08    5.08   0
   8  -2   3   29.57    5.42   0
  -8  -2  -3   29.54    4.98   0
   8   2   3   26.05    5.33   0
  -8   2  -3   28.60    5.22   0
   9  -3  -3    3.00    5.19   0
   9   3  -3    5.34    5.05   0
   9   3  -3    3.42    5.11   0
   9  -3  -3    3.67    4.86   0
  -9   3   3    7.26    5.96   0
   8   3  -3   80.46    5.40   0
   8   3  -3   73.83    4.86   0
   8  -3  -3   67.27    4.73   0
   8  -3  -3   67.81    4.04   0
  -8   3   3   77.59    4.75   0
   7  -3  -3  510.68    6.74   0
   7   3  -3  494.82    6.91   0
  -7  -3   3  474.02    6.97   0
   7   3  -3  491.50    6.99   0
  -7   3   3  485.70    6.91   0
   7  -3  -3  471.39    6.95   0
   6   3  -3   49.72    3.42   0
  -6   3   3   48.32    4.25   0
   6  -3  -3   43.96    4.21   0
   6  -3  -3   45.14    4.49   0
   6   3  -3   46.39    4.15   0
  -6  -3   3   47.63    4.11   0
   5  -3  -3   73.76    4.70   0
   5   3  -3   69.10    4.81   0
  -5  -3   3   74.42    4.36   0
  -5   3   3   70.74    4.22   0
   5  -3  -3   72.34    4.34   0
   5   3  -3   68.92    4.25   0
  -5  -3   3   71.42    3.59   0
  -4   3   3   74.44    4.37   0
   4   3  -3   69.08    4.46   0
   4   3  -3   79.84    4.43   0
  -4  -3   3   72.08    3.41   0
   4  -3  -3   78.08    4.34   0
   4  -3  -3   72.76    3.64   0
  -3  -3   3 1448.74   11.27   0
   3  -3  -3 1504.52   11.14   0
   3   3  -3 1496.13   10.81   0
   3   3  -3 1444.94   10.83   0
  -3   3   3 1479.44   10.72   0
   2   3  -3 3013.71   16.56   0
  -2  -3   3 2877.45   16.19   0
   2  -3  -3 2883.84   15.71   0
  -2   3   3 2910.62   16.08   0
   2   3  -3 2944.95   16.35   0
  -1  -3   3  196.47    6.36   0
   1   3  -3  187.85    6.43   0
  -1   3   3  205.90    6.38   0
   1  -3  -3  196.40    6.28   0
   0   3   3  432.84    8.59   0
   0   3   3  443.88    8.49   0
   0   3  -3  428.01    8.25   0
   0  -3  -3  433.24    8.64   0
   0  -3  -3  427.35    8.36   0
  -1   3  -3   34.46    4.72   0
  -1  -3  -3   38.20    5.49   0
   1   3   3   35.13    4.99   0
   1   3   3   32.49    5.58   0
  -1  -3  -3   33.45    5.36   0
   2  -3   3  728.88   10.31   0
   2   3   3  748.72   17.05   0
  -2   3  -3  704.41   10.21   0
  -2  -3  -3  728.20    9.10   0
  -2  -3  -3  729.35   17.73   0
  -2   3  -3  729.93   12.01   0
   2   3   3  712.48    8.29   0
  -3   3  -3  215.34    6.25   0
   3  -3   3  208.73    6.07   0
  -3  -3  -3  208.48    5.79   0
  -3   3  -3  224.59    8.44   0
   3   3   3  216.31    5.69   0
  -4   3  -3    5.37    4.28   0
  -4   3  -3    5.29    5.88   0
   4   3   3    5.26    2.86   0
  -4  -3  -3    4.86    4.11   0
   4  -3   3    5.18    4.16   0
   5   3   3  546.77    7.16   0
  -5   3  -3  593.81   15.23   0
  -5  -3  -3  557.23    7.10   0
  -5   3  -3  558.28    7.63   0
   5  -3   3  534.99    7.73   0
  -6   3  -3  200.07    5.59   0
  -6  -3  -3  194.50    5.44   0
   6   3   3  193.89    5.69   0
   6  -3   3  195.41    5.72   0
  -7   3  -3   -0.14    4.60   0
  -7  -3  -3    0.66    4.73   0
   7  -3   3   -0.00    4.91   0
   7   3   3    1.70    3.28   0
   8   3   3    0.67    5.27   0
   8  -3   3    3.63    5.12   0
  -8   3  -3    1.91    4.83   0
  -8  -3  -3    6.25    3.55   0
   9  -4  -3   62.33    5.39   0
   9   4  -3   60.00    5.81   0
  -9   4   3   48.86    6.10   0
   9  -4  -3   67.88    5.62   0
   9   4  -3   63.14    5.59   0
   8   4  -3    1.54    3.69   0
   8  -4  -3    2.97    4.81   0
   8   4  -3    5.15    4.33   0
   8  -4  -3    7.30    4.28   0
  -8   4   3    4.96    4.17   0
  -7  -4   3   70.48    4.57   0
  -7  -4   3   67.07    4.87   0
   7  -4  -3   70.00    4.93   0
  -7   4   3   74.89    4.51   0
   7   4  -3   71.73    4.46   0
   7  -4  -3   70.23    4.56   0
   7   4  -3   67.37    5.11   0
   6  -4  -3    9.29    4.53   0
  -6   4   3    5.27    4.06   0
  -6  -4   3    6.83    4.31   0
   6   4  -3    3.79    4.48   0
   6  -4  -3    8.01    3.83   0
  -6  -4   3    6.14    3.77   0
   6   4  -3    5.78    3.79   0
   5  -4  -3   98.09    4.26   0
  -5  -4   3  101.18    4.52   0
  -5  -4   3  103.95    4.79   0
   5   4  -3   92.53    4.41   0
  -5   4   3   96.94    4.33   0
   5   4  -3   94.13    3.79   0
   5  -4  -3   92.71    4.63   0
   4  -4  -3   32.89    4.00   0
  -4   4   3   30.92    3.97   0
   4   4  -3   32.00    3.94   0
  -4  -4   3   31.62    4.20   0
   4   4  -3   25.60    3.14   0
   4  -4  -3   30.36    4.32   0
  -4  -4   3   28.20    2.86   0
   3  -4  -3 1485.79   10.89   0
   3   4  -3 1442.97   11.03   0
  -3   4   3 1461.35   10.82   0
   3   4  -3 1460.80   10.69   0
  -3  -4   3 1443.44   10.98   0
   2   4  -3   80.50    3.85   0
   2  -4  -3   74.76    4.04   0
  -2  -4   3   73.46    4.81   0
  -2   4   3   77.50    5.05   0
   2   4  -3   80.99    5.34   0
  -1   4   3  792.02    9.67   0
   1   4  -3  784.61    9.69   0
   1  -4  -3  788.85    9.64   0
   0   4   3 4030.07   20.34   0
   0  -4  -3 4092.71   22.39   0
   0   4   3 4137.68   22.32   0
   0   4  -3 3948.23   20.74   0
   0  -4  -3 4054.46   20.46   0
  -1   4  -3   23.37    4.68   0
  -1  -4  -3   22.64    4.94   0
   1   4   3   21.97    4.42   0
   1   4   3   21.98    4.91   0
  -1  -4  -3   21.57    5.26   0
   2  -4   3 2470.89   18.47   0
  -2  -4  -3 2597.27   28.13   0
  -2   4  -3 2411.90   19.46   0
  -2  -4  -3 2411.56   14.46   0
   2   4   3 2533.24   26.04   0
  -2   4  -3 2382.05   18.70   0
   2   4   3 2485.41   14.84   0
  -3   4  -3 1073.59   11.75   0
  -3  -4  -3 1076.77    9.78   0
   3   4   3 1077.84    9.73   0
  -3   4  -3 1121.85   14.22   0
   3  -4   3 1059.27   11.91   0
  -4   4  -3  116.51    6.29   0
  -4  -4  -3  102.90    5.04   0
   4  -4   3  101.64    5.12   0
  -4   4  -3  109.07    5.27   0
   4   4   3  107.36    4.92   0
  -5  -4  -3  450.90    5.87   0
  -5   4  -3  516.54   11.70   0
   5   4   3  478.24    6.79   0
  -5   4  -3  489.48    7.45   0
   5  -4   3  468.91    8.13   0
  -6  -4  -3    6.40    4.31   0
  -6   4  -3    0.63    4.10   0
  -6   4  -3    1.16    7.87   0
   6   4   3    7.28    4.56   0
   6  -4   3    1.28    4.13   0
  -7   4  -3   74.98    5.01   0
   7   4   3   77.22    4.25   0
  -7  -4  -3   80.49    4.87   0
   7  -4   3   82.24    5.33   0
  -8   4  -3    2.28    4.80   0
   8  -4   3   -0.48    5.23   0
   8   4   3    8.80    5.16   0
  -8  -4  -3    5.97    4.83   0
  -9   5   3   82.77    5.43   0
   9   5  -3   88.37    5.68   0
   9  -5  -3   85.11    5.86   0
   9  -5  -3   85.41    5.52   0
   9   5  -3   83.58    6.10   0
   8   5  -3   86.49    5.95   0
   8   5  -3   86.14    5.24   0
   8  -5  -3   87.25    4.98   0
  -8   5   3   83.31    4.98   0
   8  -5  -3   75.03    5.38   0
   7  -5  -3   39.08    4.61   0
   7   5  -3   30.09    4.94   0
   7   5  -3   32.01    4.18   0
  -7  -5   3   33.18    4.55   0
  -7   5   3   35.86    4.38   0
   7  -5  -3   28.92    4.34   0
   6  -5  -3   48.39    4.38   0
  -6   5   3   50.07    4.23   0
   6  -5  -3   45.71    4.72   0
   6   5  -3   53.10    4.66   0
   6   5  -3   51.11    4.20   0
  -6  -5   3   49.45    4.41   0
   5   5  -3   14.53    3.91   0
   5   5  -3   15.89    4.51   0
  -5  -5   3   11.41    3.98   0
   5  -5  -3   10.25    3.59   0
   5  -5  -3    8.98    4.08   0
  -5  -5   3   12.53    3.09   0
  -5   5   3   10.88    3.70   0
   4   5  -3   85.39    4.61   0
   4  -5  -3   88.81    4.40   0
   4  -5  -3   82.50    4.69   0
  -4  -5   3   89.71    4.64   0
   4   5  -3   87.08    4.28   0
  -4  -5   3   80.21    4.37   0
  -4   5   3   82.66    4.31   0
  -3  -5   3    7.50    2.78   0
  -3  -5   3   12.16    4.42   0
   3   5  -3   13.45    3.98   0
  -3   5   3   12.97    2.91   0
   3  -5  -3   11.43    3.97   0
   3   5  -3   13.20    4.38   0
   2   5  -3    8.86    4.33   0
  -2   5   3    1.68    4.34   0
   2  -5  -3    3.66    4.35   0
   2   5  -3    2.66    2.91   0
   1   5  -3 3494.91   19.75   0
   1  -5  -3 3596.23   18.43   0
   1  -5  -3 3592.55   19.17   0
   1   5  -3 3537.57   18.02   0
  -1   5   3 3567.14   18.20   0
   0  -5  -3 4456.25   22.27   0
   0   5   3 4461.77   20.89   0
   0  -5  -3 4416.64   21.02   0
   0   5   3 4452.48   22.20   0
   1   5   3    3.64    4.88   0
   1   5   3    6.01    3.95   0
  -1   5  -3    4.68    4.01   0
  -1  -5  -3    7.22    4.89   0
  -1  -5  -3    6.52    4.93   0
  -1   5  -3    6.84    4.36   0
   2  -5   3    5.91    4.81   0
   2   5   3    7.89    4.57   0
  -2   5  -3   11.62    5.09   0
  -2  -5  -3    7.59    5.71   0
  -2  -5  -3    5.13    4.55   0
  -2   5  -3    7.24    4.90   0
   2   5   3    7.20    4.93   0
   3   5   3   44.51    9.50   0
   3  -5   3   40.48    4.46   0
   3   5   3   42.96    3.39   0
  -3   5  -3   46.97    4.53   0
  -3   5  -3   44.25    4.90   0
  -3  -5  -3   42.50    4.72   0
  -4  -5  -3   87.70    3.86   0
  -4   5  -3   91.85    5.29   0
   4  -5   3   94.35    5.22   0
   4   5   3   98.02    4.87   0
  -4   5  -3   94.74    6.38   0
  -5   5  -3   50.67    6.33   0
  -5   5  -3   48.35    4.52   0
  -5  -5  -3   48.96    4.54   0
   5   5   3   45.13    4.77   0
   5  -5   3   48.06    4.61   0
  -6   5  -3   75.96    6.88   0
  -6   5  -3   69.18    4.74   0
  -6  -5  -3   63.26    3.69   0
   6  -5   3   67.90    5.04   0
   6   5   3   67.99    5.12   0
  -7   5  -3   39.71   10.73   0
  -7  -5  -3   37.26    4.99   0
  -7   5  -3   42.35    4.81   0
   7   5   3   28.79    3.79   0
   7  -5   3   36.78    4.91   0
   8  -5   3   44.07    6.49   0
   8   5   3   37.70    5.72   0
  -8  -5  -3   47.16    5.24   0
  -8   5  -3   38.55    5.23   0
   9   6  -3   10.68    4.77   0
   9  -6  -3    3.86    5.40   0
   9   6  -3    7.00    5.22   0
  -9   6   3    8.95    4.99   0
   9  -6  -3    6.45    6.21   0
  -8   6   3  177.24    5.62   0
   8  -6  -3  173.93    5.57   0
   8  -6  -3  172.64    6.00   0
   8   6  -3  182.70    6.62   0
   8   6  -3  165.00    6.10   0
  -8  -6   3  193.43    5.63   0
  -7   6   3  234.11    5.69   0
   7  -6  -3  231.14    6.06   0
  -7  -6   3  245.42    5.60   0
   7   6  -3  255.76    5.86   0
   7  -6  -3  233.24    4.82   0
   7   6  -3  238.73    6.28   0
   6   6  -3  498.21    6.97   0
  -6   6   3  492.88    6.72   0
   6   6  -3  474.85    5.93   0
   6  -6  -3  486.46    6.63   0
  -6  -6   3  489.05    6.48   0
   6  -6  -3  473.69    7.13   0
  -5   6   3  812.62    7.62   0
   5  -6  -3  799.04    7.73   0
   5   6  -3  792.59    7.88   0
   5   6  -3  778.41    8.03   0
  -5  -6   3  813.33    7.73   0
   5  -6  -3  789.54    8.38   0
   4  -6  -3 1317.09    9.72   0
   4  -6  -3 1318.87   10.68   0
   4   6  -3 1324.35    9.86   0
  -4  -6   3 1350.45    9.33   0
   4   6  -3 1340.17   10.01   0
  -4   6   3 1326.14    9.77   0
   3  -6  -3 1388.20    9.95   0
   3   6  -3 1404.39   10.61   0
   3   6  -3 1429.59   10.65   0
  -3   6   3 1418.44   10.05   0
  -3  -6   3 1482.24   10.46   0
   2  -6  -3   31.78    4.52   0
   2   6  -3   32.65    4.53   0
   2   6  -3   35.74    4.26   0
  -2   6   3   31.80    4.40   0
   1  -6  -3 1389.88   11.65   0
   1  -6  -3 1358.33   11.67   0
   1   6  -3 1408.64   12.78   0
  -1   6   3 1400.22   11.30   0
   1   6  -3 1352.25   10.95   0
   0   6   3  912.95   10.34   0
   0   6   3  906.29   10.39   0
   0  -6  -3  898.78   10.48   0
   0  -6  -3  936.30   10.44   0
   1   6   3    9.61    3.91   0
  -1   6  -3    6.59    4.13   0
  -1  -6  -3    7.29    3.49   0
  -1  -6  -3    7.82    4.91   0
  -1   6  -3    6.78    4.16   0
   1   6   3    4.76    4.68   0
   2  -6   3 1902.06   18.66   0
   2   6   3 1904.41   18.58   0
  -2  -6  -3 1933.02   12.77   0
  -2  -6  -3 1994.84   20.50   0
  -2   6  -3 1925.46   15.13   0
   2   6   3 1977.20   12.75   0
  -2   6  -3 1821.90   19.15   0
  -3   6  -3  117.16    5.50   0
   3   6   3  113.87    8.39   0
   3  -6   3  112.69    5.51   0
   3   6   3  120.07    4.17   0
  -3   6  -3  115.19    5.63   0
  -3  -6  -3  108.24    5.27   0
  -4   6  -3   31.25    5.16   0
  -4  -6  -3   22.94    3.36   0
  -4   6  -3   27.70    4.37   0
   4   6   3   28.63    3.39   0
   4  -6   3   32.27    4.55   0
   5  -6   3    5.79    4.17   0
  -5   6  -3    6.00    4.90   0
  -5  -6  -3    2.19    4.32   0
   5   6   3    5.86    4.47   0
  -5   6  -3    4.87    5.02   0
  -6   6  -3    1.39    4.24   0
   6   6   3    1.16    4.67   0
  -6  -6  -3    8.05    4.42   0
   6  -6   3    3.74    4.56   0
  -6   6  -3    2.92    4.81   0
  -7  -6  -3    3.26    4.63   0
  -7   6  -3    2.46    4.85   0
  -7   6  -3    2.62    6.80   0
   7   6   3    2.63    3.62   0
   7  -6   3    2.11    5.80   0
  -8   6  -3   79.29    6.13   0
  -8  -6  -3   76.51    5.51   0
   8  -6   3   80.48    6.24   0
   8   6   3   78.46    6.00   0
   9  -7  -3    9.26    5.43   0
   9   7  -3   10.12    6.29   0
  -9   7   3    7.99    4.83   0
   9   7  -3    8.78    5.58   0
   9  -7  -3    9.13    4.86   0
  -8  -7   3    1.92    4.63   0
   8   7  -3    3.20    4.41   0
   8   7  -3    1.60    5.15   0
  -8   7   3    1.71    4.37   0
   8  -7  -3    3.80    4.85   0
   8  -7  -3    2.00    4.46   0
   7   7  -3  266.41    5.82   0
   7  -7  -3  243.23    6.22   0
   7   7  -3  276.19    6.01   0
  -7   7   3  255.23    5.84   0
  -7  -7   3  270.21    5.69   0
   7  -7  -3  268.83    5.84   0
   6   7  -3  512.06    6.84   0
  -6  -7   3  490.38    6.63   0
  -6   7   3  483.25    6.69   0
   6  -7  -3  506.42    6.72   0
   6   7  -3  498.78    6.69   0
   6  -7  -3  461.56    6.91   0
   5  -7  -3    0.35    2.84   0
   5  -7  -3    2.69    4.16   0
   5   7  -3    2.56    3.78   0
  -5  -7   3    3.88    4.35   0
   5   7  -3    3.35    3.16   0
  -5   7   3    2.34    3.65   0
   4  -7  -3  178.24    4.89   0
  -4   7   3  170.75    4.10   0
   4  -7  -3  169.14    4.46   0
  -4  -7   3  181.39    5.26   0
   4   7  -3  179.73    5.35   0
   4   7  -3  177.50    4.21   0
  -3   7   3   69.18    4.49   0
   3   7  -3   65.56    4.40   0
   3  -7  -3   66.27    3.46   0
   3   7  -3   60.00    4.74   0
  -3  -7   3   66.17    4.82   0
   2  -7  -3 1653.07   11.73   0
  -2   7   3 1693.50   11.57   0
   2   7  -3 1649.47   11.62   0
   2   7  -3 1682.11   12.41   0
   1  -7  -3  996.55    9.92   0
  -1   7   3 1001.17    9.26   0
   1  -7  -3 1022.26    9.79   0
   1   7  -3  990.57   11.03   0
   0  -7  -3 1926.68   13.65   0
   0   7   3 1883.79   13.83   0
   0  -7  -3 1892.15   13.97   0
   0   7   3 1864.05   13.50   0
   1   7   3 1279.23   12.55   0
  -1   7  -3 1289.70   17.16   0
  -1   7  -3 1301.31   11.57   0
  -1  -7  -3 1321.97   12.97   0
  -1  -7  -3 1297.82   11.17   0
   1   7   3 1297.47   10.61   0
  -2   7  -3  116.46    5.19   0
  -2  -7  -3  118.88    6.95   0
   2   7   3  109.84    5.44   0
  -2  -7  -3  111.08    5.12   0
  -2   7  -3  105.19    7.98   0
   2   7   3  131.84    5.17   0
   3   7   3  659.26   12.75   0
  -3   7  -3  639.01   10.75   0
   3   7   3  650.49    7.20   0
  -3  -7  -3  616.64    7.11   0
  -3   7  -3  667.97    9.25   0
   3  -7   3  636.49   10.87   0
  -4   7  -3   15.32    5.03   0
   4   7   3   15.01    8.61   0
  -4  -7  -3   15.45    3.24   0
   4   7   3   17.05    3.32   0
   4   7   3   16.18    8.85   0
   4  -7   3   15.99    5.06   0
  -4   7  -3   16.02    4.41   0
  -5   7  -3  207.19    6.98   0
   5  -7   3  200.05    6.40   0
  -5   7  -3  204.55    6.36   0
   5   7   3  195.73    5.48   0
  -5  -7  -3  186.93    4.41   0
   6   7   3  454.42    7.00   0
  -6   7  -3  443.86    8.46   0
  -6  -7  -3  430.75    6.72   0
  -6   7  -3  473.26   10.08   0
   6  -7   3  447.02    7.90   0
   7   7   3  438.36    7.33   0
  -7   7  -3  497.74   11.45   0
  -7   7  -3  507.45    8.11   0
  -7  -7  -3  438.45    7.06   0
   7  -7   3  458.58    8.19   0
   8   7   3   47.03    5.53   0
   8  -7   3   30.98    5.50   0
  -8   7  -3   46.07   11.64   0
  -8  -7  -3   38.76    5.17   0
  -8   7  -3   38.22    6.41   0
   9   8  -3   61.13    5.40   0
  -9  -8   3   46.40    3.96   0
   9  -8  -3   42.45    5.81   0
  -9   8   3   50.55    5.29   0
   9   8  -3   60.76    5.96   0
   9  -8  -3   42.26    5.33   0
  -8   8   3    2.71    4.45   0
   8  -8  -3    0.91    4.47   0
   8   8  -3    1.63    4.49   0
   8   8  -3    1.43    5.13   0
  -8  -8   3    2.86    4.71   0
   8  -8  -3    2.80    4.80   0
  -7  -8   3    4.07    4.50   0
  -7   8   3   13.05    4.39   0
   7  -8  -3    9.81    4.60   0
   7   8  -3   15.02    4.64   0
   7  -8  -3   12.70    4.22   0
   7   8  -3   10.97    5.15   0
  -6   8   3   66.27    4.39   0
   6   8  -3   60.64    4.21   0
  -6  -8   3   64.28    4.76   0
   6  -8  -3   62.67    4.69   0
   6   8  -3   65.69    4.83   0
   6  -8  -3   61.81    4.60   0
  -5   8   3 1909.40   10.98   0
   5  -8  -3 1815.05   10.73   0
   5   8  -3 1894.82   11.67   0
   5  -8  -3 1838.70   12.43   0
   5   8  -3 1856.59   11.08   0
  -5  -8   3 1921.49   10.99   0
   4   8  -3  515.15    6.89   0
   4   8  -3  519.39    6.76   0
  -4  -8   3  513.10    6.97   0
  -4   8   3  500.15    5.96   0
   4  -8  -3  488.84    5.85   0
  -3  -8   3   95.52    5.09   0
   3   8  -3   93.86    3.66   0
  -3   8   3  103.89    4.72   0
   3   8  -3   99.52    3.85   0
   3  -8  -3   99.18    3.67   0
  -2   8   3  480.01    6.91   0
   2   8  -3  476.26    7.56   0
   2   8  -3  454.94    6.84   0
  -2  -8   3  505.45    7.79   0
   2  -8  -3  463.36    6.89   0
   1  -8  -3 1393.39   11.49   0
  -1   8   3 1429.37   11.02   0
   1  -8  -3 1419.11   10.67   0
   1   8  -3 1441.58   12.76   0
   0   8   3 1683.39   12.17   0
   0   8   3 1738.17   12.74   0
   0   8  -3 1704.52   16.44   0
   0  -8  -3 1716.55   12.83   0
   0  -8  -3 1676.19   12.65   0
   1   8   3 1416.83   12.59   0
  -1   8  -3 1456.62   11.79   0
   1   8   3 1457.66   11.33   0
  -1  -8  -3 1480.37   13.00   0
  -1   8  -3 1447.41   19.08   0
  -1  -8  -3 1455.10   11.49   0
   2   8   3  279.25    7.42   0
  -2   8  -3  286.22    6.60   0
  -2   8  -3  274.22   10.55   0
  -2  -8  -3  281.35    6.14   0
   2   8   3  268.12    6.02   0
  -2  -8  -3  292.56    8.21   0
   3   8   3  415.30    9.43   0
   3  -8   3  411.62   10.02   0
  -3   8  -3  418.69    8.00   0
  -3   8  -3  408.23   10.17   0
  -3  -8  -3  404.17    6.76   0
   3   8   3  421.82    5.99   0
   4   8   3 1241.80   18.68   0
   4   8   3 1250.93   18.77   0
  -4   8  -3 1201.00   13.74   0
   4  -8   3 1197.79   13.74   0
  -4  -8  -3 1218.12    8.98   0
  -4   8  -3 1264.74   11.71   0
   4   8   3 1214.41    9.70   0
  -5   8  -3  185.40    6.06   0
   5  -8   3  175.50    6.28   0
  -5   8  -3  168.18    6.04   0
   5   8   3  165.93    4.32   0
  -5  -8  -3  162.07    5.29   0
  -6   8  -3    4.09    4.26   0
  -6   8  -3    4.60    5.04   0
   6  -8   3    0.89    5.71   0
  -6  -8  -3    4.69    3.20   0
   6   8   3    4.51    4.79   0
  -7   8  -3   68.15    6.36   0
  -7  -8  -3   75.92    5.03   0
   7  -8   3   69.51    5.57   0
   7   8   3   73.26    5.21   0
  -7   8  -3   73.47    6.49   0
   8  -8   3  109.11    6.48   0
  -8  -8  -3   97.66    5.62   0
  -8   8  -3   87.85    7.22   0
   8   8   3  101.89    5.84   0
  -8   8  -3  104.85    9.75   0
  -9   9   3   -1.73    5.02   0
   9   9  -3    6.10    6.03   0
   9  -9  -3    4.85    5.26   0
  -9  -9   3    6.67    4.84   0
   9  -9  -3    3.84    4.95   0
   9   9  -3    5.20    5.45   0
   8   9  -3  240.43    6.31   0
  -8   9   3  235.09    6.07   0
  -8  -9   3  218.39    4.80   0
   8   9  -3  247.75    6.30   0
   8  -9  -3  210.18    5.03   0
   8  -9  -3  213.68    7.25   0
   7  -9  -3   72.44    4.96   0
  -7  -9   3   73.14    3.67   0
   7   9  -3   72.05    5.17   0
   7   9  -3   79.75    4.75   0
   7  -9  -3   80.60    4.75   0
  -7   9   3   68.88    3.59   0
  -6  -9   3   44.74    4.63   0
   6   9  -3   41.60    3.47   0
   6  -9  -3   39.51    3.31   0
   6  -9  -3   40.38    4.37   0
   6   9  -3   49.31    4.46   0
  -6   9   3   43.84    3.35   0
   5  -9  -3    8.78    3.93   0
   5   9  -3    6.76    4.47   0
  -5   9   3    4.63    4.08   0
  -5  -9   3   11.56    4.49   0
   5  -9  -3    5.82    4.30   0
   5   9  -3    5.99    2.70   0
  -4   9   3  175.64    5.02   0
   4   9  -3  164.83    5.26   0
  -4  -9   3  166.41    5.38   0
   4  -9  -3  164.31    4.89   0
   4   9  -3  162.92    4.77   0
   3   9  -3   16.17    2.79   0
  -3   9   3   20.71    2.94   0
   3   9  -3   15.09    4.10   0
   3  -9  -3   20.04    3.98   0
  -3  -9   3   15.06    4.25   0
   2  -9  -3 1596.87   12.54   0
  -2   9   3 1587.53   10.85   0
   2   9  -3 1576.12   11.96   0
  -2  -9   3 1693.98   12.49   0
   2  -9  -3 1569.81   10.83   0
   1  -9  -3  132.44    5.35   0
  -1   9   3  134.57    4.17   0
   1   9  -3  140.25    5.74   0
   1  -9  -3  132.44    5.12   0
   0   9   3   94.16    4.77   0
   0   9   3   91.94    4.05   0
   0   9  -3   91.34    6.00   0
   0   9  -3   93.90    3.84   0
   0  -9  -3   94.43    4.89   0
   0  -9  -3   92.96    4.00   0
   1   9   3 2115.17   14.58   0
  -1   9  -3 2239.45   23.44   0
  -1  -9  -3 2125.12   12.91   0
  -1   9  -3 2124.25   23.67   0
  -1   9  -3 2157.13   13.55   0
  -1  -9  -3 2178.19   15.33   0
   1   9   3 2070.88   13.16   0
   2   9   3 3510.15   15.81   0
  -2  -9  -3 3714.00   21.53   0
  -2   9  -3 3661.91   18.06   0
   2   9   3 3624.84   20.12   0
  -2  -9  -3 3533.10   16.02   0
  -3   9  -3  226.41    9.16   0
  -3   9  -3  226.97    6.03   0
  -3  -9  -3  216.19    4.87   0
   3   9   3  228.02    5.89   0
   3   9   3  227.78    7.29   0
   4   9   3    0.89    5.46   0
   4  -9   3    1.61    4.76   0
   4  -9   3   -0.13    4.27   0
  -4   9  -3    0.40    5.04   0
   4   9   3   -0.58    4.27   0
  -4  -9  -3   -0.19    4.32   0
  -4   9  -3    4.92    4.91   0
  -5  -9  -3  240.27    5.77   0
  -5   9  -3  261.07    6.65   0
   5  -9   3  235.60    7.67   0
   5  -9   3  252.25    7.55   0
  -5   9  -3  250.58    6.79   0
   5   9   3  227.19    5.81   0
  -6   9  -3  163.47    6.76   0
  -6  -9  -3  154.33    5.36   0
  -6   9  -3  165.34    6.71   0
   6  -9   3  154.18    6.92   0
   6   9   3  155.45    4.50   0
  -7  -9  -3  147.87    5.46   0
  -7   9  -3  169.81    7.19   0
   7  -9   3  144.77    7.12   0
  -7   9  -3  169.26    7.32   0
   7   9   3  149.31    5.85   0
   8   9   3    5.02    5.66   0
  -8  -9  -3    5.39    5.13   0
  -8   9  -3    4.57    7.06   0
   8  -9   3    7.60    5.31   0
  -9 -10   3   99.77    5.59   0
   9  10  -3  128.01    5.99   0
   9 -10  -3   80.91    6.35   0
  -9  10   3  115.43    5.75   0
   9 -10  -3   91.07    6.11   0
   9  10  -3   84.96    4.81   0
  -8  10   3   17.48    4.61   0
  -8 -10   3   16.59    4.75   0
   8 -10  -3   16.13    4.55   0
   8  10  -3   16.67    4.68   0
   8 -10  -3   17.93    5.15   0
   8  10  -3   21.80    5.19   0
   7  10  -3   27.38    4.43   0
  -7 -10   3   26.54    4.44   0
   7  10  -3   29.98    3.37   0
   7 -10  -3   19.11    3.12   0
  -7  10   3   20.27    4.31   0
   7 -10  -3   19.01    4.73   0
  -6  10   3    4.09    3.85   0
   6  10  -3   11.04    4.58   0
  -6 -10   3   -4.14    4.43   0
   6  10  -3    2.26    4.11   0
   6 -10  -3    3.52    4.16   0
   6 -10  -3    5.39    3.91   0
   5  10  -3  709.97    7.56   0
  -5 -10   3  746.30    7.56   0
  -5  10   3  690.70    7.14   0
   5 -10  -3  697.70    6.64   0
   5  10  -3  710.12    6.94   0
   5 -10  -3  716.49    8.46   0
   4 -10  -3  245.10    5.38   0
  -4 -10   3  243.22    5.76   0
  -4  10   3  249.85    5.28   0
   4  10  -3  228.76    5.14   0
   4  10  -3  249.46    5.78   0
   3  10  -3   20.86    3.75   0
  -3  10   3   24.89    4.02   0
   3  10  -3   21.58    4.23   0
  -3 -10   3   18.24    4.36   0
   3 -10  -3   22.56    4.03   0
   2 -10  -3  176.32    5.53   0
  -2  10   3  189.88    5.01   0
  -2 -10   3  201.06    5.90   0
   2 -10  -3  180.25    4.24   0
   2  10  -3  191.61    5.72   0
   1 -10  -3    2.60    4.04   0
  -1  10   3    2.79    3.86   0
   1  10  -3    3.54    3.92   0
   1 -10  -3    4.06    3.93   0
   0  10  -3  188.20    6.57   0
   0  10   3  183.49    5.51   0
   0  10  -3  181.72    4.56   0
   0 -10  -3  174.28    5.41   0
   0  10   3  181.73    5.31   0
   0 -10  -3  177.37    5.64   0
  -1  10  -3 1252.70   10.40   0
  -1 -10  -3 1200.54   10.47   0
  -1 -10  -3 1204.52   11.19   0
   1  10   3 1228.62   10.83   0
  -1  10  -3 1254.77   18.54   0
   1  10   3 1182.59    9.66   0
  -2 -10  -3  417.35    6.90   0
  -2 -10  -3  430.27    8.66   0
  -2  10  -3  438.06    7.05   0
   2  10   3  423.90    6.77   0
   2  10   3  410.74    7.40   0
   3  10   3  214.15    5.69   0
  -3  10  -3  208.90   10.64   0
  -3  10  -3  219.40    5.81   0
   3  10   3  211.54    6.36   0
  -3 -10  -3  218.47    5.84   0
   4  10   3   39.78    5.52   0
   4 -10   3   36.62    6.23   0
  -4 -10  -3   39.44    4.55   0
  -4  10  -3   43.79    4.47   0
   4 -10   3   42.26    4.57   0
   4  10   3   44.21    3.36   0
  -4  10  -3   38.66    6.35   0
  -5  10  -3  239.07    6.54   0
   5  10   3  226.55   10.47   0
   5 -10   3  226.02    6.67   0
   5 -10   3  214.79    7.78   0
  -5  10  -3  219.69    7.72   0
  -5 -10  -3  210.84    5.91   0
   5  10   3  229.90   10.50   0
   5  10   3  219.16    5.76   0
  -6  10  -3  123.28    6.72   0
   6  10   3  127.05    5.42   0
  -6  10  -3  126.03    6.47   0
   6 -10   3  118.24    6.79   0
  -6 -10  -3  127.54    5.25   0
  -7  10  -3   66.52    6.34   0
   7  10   3   65.42    4.14   0
  -7 -10  -3   51.27    3.88   0
   7 -10   3   59.32    6.57   0
  -8  10  -3    1.84    7.14   0
  -8 -10  -3   -0.59    3.68   0
   8  10   3   -1.02    3.95   0
   8 -10   3    0.12    6.48   0
   9  11  -3   33.80    6.60   0
  -9  11   3   38.00    5.36   0
  -9 -11   3   23.86    5.47   0
   9 -11  -3   39.68    6.13   0
   9 -11  -3   28.83    5.36   0
   9  11  -3   28.30    4.50   0
  -8 -11   3    3.49    4.76   0
  -8  11   3    4.38    4.36   0
   8  11  -3    1.45    5.04   0
   8 -11  -3    1.44    5.04   0
   8 -11  -3    2.01    4.67   0
   8  11  -3   -1.36    4.54   0
   7 -11  -3   77.50    5.17   0
   7  11  -3   75.34    4.73   0
  -7 -11   3   73.92    5.02   0
   7  11  -3   74.55    3.82   0
   7 -11  -3   79.41    4.66   0
  -7  11   3   82.30    4.52   0
   6 -11  -3   12.45    4.38   0
  -6 -11   3   13.45    3.27   0
  -6  11   3   17.63    4.22   0
   6  11  -3   13.65    3.31   0
   6 -11  -3   10.81    2.74   0
   6  11  -3   12.98    3.95   0
   5 -11  -3    8.44    4.11   0
   5  11  -3   11.89    3.97   0
   5  11  -3    9.21    4.38   0
  -5  11   3    9.76    3.95   0
   5 -11  -3   13.88    4.10   0
  -5 -11   3   10.78    3.11   0
   4  11  -3  192.52    5.55   0
  -4  11   3  183.31    4.18   0
  -4 -11   3  191.27    5.53   0
   4 -11  -3  189.32    5.13   0
   4  11  -3  186.94    4.83   0
   3 -11  -3  160.86    5.37   0
   3  11  -3  152.49    5.20   0
  -3  11   3  166.01    4.91   0
   3 -11  -3  151.52    4.02   0
  -3 -11   3  158.69    5.39   0
   3  11  -3  151.78    3.99   0
   2  11  -3   60.89    3.69   0
  -2  11   3   69.28    4.08   0
   2 -11  -3   70.98    3.35   0
  -2 -11   3   73.41    3.75   0
   2 -11  -3   64.98    4.46   0
   1  11  -3    0.46    4.09   0
   1  11  -3    2.48    3.76   0
   1 -11  -3    1.29    2.88   0
   1 -11  -3    2.22    4.16   0
  -1  11   3    1.15    3.94   0
   0  11   3  800.65    8.45   0
   0  11   3  788.84    8.84   0
   0  11  -3  823.27    8.35   0
   0  11  -3  794.22   11.64   0
   0 -11  -3  797.95    8.77   0
   0 -11  -3  802.10    8.98   0
  -1 -11  -3   12.88    4.15   0
  -1 -11  -3   13.56    4.31   0
  -1  11  -3    8.20    4.11   0
  -1  11  -3   11.11    6.86   0
   1  11   3   14.84    4.07   0
   1  11   3   12.66    3.09   0
  -2 -11  -3  109.78    5.27   0
  -2 -11  -3  103.44    5.05   0
   2  11   3  103.87    4.84   0
   2  11   3  103.86    4.89   0
  -2  11  -3  115.10    4.88   0
   3  11   3  387.85    5.57   0
   3 -11   3  404.71    6.80   0
   3  11   3  398.69    7.56   0
  -3 -11  -3  387.87    5.73   0
  -3  11  -3  388.56    6.75   0
  -4 -11  -3   21.99    3.38   0
   4 -11   3   22.20    4.38   0
  -4  11  -3   24.66    4.23   0
   4  11   3   18.83    4.33   0
   4  11   3   19.01    5.23   0
  -5  11  -3    3.83    4.30   0
  -5 -11  -3    2.71    3.36   0
   5 -11   3    3.94    4.96   0
   5  11   3    3.35    5.33   0
   5 -11   3    3.07    4.52   0
   5  11   3    2.91    6.27   0
   5  11   3    3.93    3.35   0
  -6  11  -3    5.05    4.71   0
   6 -11   3    7.05    6.29   0
   6 -11   3    9.32    4.86   0
  -6 -11  -3    9.51    4.70   0
   6  11   3    6.22    4.90   0
  -7 -11  -3   29.00    4.93   0
   7 -11   3   30.64    6.42   0
  -7  11  -3   30.53    6.16   0
   7  11   3   26.17    5.29   0
  -8  11  -3   34.20    7.59   0
   8 -11   3   32.98    7.08   0
  -8 -11  -3   27.19    3.97   0
   8  11   3   26.91    5.77   0
   9 -12  -3    7.63    5.79   0
  -9  12   3   11.75    5.18   0
  -9 -12   3    5.50    5.23   0
   9 -12  -3   12.71    5.44   0
   9  12  -3    9.69    5.31   0
   9  12  -3   12.09    5.76   0
   8 -12  -3   44.07    6.64   0
   8  12  -3   54.28    5.02   0
   8  12  -3   59.64    5.57   0
  -8 -12   3   51.78    5.13   0
   8 -12  -3   52.61    5.11   0
  -8  12   3   49.39    3.80   0
   7 -12  -3    0.82    4.53   0
   7 -12  -3    1.09    4.55   0
   7  12  -3    4.86    4.29   0
  -7 -12   3    5.54    4.68   0
   7  12  -3    8.77    4.94   0
  -7  12   3    6.71    4.55   0
   6 -12  -3  148.21    5.38   0
   6  12  -3  160.94    5.34   0
   6  12  -3  149.86    5.01   0
   6 -12  -3  162.29    5.08   0
  -6  12   3  159.60    4.91   0
  -6 -12   3  162.67    5.23   0
   5 -12  -3  183.84    5.64   0
   5  12  -3  186.34    5.08   0
  -5  12   3  184.48    4.78   0
   5  12  -3  188.09    5.34   0
   5 -12  -3  178.26    4.95   0
  -5 -12   3  193.21    5.36   0
  -4  12   3  313.06    5.75   0
   4  12  -3  321.47    6.11   0
   4  12  -3  297.58    4.81   0
  -4 -12   3  309.54    5.20   0
   4 -12  -3  297.51    5.00   0
   3 -12  -3    1.54    3.89   0
  -3  12   3   -0.19    2.78   0
  -3 -12   3    0.75    4.20   0
   3 -12  -3    1.72    3.90   0
   3  12  -3    3.65    4.07   0
   3  12  -3    0.80    2.84   0
   2 -12  -3   -0.14    3.85   0
  -2  12   3    0.23    3.72   0
   2 -12  -3    0.57    2.69   0
   2  12  -3    5.12    4.23   0
  -2 -12   3    1.28    3.02   0
  -1  12   3  560.38    6.42   0
  -1  12   3  584.10    7.75   0
   1  12  -3  587.03    6.97   0
   1  12  -3  564.15    8.40   0
  -1 -12   3  571.82    8.38   0
   1 -12  -3  562.21    6.51   0
   1 -12  -3  559.56    7.77   0
   0  12  -3 1282.03    9.37   0
   0 -12  -3 1258.52    9.83   0
   0 -12  -3 1266.93   10.57   0
   0  12  -3 1307.28   14.08   0
   0  12   3 1244.47   10.42   0
   0  12   3 1262.30    9.48   0
  -1 -12  -3   30.34    4.39   0
  -1  12  -3   30.74    7.43   0
  -1 -12  -3   32.42    3.29   0
   1  12   3   26.66    3.90   0
  -1  12  -3   35.19    4.21   0
   1  12   3   27.94    3.05   0
   2  12   3   34.78    4.26   0
  -2 -12  -3   35.90    4.46   0
  -2  12  -3   39.69    4.27   0
  -2 -12  -3   38.04    4.66   0
   2  12   3   34.47    3.25   0
   3 -12   3 1780.24   11.90   0
  -3 -12  -3 1688.59   11.16   0
  -3  12  -3 1690.09   11.64   0
   3  12   3 1702.17   13.57   0
   3  12   3 1706.77   10.76   0
  -4 -12  -3 1108.21    9.14   0
   4 -12   3 1118.77   10.17   0
   4  12   3 1149.79   12.69   0
  -4  12  -3 1110.09    9.93   0
   4  12   3 1077.22    8.34   0
  -5  12  -3    4.46    5.39   0
   5 -12   3    1.05    6.43   0
   5 -12   3    1.27    5.06   0
   5  12   3    3.61    5.40   0
  -5 -12  -3   -2.51    3.23   0
   5  12   3   -0.73    4.63   0
   5  12   3    2.98    5.63   0
   6  12   3   55.44    9.87   0
   6 -12   3   52.19    6.92   0
  -6 -12  -3   54.91    4.90   0
   6 -12   3   55.65    5.38   0
  -6  12  -3   55.01    6.01   0
   6  12   3   52.49    9.90   0
   6  12   3   52.19    5.21   0
   7 -12   3  116.61    8.20   0
  -7 -12  -3  106.31    5.56   0
  -7  12  -3  122.27    7.09   0
   7  12   3  117.10    5.98   0
  -8 -12  -3  253.25    6.97   0
   8 -12   3  312.99   10.08   0
   8  12   3  241.05    7.60   0
  -8  12  -3  321.00    9.36   0
  -9  13   3    1.45    5.11   0
   9  13  -3    0.73    5.39   0
  -9 -13   3    1.14    5.46   0
   9  13  -3    2.29    5.10   0
   9 -13  -3    1.51    5.34   0
   9 -13  -3   -0.18    5.70   0
   9  13  -3    2.65    5.81   0
   8  13  -3   29.22    5.02   0
  -8  13   3   23.49    4.77   0
   8 -13  -3   23.08    5.38   0
   8  13  -3   21.90    5.59   0
   8 -13  -3   23.65    4.93   0
  -8 -13   3   26.32    3.82   0
   7  13  -3  416.45    6.70   0
  -7 -13   3  414.61    5.71   0
   7  13  -3  427.35    6.81   0
   7 -13  -3  391.69    7.74   0
   7 -13  -3  436.34    6.56   0
  -7  13   3  400.61    5.67   0
   6 -13  -3  358.07    7.92   0
  -6 -13   3  411.53    5.51   0
  -6  13   3  378.86    5.37   0
   6  13  -3  396.39    6.46   0
   6  13  -3  399.25    6.32   0
   6 -13  -3  415.17    6.33   0
  -5  13   3   49.54    4.14   0
   5  13  -3   51.98    4.21   0
   5 -13  -3   52.24    4.73   0
   5 -13  -3   59.16    4.29   0
  -5 -13   3   57.79    3.51   0
   5  13  -3   47.69    3.50   0
  -4 -13   3  125.60    5.31   0
   4 -13  -3  136.88    4.74   0
  -4  13   3  131.28    4.79   0
   4  13  -3  132.04    5.33   0
   4  13  -3  125.37    3.67   0
   3 -13  -3 2047.95   13.81   0
  -3 -13   3 2049.62   11.70   0
  -3  13   3 2014.44   11.12   0
   3 -13  -3 2025.80   11.16   0
   3  13  -3 2033.88   12.17   0
   2 -13  -3 1161.26   10.72   0
  -2 -13   3 1203.60   10.13   0
   2  13  -3 1232.18    8.80   0
   2  13  -3 1207.12   10.24   0
  -2  13   3 1199.65    9.00   0
   2 -13  -3 1201.31    9.14   0
  -1  13   3 1297.72    9.63   0
  -1  13   3 1290.80   10.61   0
   1  13  -3 1363.66    9.20   0
  -1 -13   3 1371.08   12.01   0
   1  13  -3 1312.24   11.94   0
   1 -13  -3 1337.01    9.90   0
   1 -13  -3 1289.18   10.81   0
   0  13  -3  198.49    5.30   0
   0  13   3  188.65    5.43   0
   0 -13  -3  191.73    5.53   0
   0  13   3  187.73    5.09   0
   0 -13  -3  203.41    5.37   0
   0  13  -3  196.34    6.69   0
   1  13   3  932.28    8.86   0
  -1 -13  -3  993.26    9.65   0
  -1  13  -3  965.84    8.22   0
  -1  13  -3  973.96   17.97   0
  -1 -13  -3  934.62    9.11   0
   1  13   3  962.97    8.92   0
  -2 -13  -3 2107.23   12.14   0
  -2  13  -3 2138.42   12.35   0
   2  13   3 2051.25   13.40   0
   2  13   3 2077.71   11.73   0
  -2 -13  -3 2101.63   13.98   0
   3 -13   3 1565.56   11.20   0
  -3 -13  -3 1527.95   12.47   0
  -3 -13  -3 1510.19   10.35   0
  -3  13  -3 1517.44   10.92   0
   3  13   3 1511.24   12.46   0
   3  13   3 1488.37    9.43   0
   4  13   3    4.33    5.30   0
   4 -13   3    4.98    4.20   0
  -4  13  -3    2.35    4.25   0
   4  13   3    4.43    4.59   0
  -4 -13  -3    6.36    4.65   0
   5  13   3   15.12    5.28   0
   5  13   3   16.23    5.21   0
   5 -13   3   16.81    5.43   0
  -5  13  -3   15.59    4.13   0
  -5 -13  -3   14.44    4.84   0
   5  13   3   17.81    3.46   0
   6  13   3  336.80   11.63   0
  -6  13  -3  338.41    7.38   0
   6  13   3  345.98   11.68   0
   6 -13   3  340.76    7.62   0
  -6 -13  -3  335.89    6.53   0
   6 -13   3  338.45   12.59   0
   6  13   3  334.27    6.72   0
   7 -13   3  203.99   10.70   0
  -7 -13  -3  188.50    6.13   0
  -7  13  -3  210.48    6.92   0
   7  13   3  196.53    5.27   0
   8 -13   3   -0.25    7.78   0
  -8 -13  -3   -0.11    5.39   0
  -8  13  -3    0.46    6.34   0
   8  13   3    0.38    4.11   0
   8  14  -3   67.18    5.50   0
   8  14  -3   77.11    5.44   0
   8 -14  -3   64.56    5.27   0
   8  14  -3   64.91    5.60   0
   8 -14  -3   65.39    5.85   0
  -8 -14   3   80.91    5.30   0
  -8  14   3   85.72    5.13   0
   7 -14  -3   11.81    4.90   0
  -7  14   3   17.75    4.68   0
   7  14  -3   12.87    4.55   0
   7  14  -3   12.52    5.13   0
   7 -14  -3   10.15    4.67   0
  -7 -14   3    6.22    4.84   0
   6  14  -3   75.12    4.69   0
  -6  14   3   77.93    4.56   0
  -6 -14   3   69.99    4.99   0
   6  14  -3   69.58    4.98   0
   6 -14  -3   76.58    4.59   0
   6 -14  -3   67.77    5.18   0
   5  14  -3  277.84    5.93   0
   5  14  -3  251.99    5.58   0
  -5  14   3  266.43    5.47   0
   5 -14  -3  250.29    4.50   0
  -5 -14   3  285.52    5.93   0
   5 -14  -3  256.70    6.61   0
   4  14  -3  991.95    8.24   0
   4 -14  -3  980.01   10.70   0
  -4 -14   3 1015.88    8.06   0
  -4  14   3 1029.44    8.29   0
   4  14  -3 1033.29    8.83   0
   4 -14  -3 1028.05    7.74   0
  -3 -14   3  213.58    5.49   0
  -3  14   3  209.22    4.31   0
   3  14  -3  213.36    5.28   0
   3  14  -3  210.94    5.61   0
   3 -14  -3  210.84    4.35   0
   3 -14  -3  204.12    6.59   0
  -2  14   3  249.47    5.42   0
  -2 -14   3  254.74    5.96   0
   2  14  -3  265.26    5.50   0
   2  14  -3  259.40    6.03   0
   2 -14  -3  245.74    6.05   0
   2 -14  -3  254.34    5.42   0
  -1  14   3  970.20    8.46   0
  -1  14   3  955.84    9.41   0
  -1 -14   3 1002.29   10.32   0
   1  14  -3  998.53    8.39   0
   1  14  -3  958.98   10.90   0
   1 -14  -3  975.33    8.66   0
   1 -14  -3  944.90    9.44   0
   0  14  -3  664.46    7.35   0
   0  14   3  615.61    7.61   0
   0 -14  -3  663.16    7.03   0
   0  14   3  638.18    7.28   0
   0  14  -3  655.06   10.72   0
   0 -14  -3  632.26    7.81   0
  -1 -14  -3  125.54    5.14   0
  -1  14  -3  124.43    5.09   0
  -1  14  -3  123.46    8.36   0
  -1 -14  -3  114.75    5.14   0
   1  14   3  112.29    4.75   0
   1  14   3  123.02    5.08   0
  -2 -14  -3   18.07    4.43   0
  -2  14  -3   17.58    4.29   0
  -2 -14  -3   12.93    4.53   0
   2  14   3   10.10    4.15   0
   2  14   3   14.85    3.14   0
  -3 -14  -3  720.63    7.82   0
  -3 -14  -3  709.86    8.69   0
  -3  14  -3  694.31    7.78   0
   3 -14   3  730.53    7.96   0
   3  14   3  718.61    8.83   0
   3  14   3  699.22    7.44   0
   4 -14   3  290.04    6.02   0
  -4  14  -3  294.35    5.82   0
  -4 -14  -3  284.86    6.11   0
   4  14   3  283.73    6.94   0
   4  14   3  289.26    5.05   0
   5  14   3  120.13    6.29   0
   5 -14   3  113.02    5.11   0
  -5 -14  -3  120.25    5.20   0
   5  14   3  114.65    6.22   0
   5  14   3  114.09    5.21   0
  -5  14  -3  115.38    5.04   0
   6  14   3    0.78    6.93   0
  -6  14  -3    1.60    4.61   0
   6 -14   3    2.42    4.48   0
   6  14   3    1.64    6.02   0
   6  14   3   -3.15    5.13   0
  -6 -14  -3   -1.60    3.49   0
  -7  14  -3   60.44    5.60   0
   7 -14   3   69.53   10.02   0
   7  14   3   78.28    6.07   0
  -7 -14  -3   57.52    5.60   0
  -8 -14  -3  125.10    6.12   0
  -8  14  -3  134.67    6.94   0
   8 -14   3   83.75   11.07   0
   8  14   3  146.60    6.53   0
   8  15  -3   14.08    4.86   0
   8  15  -3   14.02    4.95   0
  -8 -15   3   15.06    5.25   0
   8 -15  -3   12.91    6.93   0
  -8  15   3   13.24    3.53   0
   8 -15  -3   14.84    4.94   0
   8  15  -3    8.14    5.51   0
   7  15  -3   97.24    5.14   0
   7  15  -3   97.32    5.23   0
   7 -15  -3   99.23    5.26   0
   7  15  -3   93.31    4.16   0
  -7  15   3   93.34    5.12   0
   7 -15  -3   98.03    5.80   0
  -7 -15   3   94.62    5.35   0
   6  15  -3  124.21    5.33   0
   6  15  -3  128.22    5.13   0
   6 -15  -3  117.55    5.50   0
  -6 -15   3  132.84    5.29   0
  -6  15   3  119.23    3.98   0
   6  15  -3  129.10    5.39   0
   6 -15  -3  106.09    4.80   0
  -5  15   3   37.51    4.16   0
   5 -15  -3   29.91    4.15   0
   5 -15  -3   33.66    4.82   0
   5 -15  -3   33.28    5.87   0
  -5 -15   3   34.36    4.65   0
   5  15  -3   33.78    4.68   0
   5  15  -3   35.56    4.47   0
   5  15  -3   37.70    4.17   0
   4 -15  -3    1.37    3.81   0
   4  15  -3    3.17    3.82   0
  -4  15   3   -0.73    2.74   0
   4 -15  -3    2.15    3.90   0
  -4 -15   3    0.03    4.36   0
   4  15  -3    2.34    4.42   0
   4  15  -3    4.99    3.89   0
   3 -15  -3    2.87    3.95   0
  -3  15   3    6.75    2.90   0
   3  15  -3    2.63    4.20   0
  -3 -15   3    4.03    2.84   0
   3  15  -3    4.91    3.99   0
   3 -15  -3    2.72    4.15   0
   2 -15  -3  142.00    5.31   0
   2  15  -3  148.66    3.90   0
  -2 -15   3  155.57    5.41   0
   2 -15  -3  148.06    4.83   0
   2  15  -3  141.14    5.27   0
  -2  15   3  146.96    4.89   0
  -1 -15   3   46.52    4.72   0
  -1  15   3   41.05    4.41   0
   1  15  -3   48.77    4.22   0
   1  15  -3   45.24    4.75   0
   1 -15  -3   47.67    4.49   0
   1 -15  -3   49.66    4.47   0
  -1  15   3   42.20    3.18   0
   0  15   3  127.16    4.82   0
   0  15  -3  131.11    4.87   0
   0  15  -3  134.79    6.57   0
   0 -15  -3  131.21    4.16   0
   0 -15  -3  125.55    5.03   0
   0  15   3  134.17    4.88   0
  -1  15  -3    7.20    3.01   0
  -1 -15  -3    3.34    3.96   0
   1  15   3    4.54    3.82   0
  -1 -15  -3    2.67    4.22   0
  -1  15  -3    4.02    6.48   0
   1  15   3    6.17    2.79   0
  -2 -15  -3   38.88    4.46   0
  -2  15  -3   39.60    4.40   0
   2  15   3   38.25    4.32   0
  -2 -15  -3   36.20    4.73   0
   2  15   3   39.62    4.49   0
   3 -15   3    3.51    4.32   0
  -3 -15  -3    3.62    3.87   0
  -3  15  -3    4.41    3.96   0
  -3 -15  -3    4.53    3.04   0
   3  15   3    6.31    4.04   0
   3  15   3    4.03    4.11   0
  -4 -15  -3   52.69    5.02   0
   4 -15   3   48.28    4.63   0
  -4  15  -3   48.21    4.52   0
   4  15   3   48.56    5.13   0
   4  15   3   49.08    4.73   0
   5  15   3    3.58    4.51   0
   5 -15   3    5.36    4.56   0
  -5 -15  -3    3.95    3.36   0
  -5  15  -3    5.98    4.24   0
   5  15   3    5.42    4.55   0
  -6  15  -3   72.65    5.08   0
   6  15   3   61.14    6.53   0
   6  15   3   65.95    7.16   0
   6 -15   3   75.37    5.27   0
  -6 -15  -3   70.24    3.92   0
   6  15   3   65.64    5.45   0
  -7  15  -3   46.40    5.37   0
  -7 -15  -3   38.25    4.13   0
   7  15   3   44.74    4.25   0
   8  16  -3    8.19    5.19   0
   8  16  -3    5.82    4.93   0
  -8 -16   3    4.87    3.66   0
   8 -16  -3    4.82    5.18   0
   8  16  -3    8.49    3.94   0
  -8  16   3   -0.86    4.91   0
   8 -16  -3    3.40    6.79   0
   7  16  -3    3.57    4.52   0
  -7 -16   3    1.68    3.49   0
   7 -16  -3    3.12    5.92   0
  -7  16   3   -0.49    4.49   0
   7 -16  -3    3.22    4.78   0
   7  16  -3    5.62    5.08   0
   7  16  -3    4.93    4.50   0
   6 -16  -3   14.46    4.77   0
   6 -16  -3   16.24    4.71   0
   6  16  -3   11.73    4.11   0
   6  16  -3   10.23    4.20   0
  -6  16   3   16.70    4.24   0
  -6 -16   3   14.85    4.64   0
   6  16  -3   13.03    3.42   0
   5 -16  -3    4.36    4.35   0
   5  16  -3    9.21    4.55   0
   5  16  -3    7.89    4.08   0
   5 -16  -3    6.56    4.41   0
  -5  16   3    8.35    4.22   0
   5  16  -3    5.56    4.13   0
   5 -16  -3   11.01    4.29   0
  -5 -16   3    5.49    3.30   0
   4  16  -3   71.35    4.71   0
   4 -16  -3   68.67    4.95   0
  -4 -16   3   69.85    4.64   0
   4 -16  -3   75.48    4.42   0
  -4  16   3   65.45    3.30   0
   4  16  -3   69.91    4.47   0
   4  16  -3   65.71    4.31   0
  -3  16   3   31.34    3.02   0
   3  16  -3   30.25    4.21   0
   3  16  -3   28.01    4.49   0
   3 -16  -3   32.91    4.14   0
  -3 -16   3   31.07    4.44   0
   3 -16  -3   28.66    4.09   0
  -2  16   3   65.24    4.44   0
   2  16  -3   60.46    4.42   0
   2 -16  -3   66.53    3.43   0
   2  16  -3   64.66    4.59   0
  -2 -16   3   63.46    4.49   0
   2 -16  -3   57.62    4.65   0
  -1  16   3   30.43    4.05   0
   1  16  -3   29.80    4.48   0
  -1 -16   3   28.56    4.62   0
  -1  16   3   27.71    4.16   0
   1  16  -3   22.13    4.56   0
   1 -16  -3   30.72    4.36   0
   1 -16  -3   29.29    4.17   0
   0  16   3   31.70    4.13   0
   0  16  -3   29.89    3.19   0
   0 -16  -3   26.23    3.13   0
   0  16  -3   33.39    5.48   0
   0 -16  -3   28.27    3.23   0
   0  16   3   31.97    4.15   0
  -1  16  -3   31.95    7.07   0
  -1 -16  -3   33.39    3.08   0
  -1  16  -3   37.58    4.50   0
  -1 -16  -3   33.72    4.58   0
   1  16   3   32.63    4.19   0
   1  16   3   33.35    4.37   0
  -2 -16  -3    8.85    4.28   0
  -2  16  -3   12.17    4.13   0
  -2 -16  -3   13.45    3.22   0
   2  16   3    9.39    4.14   0
   2  16   3   13.33    4.27   0
   3 -16   3  428.95    6.58   0
  -3 -16  -3  420.66    6.57   0
  -3  16  -3  428.37    6.45   0
   3  16   3  417.77    7.01   0
   3  16   3  414.89    5.46   0
   4  16   3  391.72    7.52   0
   4 -16   3  407.26    6.49   0
  -4 -16  -3  398.88    6.61   0
  -4  16  -3  378.59    6.40   0
   4  16   3  393.16    6.19   0
  -5  16  -3   24.15    4.74   0
  -5 -16  -3   22.32    4.95   0
   5  16   3   20.76    3.65   0
   5  16   3   24.34    5.86   0
   5 -16   3   26.52    4.59   0
  -6  16  -3    0.92    4.69   0
   6 -16   3   -1.30    4.60   0
   6  16   3    1.69    5.00   0
  -6 -16  -3    7.91    4.94   0
   6  16   3    3.14    6.52   0
   6  16   3    2.24    6.31   0
   7  16   3    1.12    9.10   0
   7  16   3    1.31    9.18   0
  -7  16  -3    2.64    6.23   0
  -7 -16  -3    2.96    3.81   0
   7  16   3   -1.92    5.47   0
   8  17  -3   50.83    5.71   0
  -8  17   3   55.32    5.58   0
  -8 -17   3   44.95    4.12   0
   8 -17  -3   51.99    7.28   0
   8 -17  -3   50.99    5.61   0
   8  17  -3   46.86    4.17   0
   8  17  -3   53.20    5.45   0
   7  17  -3  115.30    5.57   0
   7 -17  -3  110.91    6.23   0
  -7 -17   3  111.75    4.37   0
  -7  17   3  108.20    5.22   0
   7 -17  -3  104.25    5.46   0
   7  17  -3  114.99    5.72   0
   7  17  -3   98.33    5.28   0
   6 -17  -3   68.63    5.07   0
   6 -17  -3   65.08    5.11   0
   6  17  -3   69.25    4.75   0
  -6 -17   3   62.23    4.99   0
   6  17  -3   73.83    4.75   0
   6  17  -3   76.33    5.28   0
  -6  17   3   68.72    4.77   0
   6 -17  -3   64.47    6.42   0
   5 -17  -3    1.33    4.31   0
   5  17  -3    2.98    4.11   0
  -5  17   3    3.31    4.17   0
  -5 -17   3   -0.09    3.14   0
   5 -17  -3   -0.97    5.40   0
   5 -17  -3   -0.49    4.41   0
   5  17  -3    3.65    4.57   0
   5  17  -3   -1.83    4.00   0
   4 -17  -3  382.86    8.02   0
  -4  17   3  372.65    5.14   0
   4  17  -3  388.64    6.09   0
   4  17  -3  372.38    5.99   0
   4  17  -3  377.55    6.24   0
   4 -17  -3  406.44    6.18   0
  -4 -17   3  374.16    6.24   0
  -3  17   3  142.20    4.69   0
   3  17  -3  156.98    4.85   0
  -3 -17   3  150.44    5.20   0
   3 -17  -3  147.77    4.79   0
   3  17  -3  138.28    5.37   0
   3 -17  -3  148.23    5.55   0
  -2  17   3  192.61    5.01   0
   2 -17  -3  174.22    5.51   0
   2  17  -3  196.67    5.19   0
  -2 -17   3  187.11    5.50   0
   2 -17  -3  189.44    5.11   0
   2  17  -3  184.77    5.59   0
   1 -17  -3  279.16    6.16   0
  -1  17   3  281.68    5.91   0
  -1 -17   3  285.55    6.54   0
   1 -17  -3  280.40    5.83   0
   1  17  -3  279.68    6.67   0
   1  17  -3  295.72    5.76   0
  -1  17   3  292.65    5.67   0
   0  17   3   47.42    4.10   0
   0 -17  -3   46.87    3.39   0
   0  17   3   50.92    4.46   0
   0  17  -3   55.00    4.53   0
   0 -17  -3   47.14    4.57   0
   0  17  -3   46.12    4.71   0
  -1 -17  -3  500.75    6.93   0
  -1  17  -3  550.02    7.02   0
  -1 -17  -3  534.70    6.91   0
  -1  17  -3  508.15   13.80   0
   1  17   3  543.18    6.79   0
   1  17   3  491.88    6.07   0
  -2 -17  -3   19.88    4.38   0
  -2  17  -3   21.34    4.18   0
  -2 -17  -3   21.26    3.23   0
   2  17   3   19.37    4.22   0
   2  17   3   22.53    4.18   0
   3 -17   3  208.04    4.53   0
  -3  17  -3  207.91    5.44   0
   3  17   3  202.03    5.42   0
   3  17   3  209.94    5.67   0
  -3 -17  -3  211.32    5.65   0
  -4 -17  -3    3.75    3.37   0
   4 -17   3    6.61    3.02   0
  -4  17  -3    6.27    4.21   0
   4  17   3    5.18    4.66   0
   4  17   3    3.26    3.07   0
  -5 -17  -3   10.46    3.53   0
   5 -17   3    9.48    4.61   0
   5  17   3    9.72    4.61   0
   5  17   3   12.37    4.85   0
  -5  17  -3   10.49    4.47   0
   6 -17   3   36.65    5.02   0
  -6  17  -3   46.40    5.06   0
  -6 -17  -3   36.54    5.30   0
   6  17   3   36.75    6.12   0
   6  17   3   34.89    3.91   0
   6  17   3   38.68    6.23   0
  -7 -17  -3   31.85    5.62   0
   7  17   3   35.07    8.71   0
   7  17   3   38.63    8.69   0
  -7  17  -3   43.37    5.62   0
   7  17   3   39.08    5.88   0
   8 -18  -3   29.77    6.75   0
   8  18  -3   23.91    5.24   0
   8  18  -3   26.58    5.57   0
  -8  18   3   28.10    5.42   0
  -8 -18   3   22.81    4.08   0
   8  18  -3    0.53    3.99   0
   8 -18  -3   29.15    5.71   0
   8 -18  -3   22.29    7.15   0
  -7 -18   3   17.57    5.31   0
   7  18  -3   18.93    4.99   0
   7 -18  -3   12.40    6.43   0
   7 -18  -3   15.37    5.09   0
  -7  18   3   15.07    4.90   0
   7 -18  -3   13.49    3.60   0
   7  18  -3   13.17    3.96   0
   7  18  -3   17.57    4.73   0
   6  18  -3   27.66    4.45   0
   6 -18  -3   23.40    6.07   0
   6  18  -3   22.30    3.38   0
  -6  18   3   22.31    4.50   0
   6 -18  -3   18.99    5.08   0
  -6 -18   3   21.99    3.62   0
   6 -18  -3   25.51    4.78   0
   6  18  -3   24.94    3.74   0
   5 -18  -3  127.07    5.69   0
   5 -18  -3  130.15    5.73   0
   5  18  -3  125.78    4.15   0
  -5  18   3  135.72    4.87   0
  -5 -18   3  128.13    4.15   0
   5  18  -3  136.37    5.12   0
   5 -18  -3  130.50    4.96   0
   5  18  -3  145.00    5.36   0
  -4  18   3   99.64    4.66   0
  -4 -18   3  102.46    5.06   0
   4  18  -3  105.26    3.69   0
   4  18  -3   99.93    5.13   0
   4 -18  -3  101.92    4.77   0
   4 -18  -3  104.37    5.34   0
  -3  18   3    4.21    4.14   0
   3  18  -3    3.98    2.88   0
   3  18  -3   10.90    4.30   0
   3 -18  -3    4.02    3.00   0
   3 -18  -3    4.88    4.29   0
  -3 -18   3    8.99    4.34   0
  -2  18   3  218.51    5.12   0
  -2 -18   3  199.36    5.57   0
   2  18  -3  210.32    5.24   0
   2 -18  -3  215.68    5.23   0
   2 -18  -3  212.15    5.75   0
   2  18  -3  219.42    5.78   0
  -1  18   3  275.66    6.03   0
  -1 -18   3  264.09    6.28   0
   1 -18  -3  294.43    5.78   0
   1 -18  -3  265.81    6.11   0
   1  18  -3  269.36    6.57   0
   1  18  -3  280.73    5.56   0
  -1  18   3  270.92    5.51   0
   0 -18  -3  103.47    4.87   0
   0  18   3   85.53    4.58   0
   0 -18  -3   88.43    4.72   0
   0  18  -3  100.41    4.61   0
   0  18  -3   91.41    5.37   0
   0  18   3   92.51    3.66   0
   1  18   3   84.85    4.71   0
  -1 -18  -3   81.38    3.67   0
  -1 -18  -3   82.73    4.78   0
   1  18   3   83.24    4.56   0
  -1  18  -3   83.75    8.41   0
  -1  18  -3   80.52    3.61   0
  -2 -18  -3    1.41    4.14   0
  -2  18  -3    5.24    4.09   0
  -2 -18  -3    0.82    4.36   0
   2  18   3    4.20    4.15   0
   2  18   3   -0.32    4.09   0
  -3 -18  -3   12.10    4.70   0
  -3  18  -3    9.08    4.17   0
   3  18   3    7.61    4.17   0
   3  18   3    7.78    4.45   0
   4 -18   3  248.11    5.78   0
  -4 -18  -3  235.04    5.85   0
  -4  18  -3  241.57    5.50   0
   4  18   3  231.74    6.42   0
   4  18   3  220.43    4.57   0
   5 -18   3   97.07    5.31   0
  -5 -18  -3  102.12    5.46   0
   5  18   3   91.01    5.87   0
   5  18   3   98.10    5.34   0
  -5  18  -3   87.17    5.14   0
  -6  18  -3   12.09    4.76   0
  -6 -18  -3   18.32    3.75   0
   6  18   3   13.15    6.11   0
   6  18   3   12.92    5.19   0
   6  18   3   13.08    4.72   0
   7  18   3    1.56    7.38   0
  -7 -18  -3   -1.15    5.36   0
  -7  18  -3   -1.40    5.35   0
   7  18   3    1.47    8.11   0
   7  18   3   -0.35    3.86   0
   8 -19  -3    3.02    6.97   0
   8  19  -3    1.76    5.49   0
   8 -19  -3    4.91    7.27   0
   8  19  -3    5.66    5.26   0
   8 -19  -3    7.74    5.59   0
  -8 -19   3   13.25    5.64   0
  -8  19   3   11.56    5.33   0
   8  19  -3   -1.31    5.66   0
   7 -19  -3   51.16    6.76   0
   7 -19  -3   61.20    5.53   0
   7 -19  -3   50.40    6.91   0
   7  19  -3   61.29    5.52   0
  -7 -19   3   50.76    5.46   0
  -7  19   3   57.24    5.53   0
   7  19  -3   42.61    5.59   0
   7  19  -3   58.39    5.21   0
   6 -19  -3  160.09    6.44   0
  -6  19   3  157.49    5.60   0
   6  19  -3  154.21    5.72   0
   6 -19  -3  135.59    7.40   0
   6 -19  -3  160.15    5.64   0
   6  19  -3  162.18    5.47   0
   6  19  -3  163.89    5.87   0
  -6 -19   3  136.39    4.46   0
   5 -19  -3    2.90    4.56   0
  -5 -19   3   -0.28    3.18   0
   5 -19  -3    2.63    4.44   0
  -5  19   3    0.60    4.26   0
   5  19  -3    2.52    4.51   0
   5  19  -3    4.17    4.24   0
   5 -19  -3    4.30    3.14   0
   5  19  -3    4.33    4.45   0
  -4  19   3    5.09    4.11   0
   4  19  -3    9.15    4.31   0
  -4 -19   3    6.23    4.42   0
   4 -19  -3   13.29    4.34   0
   4  19  -3    9.29    4.39   0
   4 -19  -3    5.34    5.40   0
  -3  19   3   28.90    3.15   0
   3  19  -3   31.33    3.16   0
  -3 -19   3   31.68    4.54   0
   3 -19  -3   30.29    4.43   0
   3  19  -3   33.31    4.91   0
   3 -19  -3   26.97    4.55   0
  -2  19   3  311.78    5.72   0
   2  19  -3  315.95    5.79   0
  -2 -19   3  309.92    6.19   0
   2  19  -3  325.17    6.52   0
   2 -19  -3  334.97    5.17   0
   2 -19  -3  299.04    6.60   0
  -1  19   3    3.33    3.93   0
   1 -19  -3    4.06    4.11   0
   1  19  -3   -0.95    4.00   0
   1 -19  -3    5.89    4.22   0
  -1 -19   3    1.80    4.00   0
  -1  19   3    1.06    2.92   0
   1  19  -3    3.99    4.11   0
   0  19   3   27.35    4.07   0
   0 -19  -3   24.20    4.50   0
   0  19  -3   28.01    3.24   0
   0 -19  -3   24.37    4.36   0
   0  19  -3   23.85    5.84   0
   0  19   3   20.86    3.16   0
   1  19   3  130.12    4.95   0
  -1 -19  -3  125.32    4.23   0
  -1  19  -3  133.68    5.03   0
   1  19   3  135.71    4.88   0
  -1 -19  -3  133.02    4.94   0
  -1  19  -3  132.32    8.97   0
  -2 -19  -3    8.65    4.34   0
  -2 -19  -3   10.63    4.48   0
  -2  19  -3   11.20    4.15   0
   2  19   3   12.43    4.41   0
   2  19   3   11.42    4.19   0
  -3 -19  -3    1.41    4.72   0
  -3  19  -3    3.18    4.00   0
   3  19   3    1.16    4.14   0
   3  19   3   -0.02    4.42   0
   4 -19   3   -0.29    4.32   0
   4  19   3   -0.46    4.48   0
  -4  19  -3    0.98    4.27   0
  -4 -19  -3   -1.51    4.67   0
   4  19   3    1.83    4.48   0
   5 -19   3   18.43    4.65   0
   5  19   3   16.05    4.89   0
  -5 -19  -3   14.84    3.71   0
   5  19   3   15.47    4.84   0
  -5  19  -3   14.57    4.65   0
  -6  19  -3   47.67    5.20   0
  -6 -19  -3   43.50    5.33   0
   6  19   3   43.45    5.45   0
   6  19   3   44.75    5.34   0
   6  19   3   43.39    5.59   0
   7  19   3   49.22    7.37   0
   7  19   3   40.72    8.29   0
  -7  19  -3   65.62    5.66   0
  -7 -19  -3   48.90    4.43   0
   7  19   3    9.68    5.72   0
   7 -20  -3    8.95    6.27   0
   7  20  -3    4.11    4.80   0
   7  20  -3    0.69    5.12   0
  -7 -20   3    4.75    5.22   0
  -7  20   3   10.02    5.10   0
   7 -20  -3    3.70    6.55   0
   7 -20  -3    6.48    5.25   0
   7  20  -3    8.79    5.49   0
   6 -20  -3    3.59    5.94   0
  -6  20   3    4.17    3.22   0
  -6 -20   3    6.68    4.89   0
   6 -20  -3    2.92    4.88   0
   6  20  -3    4.07    4.60   0
   6 -20  -3    3.27    5.87   0
   6  20  -3    1.51    3.11   0
   6  20  -3    3.11    3.58   0
   5  20  -3   99.20    4.72   0
  -5  20   3  104.32    3.77   0
   5  20  -3   98.46    5.07   0
   5 -20  -3   87.48    3.77   0
  -5 -20   3   85.68    3.88   0
   5  20  -3   91.17    4.06   0
   5 -20  -3   96.29    5.78   0
   5 -20  -3  103.75    6.78   0
  -4  20   3  211.57    4.42   0
   4  20  -3  211.56    5.78   0
  -4 -20   3  220.38    5.62   0
   4 -20  -3  207.21    5.59   0
   4  20  -3  204.38    5.67   0
   4 -20  -3  199.12    6.32   0
  -3  20   3  230.58    5.39   0
  -3 -20   3  222.73    5.91   0
   3  20  -3  219.61    4.64   0
   3  20  -3  220.21    6.06   0
   3 -20  -3  246.43    5.62   0
   3 -20  -3  234.08    6.45   0
  -2  20   3    0.68    4.31   0
   2  20  -3    0.58    4.39   0
   2 -20  -3    4.71    5.12   0
   2 -20  -3    2.75    3.29   0
   2  20  -3    8.24    4.62   0
  -2 -20   3    4.65    4.31   0
   1 -20  -3  113.99    5.23   0
  -1  20   3  114.42    5.75   0
  -1  20   3  125.43    3.85   0
  -1 -20   3  114.33    5.42   0
   1  20  -3  125.49    3.93   0
   1  20  -3  124.16    5.52   0
   1 -20  -3  128.03    4.96   0
   0 -20  -3   11.16    3.12   0
   0  20   3   11.56    4.29   0
   0  20  -3   17.98    4.41   0
   0 -20  -3   12.74    4.24   0
   0  20  -3   11.12    5.67   0
   0  20   3    8.38    3.03   0
  -1  20  -3   41.31    7.37   0
   1  20   3   39.44    3.29   0
  -1 -20  -3   38.06    4.53   0
  -1  20  -3   42.03    4.48   0
  -1 -20  -3   43.85    4.68   0
   1  20   3   44.45    4.37   0
  -2 -20  -3  118.20    5.23   0
  -2  20  -3  114.39    4.91   0
   2  20   3   98.96    4.92   0
  -2 -20  -3  123.37    5.24   0
   2  20   3  111.46    4.03   0
  -3 -20  -3   18.42    4.74   0
  -3  20  -3   13.71    3.02   0
   3  20   3   14.83    4.56   0
   3  20   3   15.88    3.25   0
  -4 -20  -3   26.81    3.63   0
  -4  20  -3   32.44    3.26   0
   4  20   3   31.58    4.93   0
   4  20   3   40.37    4.86   0
  -5 -20  -3    4.23    4.96   0
   5  20   3    1.62    5.10   0
   5  20   3    0.07    3.41   0
  -5  20  -3    3.96    4.47   0
  -6  20  -3    5.73    3.58   0
   6  20   3    1.88    5.43   0
  -6 -20  -3   -0.70    4.07   0
   6  20   3    2.01    6.01   0
   6  20   3    4.03    5.07   0
   7 -21  -3    2.41    6.50   0
  -7  21   3    3.55    5.27   0
   7  21  -3    3.04    5.21   0
   7  21  -3    0.04    4.84   0
  -7 -21   3    0.75    3.54   0
   7 -21  -3   -0.99    3.64   0
   7 -21  -3    0.32    6.67   0
   7  21  -3    0.99    3.75   0
  -6  21   3    2.93    4.71   0
  -6 -21   3   -1.72    4.86   0
   6 -21  -3    1.06    3.48   0
   6  21  -3    1.85    4.79   0
   6  21  -3    6.05    5.13   0
   6  21  -3    3.21    3.25   0
   6 -21  -3    2.48    6.04   0
   6 -21  -3    4.02    6.04   0
   5  21  -3    1.31    4.76   0
   5 -21  -3    1.70    4.78   0
  -5  21   3    2.35    4.65   0
  -5 -21   3   -4.17    4.21   0
   5  21  -3    5.01    4.31   0
   5 -21  -3    3.66    5.67   0
   5  21  -3    2.64    4.69   0
   5 -21  -3   -0.33    4.66   0
  -4  21   3   31.94    4.38   0
  -4 -21   3   27.00    4.61   0
   4  21  -3   31.15    4.36   0
   4  21  -3   26.07    5.03   0
   4 -21  -3   27.52    3.34   0
   4 -21  -3   27.85    5.90   0
  -3  21   3   10.47    4.37   0
  -3 -21   3    5.83    3.23   0
   3 -21  -3    7.35    4.52   0
   3  21  -3   10.03    3.19   0
   3 -21  -3    7.86    5.50   0
   3  21  -3    8.25    3.22   0
   2  21  -3   32.74    4.49   0
   2 -21  -3   28.54    5.73   0
   2 -21  -3   34.80    4.54   0
  -2  21   3   31.85    4.41   0
   2  21  -3   34.09    4.53   0
  -2 -21   3   32.53    4.49   0
  -1  21   3   73.14    4.56   0
   1  21  -3   73.41    4.87   0
   1 -21  -3   69.69    3.71   0
  -1 -21   3   75.09    5.09   0
   1  21  -3   73.09    5.56   0
   1 -21  -3   72.82    5.27   0
  -1  21   3   70.74    3.77   0
   0  21   3  160.26    5.38   0
   0 -21  -3  167.48    4.70   0
   0 -21  -3  175.85    5.31   0
   0  21  -3  175.37    4.31   0
   0  21  -3  166.41    7.07   0
   0  21   3  166.53    4.31   0
   1  21   3   10.82    3.91   0
  -1  21  -3    6.02    6.57   0
  -1  21  -3    8.39    4.35   0
  -1 -21  -3    5.38    3.02   0
  -1 -21  -3    6.14    3.33   0
   1  21   3    4.13    4.20   0
  -2 -21  -3  119.75    5.13   0
  -2  21  -3  117.41    5.02   0
  -2 -21  -3  110.05    5.12   0
   2  21   3  117.42    3.88   0
   2  21   3  109.52    5.12   0
  -3 -21  -3    2.68    4.60   0
  -3  21  -3    4.74    4.17   0
   3  21   3    5.58    4.46   0
   3  21   3    6.75    3.09   0
  -4 -21  -3    5.45    3.46   0
  -4  21  -3    7.64    4.45   0
   4  21   3    7.97    5.71   0
   4  21   3    5.20    4.72   0
  -5 -21  -3   49.05    5.27   0
   5  21   3   54.70    5.42   0
   5  21   3   56.18    5.26   0
  -5  21  -3   50.57    5.16   0
  -6  21  -3    2.03    5.03   0
   6  21   3    2.01    4.78   0
  -6 -21  -3    2.40    5.43   0
   6  21   3   -0.33    5.00   0
   6  21   3    5.24    3.78   0
   7  22  -3    2.91    5.26   0
  -7 -22   3    3.55    3.77   0
  -7  22   3    1.88    3.73   0
   7 -22  -3    1.12    8.11   0
   7  22  -3   -0.03    5.47   0
   7 -22  -3    2.13    5.52   0
   7 -22  -3    1.16    6.78   0
   7  22  -3    4.17    5.41   0
   6  22  -3   -0.10    4.68   0
  -6  22   3    1.29    4.82   0
  -6 -22   3    2.64    4.88   0
   6  22  -3   -1.93    5.03   0
   6 -22  -3    1.76    6.02   0
   6  22  -3   -0.02    3.59   0
   6 -22  -3    4.24    5.10   0
   6 -22  -3    1.09    6.23   0
   5 -22  -3    4.52    5.76   0
   5 -22  -3    1.71    4.82   0
  -5  22   3    3.35    3.21   0
  -5 -22   3    5.68    4.77   0
   5  22  -3    4.17    4.62   0
   5  22  -3    7.71    4.84   0
   5  22  -3   -1.80    4.95   0
   5 -22  -3    3.95    4.76   0
  -4  22   3  126.86    5.20   0
   4 -22  -3  133.48    4.36   0
  -4 -22   3  126.30    4.20   0
   4  22  -3  134.75    5.80   0
   4 -22  -3  131.90    6.15   0
   4  22  -3  125.41    5.24   0
  -3  22   3    9.88    3.05   0
   3 -22  -3   10.88    4.79   0
  -3 -22   3   13.43    4.37   0
   3  22  -3   15.38    4.34   0
   3 -22  -3   12.65    4.61   0
   3  22  -3   10.10    4.71   0
  -2 -22   3   41.81    4.40   0
   2  22  -3   33.00    3.31   0
  -2  22   3   40.61    4.40   0
   2 -22  -3   46.57    4.75   0
   2  22  -3   39.17    4.70   0
   2 -22  -3   37.62    4.92   0
  -1  22   3    3.85    4.07   0
  -1 -22   3    6.26    4.59   0
   1 -22  -3    9.28    4.47   0
   1 -22  -3    7.34    5.38   0
   1  22  -3    8.20    4.65   0
   1  22  -3    8.08    4.64   0
  -1  22   3   -0.18    3.13   0
   0  22   3   21.91    4.22   0
   0  22  -3   23.29    4.50   0
   0 -22  -3   25.69    4.54   0
   0  22   3   21.06    3.26   0
   0  22  -3   24.38    5.10   0
   0 -22  -3   26.37    4.41   0
   1  22   3   20.43    4.37   0
  -1  22  -3   18.95    7.90   0
  -1 -22  -3   16.37    4.23   0
  -1  22  -3   17.23    3.20   0
  -1 -22  -3   18.98    4.68   0
   1  22   3   19.60    3.22   0
  -2 -22  -3   37.99    4.71   0
   2  22   3   44.85    4.84   0
  -2 -22  -3   39.34    3.71   0
  -2  22  -3   38.44    4.51   0
   2  22   3   34.89    4.68   0
  -3 -22  -3   29.78    4.78   0
   3  22   3   31.69    4.92   0
   3  22   3   26.63    4.50   0
  -3  22  -3   28.27    4.55   0
   4  22   3   92.20    5.23   0
  -4  22  -3   87.42    5.11   0
   4  22   3   98.65    5.49   0
  -4 -22  -3   85.85    5.33   0
  -5 -22  -3   21.38    3.75   0
   5  22   3   25.56    6.55   0
   5  22   3   28.74    5.11   0
  -5  22  -3   19.97    4.85   0
  -6  22  -3    3.36    4.96   0
   6  22   3    1.98    5.44   0
  -6 -22  -3    1.62    3.84   0
   6  22   3   -0.45    3.65   0
   6  22   3    5.06    6.28   0
   6  23  -3   56.39    4.95   0
   6  23  -3   46.27    5.45   0
  -6 -23   3   52.09    5.33   0
   6 -23  -3   56.72    5.59   0
  -6  23   3   44.11    5.37   0
   6 -23  -3   47.67    7.89   0
   6 -23  -3   49.26    8.05   0
   6  23  -3   50.70    5.53   0
  -5  23   3    4.51    4.51   0
   5  23  -3    5.56    3.50   0
   5 -23  -3    4.07    5.82   0
  -5 -23   3    8.89    4.94   0
   5  23  -3    8.24    4.58   0
   5 -23  -3    5.15    6.06   0
   5  23  -3    4.15    4.46   0
   5 -23  -3    3.23    3.42   0
  -4  23   3  120.50    4.12   0
   4  23  -3  116.53    4.29   0
  -4 -23   3  121.92    5.51   0
   4 -23  -3  139.13    5.55   0
   4  23  -3  121.21    4.39   0
   4 -23  -3  119.07    7.33   0
  -3  23   3  123.03    4.04   0
   3  23  -3  146.09    5.13   0
   3 -23  -3  126.60    4.27   0
   3  23  -3  130.43    5.72   0
   3 -23  -3  125.86    7.01   0
  -3 -23   3  133.67    5.26   0
   2 -23  -3   69.43    3.71   0
   2 -23  -3   68.30    5.30   0
   2  23  -3   75.39    4.89   0
   2  23  -3   80.16    6.13   0
  -2 -23   3   74.41    4.85   0
  -2  23   3   78.18    4.68   0
   1 -23  -3  152.44    4.13   0
  -1  23   3  150.09    5.48   0
  -1 -23   3  141.33    5.81   0
   1  23  -3  151.86    4.14   0
   1  23  -3  150.15    5.97   0
  -1  23   3  147.90    4.13   0
   1 -23  -3  152.62    5.65   0
   0  23   3  112.32    5.14   0
   0 -23  -3  111.17    5.20   0
   0  23  -3  105.05    4.90   0
   0  23   3  102.40    5.04   0
   0 -23  -3  106.06    5.39   0
   0  23  -3  107.72    6.45   0
   1  23   3  260.75    6.17   0
  -1  23  -3  267.36   11.37   0
  -1 -23  -3  282.11    6.13   0
  -1 -23  -3  268.93    6.13   0
  -1  23  -3  267.56    4.79   0
   1  23   3  285.15    6.06   0
  -2 -23  -3  152.63    5.51   0
  -2  23  -3  146.82    5.08   0
  -2 -23  -3  155.18    5.96   0
   2  23   3  151.97    5.75   0
   2  23   3  144.07    5.53   0
  -3 -23  -3   11.79    4.77   0
   3  23   3    9.50    4.31   0
  -3  23  -3    6.37    3.22   0
   3  23   3    8.98    4.96   0
  -4 -23  -3    1.97    5.00   0
   4  23   3    4.69    3.35   0
  -4  23  -3    5.22    4.57   0
   4  23   3    6.51    4.65   0
  -5 -23  -3   19.08    5.22   0
   5  23   3   18.85    5.08   0
   5  23   3   21.94    5.64   0
  -5  23  -3   16.33    3.76   0
  -6  23  -3   66.29    5.77   0
   6  23   3   56.39    6.92   0
   6  23   3    0.14    5.41   0
  -6 -23  -3   65.15    5.88   0
   6  23   3   49.07    6.09   0
  -6 -24   3    3.89    3.62   0
   6  24  -3    8.61    5.14   0
  -6  24   3    4.49    3.64   0
   6 -24  -3   13.21    5.31   0
   6 -24  -3    6.03    7.70   0
   6  24  -3    6.42    3.84   0
   6 -24  -3    6.98    7.74   0
   6  24  -3    6.00    5.50   0
  -5  24   3   82.74    5.10   0
   5 -24  -3  100.23    5.59   0
   5  24  -3   80.69    4.39   0
   5  24  -3   94.95    5.83   0
   5 -24  -3   85.87    7.27   0
   5  24  -3   82.77    4.08   0
  -5 -24   3   78.43    4.24   0
   5 -24  -3   90.52    7.69   0
   4 -24  -3  452.75    7.12   0
  -4  24   3  426.73    5.85   0
  -4 -24   3  441.51    7.15   0
   4  24  -3  468.01    7.31   0
   4  24  -3  420.64    6.45   0
   4 -24  -3  423.39   10.07   0
  -3  24   3   38.86    4.75   0
  -3 -24   3   42.45    4.95   0
   3  24  -3   36.79    5.11   0
   3 -24  -3   45.70    4.88   0
   3 -24  -3   35.30    5.20   0
   3  24  -3   32.87    5.10   0
  -2  24   3   32.39    4.71   0
  -2 -24   3   30.95    4.96   0
   2 -24  -3   31.64    4.68   0
   2  24  -3   30.89    4.77   0
   2 -24  -3   28.91    5.08   0
   2  24  -3   34.86    5.08   0
  -1 -24   3  163.37    6.01   0
   1 -24  -3  174.67    5.27   0
  -1  24   3  172.40    4.26   0
   1  24  -3  174.73    5.42   0
   1  24  -3  157.60    7.05   0
   1 -24  -3  171.51    5.76   0
   0  24   3   78.31    5.08   0
   0  24  -3   80.18    3.74   0
   0 -24  -3   91.85    4.81   0
   0 -24  -3   85.26    5.68   0
   0  24  -3   85.79    6.58   0
   0  24   3   83.52    4.89   0
   1  24   3   35.58    4.95   0
  -1  24  -3   32.51    4.59   0
  -1  24  -3   38.02    7.62   0
  -1 -24  -3   43.27    4.72   0
  -1 -24  -3   33.31    4.71   0
   1  24   3   34.43    4.85   0
  -2 -24  -3    8.69    4.66   0
  -2 -24  -3   12.43    4.89   0
  -2  24  -3    9.12    3.34   0
   2  24   3   11.41    4.71   0
   2  24   3    7.64    4.49   0
  -3  24  -3  199.87    5.65   0
  -3 -24  -3  193.92    6.07   0
   3  24   3  190.29    6.00   0
   3  24   3  185.04    5.87   0
  -4 -24  -3  264.11    6.22   0
  -4  24  -3  267.95    6.18   0
   4  24   3  261.57    6.92   0
   4  24   3  233.04    5.07   0
  -5 -24  -3   16.74    5.34   0
  -5  24  -3   16.95    5.19   0
   5  24   3   20.00    5.47   0
   5  24   3   22.10    5.38   0
   6  25  -3   10.39    5.21   0
  -6  25   3    9.53    5.25   0
   6  25  -3    6.50    4.16   0
  -6 -25   3    7.63    5.33   0
   6 -25  -3    7.06    7.82   0
   6  25  -3   11.79    5.73   0
   6 -25  -3    6.87    8.89   0
   6 -25  -3    7.47    5.65   0
   5  25  -3   24.19    5.10   0
  -5  25   3   23.47    3.57   0
   5 -25  -3   28.34    7.27   0
  -5 -25   3   33.59    5.08   0
   5  25  -3   30.02    5.45   0
   5 -25  -3   30.89    5.30   0
   5  25  -3   26.68    5.54   0
   5 -25  -3   32.27    7.78   0
  -4  25   3    4.27    4.68   0
  -4 -25   3    8.15    4.81   0
   4  25  -3    8.45    5.18   0
   4  25  -3    9.73    5.22   0
   4 -25  -3   10.72    5.07   0
   4 -25  -3    8.67    6.35   0
  -3 -25   3   89.95    5.30   0
   3 -25  -3   93.43    3.98   0
   3  25  -3  101.69    3.99   0
   3 -25  -3   91.22    6.86   0
   3  25  -3  104.43    5.50   0
  -3  25   3   89.76    5.25   0
  -2  25   3   24.83    4.74   0
  -2 -25   3   32.68    4.64   0
   2  25  -3   28.57    3.65   0
   2 -25  -3   30.52    3.48   0
   2 -25  -3   33.09    5.23   0
   2  25  -3   30.72    4.66   0
   1 -25  -3   40.39    4.94   0
  -1 -25   3   47.74    5.06   0
   1  25  -3   45.76    4.98   0
   1 -25  -3   41.34    3.52   0
   1  25  -3   40.91    5.20   0
  -1  25   3   38.44    4.73   0
   0  25   3   -0.60    4.44   0
   0 -25  -3    4.18    3.03   0
   0  25  -3    1.36    4.62   0
   0 -25  -3    0.50    4.67   0
   0  25   3   -1.27    4.29   0
   0  25  -3    0.97    5.98   0
   1  25   3   45.16    4.88   0
  -1  25  -3   44.81    4.75   0
  -1 -25  -3   43.31    5.05   0
  -1 -25  -3   48.13    5.18   0
  -1  25  -3   46.77    8.72   0
   1  25   3   49.19    3.55   0
   2  25   3    2.95    4.68   0
  -2 -25  -3    2.22    4.68   0
  -2 -25  -3   -3.62    3.57   0
  -2  25  -3    1.53    3.07   0
   2  25   3    3.52    4.90   0
  -3  25  -3   17.90    4.63   0
   3  25   3   22.30    5.07   0
  -3 -25  -3   27.68    5.04   0
   3  25   3   23.65    4.82   0
  -4 -25  -3    7.55    5.11   0
  -4  25  -3    8.21    4.93   0
   4  25   3    8.01    5.19   0
   4  25   3    5.68    3.63   0
   5  25   3    4.41    5.50   0
   5  25   3    3.45    5.28   0
  -5 -25  -3    2.51    3.83   0
  -5  25  -3   -1.80    5.48   0
  -5  26   3   11.43    3.59   0
   5  26  -3   12.67    5.10   0
   5 -26  -3   12.19    6.56   0
   5 -26  -3    9.81    5.27   0
   5  26  -3   18.71    5.68   0
   5 -26  -3   14.58    7.12   0
   5  26  -3    8.84    3.78   0
  -5 -26   3    9.11    3.69   0
  -4  26   3   19.84    4.92   0
   4  26  -3   14.46    5.19   0
  -4 -26   3    9.19    5.03   0
   4 -26  -3   12.12    5.15   0
   4 -26  -3   13.20    6.55   0
   4  26  -3    9.96    5.26   0
  -3  26   3   59.23    3.78   0
  -3 -26   3   65.45    5.47   0
   3 -26  -3   71.70    5.07   0
   3  26  -3   67.44    5.25   0
   3 -26  -3   73.39    5.85   0
   3  26  -3   73.46    5.07   0
  -2  26   3    1.55    4.48   0
   2 -26  -3    2.08    4.69   0
  -2 -26   3    3.67    4.60   0
   2  26  -3    4.33    4.64   0
   2 -26  -3    4.77    6.15   0
   2  26  -3    7.99    5.93   0
   1  26  -3    3.89    3.23   0
   1 -26  -3    2.42    4.70   0
   1 -26  -3    1.66    4.98   0
  -1 -26   3    7.82    5.62   0
   1  26  -3    3.54    4.98   0
  -1  26   3   10.35    4.77   0
   0  26   3   44.34    4.82   0
   0 -26  -3   42.41    4.78   0
   0 -26  -3   37.35    5.16   0
   0  26  -3   42.08    4.92   0
   0  26   3   41.25    4.98   0
   0  26  -3   39.51    6.25   0
  -1  26  -3   15.20    4.57   0
  -1 -26  -3   10.25    3.44   0
   1  26   3    3.88    4.82   0
  -1 -26  -3    6.78    5.03   0
   1  26   3   10.10    4.83   0
   2  26   3    5.74    4.66   0
  -2 -26  -3   13.97    4.77   0
  -2 -26  -3   10.87    4.92   0
   2  26   3    5.71    4.87   0
  -2  26  -3    7.96    3.25   0
  -3 -26  -3    5.10    5.04   0
   3  26   3    2.62    5.07   0
  -3  26  -3    2.96    3.14   0
   3  26   3   -1.03    4.82   0
  -4 -26  -3    0.08    5.36   0
   4  26   3    2.56    5.34   0
  -4  26  -3    1.18    4.96   0
   4  26   3    1.89    3.63   0
  -5 -27   3    0.47    5.35   0
  -5  27   3    1.27    4.84   0
   5  27  -3    1.24    5.01   0
   5  27  -3    6.26    5.63   0
   5 -27  -3    2.24    8.09   0
   5  27  -3    1.19    5.55   0
   5 -27  -3   10.09    5.48   0
   5 -27  -3    3.29    7.44   0
  -4  27   3    2.50    4.90   0
   4  27  -3   -2.39    5.37   0
  -4 -27   3    3.62    5.21   0
   4  27  -3    1.54    5.49   0
   4 -27  -3    4.08    5.27   0
   4 -27  -3    2.17    6.57   0
   3 -27  -3   12.87    3.56   0
  -3  27   3   15.40    3.47   0
  -3 -27   3   16.82    5.03   0
   3 -27  -3   21.16    6.81   0
   3  27  -3   16.63    5.21   0
   3  27  -3   16.43    3.58   0
  -2 -27   3  138.80    5.86   0
  -2  27   3  115.67    5.31   0
   2  27  -3  134.11    4.37   0
   2 -27  -3  120.23    6.56   0
   2  27  -3  141.87    5.95   0
   2 -27  -3  128.41    4.31   0
   1 -27  -3    2.81    3.45   0
   1  27  -3    3.35    4.76   0
  -1 -27   3    5.95    5.90   0
  -1  27   3    5.19    3.36   0
   1 -27  -3    2.57    5.06   0
   1  27  -3    8.25    6.12   0
   0  27   3   13.80    4.70   0
   0 -27  -3   15.32    4.75   0
   0  27   3   13.44    4.68   0
   0  27  -3   10.49    4.69   0
   0 -27  -3   14.71    5.10   0
   0  27  -3   13.63    6.04   0
  -1 -27  -3   31.21    3.55   0
   1  27   3   43.90    4.91   0
  -1 -27  -3   36.94    5.12   0
  -1  27  -3   44.60    4.88   0
   1  27   3   33.59    5.01   0
  -2 -27  -3  144.07    5.67   0
   2  27   3  123.80    5.73   0
  -2  27  -3  119.92    4.24   0
   2  27   3  130.44    5.86   0
  -2 -27  -3  148.59    5.91   0
   3  27   3   58.27    5.69   0
  -3 -27  -3   59.38    4.33   0
  -3  27  -3   65.13    5.11   0
   3  27   3   81.09    5.50   0
  -4 -27  -3    1.21    5.23   0
   4  27   3    0.73    5.38   0
  -4  27  -3    8.21    5.19   0
   4  27   3    1.05    3.55   0
  -4  28   3   23.87    5.01   0
   4 -28  -3   19.14    5.24   0
   4  28  -3   21.32    5.49   0
   4 -28  -3   24.14    7.10   0
   4  28  -3   30.04    5.74   0
  -4 -28   3   25.45    5.72   0
  -3  28   3  100.30    5.71   0
  -3 -28   3  113.67    5.67   0
   3 -28  -3  122.17    5.52   0
   3  28  -3  120.82    5.86   0
   3 -28  -3  112.48    7.81   0
   3  28  -3  106.42    6.09   0
  -2  28   3   -0.76    3.32   0
  -2 -28   3    0.25    4.95   0
   2  28  -3    3.12    4.83   0
   2 -28  -3    1.04    5.31   0
   2  28  -3    1.17    4.88   0
   2 -28  -3    3.37    4.86   0
   1 -28  -3   52.75    5.07   0
  -1 -28   3   50.04    6.51   0
   1 -28  -3   61.51    5.89   0
   1  28  -3   51.40    3.95   0
   1  28  -3   65.02    5.76   0
  -1  28   3   54.67    5.09   0
   0  28  -3   84.40    6.89   0
   0  28   3   73.08    3.93   0
   0  28   3   80.31    5.31   0
   0 -28  -3   73.02    5.05   0
   0  28  -3   72.52    4.04   0
   0 -28  -3   64.49    5.70   0
   1  28   3  143.07    5.87   0
  -1 -28  -3  146.29    5.81   0
  -1 -28  -3  127.83    6.15   0
  -1  28  -3  155.04    5.73   0
   1  28   3  161.34    5.63   0
   2  28   3   -0.50    5.00   0
  -2 -28  -3   -0.72    3.91   0
  -2  28  -3    5.90    4.81   0
   2  28   3    4.99    5.24   0
  -3  28  -3   12.12    5.00   0
   3  28   3    9.14    3.89   0
  -3 -28  -3   11.86    3.93   0
   3  28   3    5.08    4.03   0
  -4 -28  -3   30.89    5.81   0
  -4  28  -3   35.09    5.64   0
   4  28   3   54.19    6.03   0
   4  28   3   23.91    4.21   0
  -4  29   3    2.99    3.57   0
  -4 -29   3   93.65    6.05   0
   4 -29  -3   83.98    6.01   0
   4  29  -3   73.83    4.53   0
   4 -29  -3   90.83    8.79   0
   4  29  -3   84.68    6.22   0
  -3  29   3   31.82    5.18   0
   3 -29  -3   30.00    3.85   0
  -3 -29   3   38.58    5.38   0
   3  29  -3   31.20    4.15   0
   3 -29  -3   36.47    5.97   0
   3  29  -3   30.15    5.62   0
   2  29  -3   74.16    5.56   0
  -2  29   3  -11.72    5.16   0
  -2 -29   3   86.86    6.05   0
   2 -29  -3   75.34    6.20   0
   2 -29  -3   65.97    4.16   0
   2  29  -3   59.88    6.87   0
   1 -29  -3   48.52    5.14   0
   1  29  -3   42.70    3.92   0
  -1  29   3   35.10    4.97   0
   1 -29  -3   39.74    5.57   0
   1  29  -3   43.84    6.74   0
   0  29  -3    0.83    6.22   0
   0  29   3    1.06    4.92   0
   0 -29  -3    1.78    3.51   0
   0  29  -3   -0.28    3.41   0
   0 -29  -3    3.41    5.14   0
   0  29   3    0.93    4.90   0
   1  29   3  189.18    6.39   0
  -1 -29  -3  193.73    6.58   0
  -1 -29  -3  155.77    5.78   0
  -1  29  -3  159.63    5.92   0
   1  29   3  157.84    4.85   0
   2  29   3   76.23    4.59   0
   2  29   3   74.71    4.52   0
  -2 -29  -3   72.86    5.80   0
  -2  29  -3   64.06    5.29   0
  -3 -29  -3   -1.41    5.53   0
  -3  29  -3    3.13    4.96   0
   3  29   3    6.70    5.42   0
   3  29   3    2.47    3.79   0
  -3  30   3   -2.35    5.12   0
  -3 -30   3    2.87    5.34   0
   3 -30  -3    2.62    7.00   0
   3  30  -3    2.72    5.29   0
   3 -30  -3   -0.20    5.41   0
   3  30  -3    4.54    5.70   0
  -2  30   3    2.59    4.96   0
   2 -30  -3    3.71    6.72   0
   2 -30  -3    4.01    5.15   0
  -2 -30   3    1.95    5.11   0
   2  30  -3    2.20    5.28   0
   2  30  -3    1.76    5.29   0
   1  30  -3   31.06    5.18   0
   1 -30  -3   18.50    3.71   0
   1 -30  -3   16.36    6.99   0
  -1  30   3   12.50    3.88   0
   1  30  -3   22.77    5.38   0
   0  30  -3  194.23    8.71   0
   0 -30  -3  170.68    6.22   0
   0  30   3  157.92    6.35   0
   0  30  -3  163.73    6.09   0
   0 -30  -3  150.56    6.72   0
   0  30   3  158.34    5.18   0
   1  30   3  101.40    5.84   0
  -1 -30  -3   87.65    5.52   0
  -1  30  -3   68.81    5.36   0
  -1 -30  -3   81.97    6.10   0
   1  30   3  105.79    5.95   0
  -2  30  -3    0.60    4.86   0
   2  30   3   25.96    5.52   0
  -2 -30  -3   31.97    5.99   0
   2  30   3   39.62    5.71   0
  -2  31   3    1.51    3.83   0
   2  31  -3    8.34    5.23   0
   2 -31  -3    0.28    5.45   0
  -2 -31   3    3.13    5.22   0
   2 -31  -3   -2.54    5.72   0
   2  31  -3   -0.17    5.38   0
  -1  31   3    9.23    5.17   0
   1  31  -3   14.81    5.54   0
   1 -31  -3   10.67    5.21   0
   1 -31  -3   20.91    5.88   0
   1  31  -3   12.63    5.61   0
   0  31  -3   11.33    6.91   0
   0  31   3   19.90    6.37   0
   0 -31  -3   17.48    5.29   0
   0 -31  -3   14.01    5.68   0
   0  31  -3    7.46    5.28   0
   0  31   3   10.71    5.28   0
  -1 -31  -3   23.10    5.63   0
   1  31   3   22.52    5.32   0
  -1 -31  -3   26.49    5.36   0
  -1  31  -3   -1.37    5.14   0
   1  31   3   18.72    3.83   0
   9   0  -4   98.10    5.46   0
   9   0  -4   87.76    6.04   0
  -9   0   4  104.53    5.46   0
  -8   0   4   29.17    4.34   0
   8   0  -4   30.95    4.62   0
   8   0  -4   28.09    5.03   0
  -7   0   4  145.70    4.94   0
   7   0  -4  148.56    5.26   0
   7   0  -4  149.41    4.93   0
  -6   0   4  120.45    4.74   0
   6   0  -4  126.26    4.79   0
   6   0  -4  124.14    4.90   0
   5   0  -4  590.92    7.21   0
  -5   0   4  582.72    6.82   0
   5   0  -4  604.37    6.90   0
   4   0  -4  784.46    7.75   0
  -4   0   4  769.41    7.77   0
   4   0  -4  766.43    8.02   0
  -3   0   4  276.74    5.14   0
   3   0  -4  263.19    5.75   0
  -2   0   4 2829.83   14.81   0
   2   0  -4 2863.74   15.23   0
   1   0  -4  962.96   10.02   0
  -1   0   4  981.62   10.00   0
   0   0  -4  882.05    9.50   0
   0   0  -4  890.71   10.42   0
   0   0   4  873.53   10.35   0
  -1   0  -4   41.78    4.63   0
   1   0   4   40.46    4.61   0
  -1   0  -4   42.61    4.28   0
   1   0   4   45.51    5.13   0
   2   0   4  243.26    6.19   0
  -2   0  -4  249.05    8.99   0
  -2   0  -4  238.03    6.38   0
  -3   0  -4  954.18    9.50   0
   3   0   4  938.53    9.12   0
  -4   0  -4    0.45    3.97   0
   4   0   4    1.36    3.82   0
  -5   0  -4    5.64    4.31   0
   5   0   4    8.41    4.19   0
  -6   0  -4  165.01    5.38   0
   6   0   4  164.46    5.53   0
  -7   0  -4   59.56    4.99   0
   7   0   4   49.69    5.15   0
  -8   0  -4  115.75    5.83   0
   8   0   4  114.95    6.10   0
   9  -1  -4   88.24    5.38   0
   9   1  -4   76.54    6.32   0
   9   1  -4   77.03    5.83   0
  -9   1   4   94.58    5.40   0
   9  -1  -4   80.46    5.91   0
  -9  -1   4   80.36    5.45   0
   8  -1  -4   45.42    5.30   0
   8  -1  -4   43.67    4.69   0
   8   1  -4   46.29    4.63   0
  -8  -1   4   42.15    4.61   0
   8   1  -4   42.47    5.37   0
  -8   1   4   45.77    4.67   0
  -7   1   4   25.40    2.94   0
   7  -1  -4   32.31    4.23   0
   7  -1  -4   30.12    4.76   0
   7   1  -4   31.19    4.42   0
  -7  -1   4   25.60    4.09   0
   7   1  -4   29.91    4.27   0
   6   1  -4   68.76    4.74   0
  -6   1   4   64.06    3.45   0
   6   1  -4   69.12    3.40   0
   6  -1  -4   70.12    4.42   0
   6  -1  -4   66.86    4.70   0
  -6  -1   4   70.32    4.42   0
   5   1  -4   48.74    4.50   0
  -5  -1   4   46.41    3.91   0
   5  -1  -4   42.69    4.49   0
   5  -1  -4   46.53    2.94   0
  -5   1   4   44.34    4.11   0
   5   1  -4   43.74    3.86   0
  -4   1   4  745.26    7.17   0
  -4  -1   4  785.97    7.83   0
   4  -1  -4  780.16    7.62   0
   4   1  -4  769.41    7.96   0
   4  -1  -4  763.11    7.68   0
   4   1  -4  801.92    7.83   0
   3   1  -4 1328.59   10.13   0
  -3  -1   4 1296.41   10.10   0
   3   1  -4 1329.59   10.35   0
  -3   1   4 1311.21   10.15   0
   3  -1  -4 1307.83    9.68   0
  -2  -1   4 1699.47   12.05   0
   2   1  -4 1671.40   11.65   0
  -2   1   4 1705.83   12.08   0
   2  -1  -4 1688.48   11.71   0
  -1  -1   4  261.27    5.54   0
   1  -1  -4  275.70    6.46   0
   1   1  -4  282.55    6.40   0
  -1   1   4  265.38    5.53   0
   0  -1   4  272.23    6.62   0
   0  -1  -4  287.35    6.79   0
   0  -1  -4  278.13    5.90   0
   0   1  -4  288.09    6.77   0
   0   1   4  277.25    6.68   0
   0   1  -4  288.32    6.64   0
  -1   1  -4   53.04    4.75   0
   1   1   4   57.79    4.75   0
   1  -1   4   55.99    4.75   0
   1   1   4   54.51    5.29   0
  -1   1  -4   54.76    4.46   0
  -1  -1  -4   58.32    5.04   0
  -1  -1  -4   54.07    4.77   0
   2   1   4   42.07    4.65   0
   2  -1   4   45.88    3.55   0
  -2  -1  -4   52.05    4.84   0
  -2  -1  -4   44.12    5.63   0
  -2   1  -4   46.44    5.54   0
  -2   1  -4   45.67    4.63   0
  -3   1  -4  370.30   13.20   0
  -3   1  -4  351.02    6.81   0
  -3  -1  -4  354.41    6.58   0
  -3   1  -4  382.45   13.79   0
   3   1   4  341.67    6.22   0
   3  -1   4  351.90    6.57   0
  -4  -1  -4   29.49    4.30   0
  -4   1  -4   32.91    4.25   0
   4   1   4   35.11    4.28   0
   4  -1   4   33.64    4.15   0
  -5  -1  -4   39.62    4.58   0
   5   1   4   34.60    3.33   0
  -5   1  -4   30.65    4.52   0
   5  -1   4   34.05    4.48   0
  -6  -1  -4   62.54    4.84   0
   6  -1   4   65.21    4.95   0
  -6   1  -4   56.37    4.85   0
   6   1   4   53.30    4.92   0
  -7  -1  -4   17.80    4.75   0
  -7   1  -4   18.35    4.63   0
   7   1   4   19.11    5.04   0
   7  -1   4   17.23    4.91   0
   8  -1   4   11.28    5.33   0
  -8   1  -4    9.28    5.14   0
  -8  -1  -4    7.69    5.11   0
   8   1   4    9.41    4.98   0
   9  -2  -4    3.68    4.79   0
   9   2  -4    4.92    5.19   0
   9   2  -4    0.29    4.69   0
   9  -2  -4    2.12    3.76   0
  -9   2   4    1.17    4.75   0
  -9  -2   4    2.56    4.60   0
  -8  -2   4   23.99    4.44   0
   8   2  -4   22.64    4.79   0
   8  -2  -4   25.21    4.38   0
   8   2  -4   26.31    4.51   0
   8  -2  -4   19.12    5.11   0
  -8   2   4   21.02    4.43   0
  -7  -2   4   64.53    4.51   0
   7  -2  -4   79.98    4.52   0
   7   2  -4   79.76    4.59   0
   7   2  -4   64.21    4.87   0
   7  -2  -4   72.95    5.00   0
  -7   2   4   73.98    4.45   0
   6  -2  -4   25.99    4.07   0
   6  -2  -4   31.88    4.34   0
   6   2  -4   31.54    4.44   0
  -6   2   4   31.46    4.13   0
   6   2  -4   31.62    4.10   0
  -6  -2   4   30.62    4.03   0
  -5   2   4  205.58    4.20   0
   5   2  -4  203.91    5.45   0
   5  -2  -4  204.94    5.43   0
   5  -2  -4  206.78    5.06   0
  -5  -2   4  194.83    5.02   0
   5   2  -4  198.33    4.21   0
   4  -2  -4   61.40    3.34   0
   4  -2  -4   58.16    3.15   0
   4   2  -4   65.27    4.51   0
  -4  -2   4   60.05    3.19   0
  -4   2   4   58.95    4.04   0
   4   2  -4   63.24    4.12   0
   3   2  -4   36.91    4.40   0
  -3   2   4   33.29    4.09   0
   3   2  -4   30.27    3.11   0
   3  -2  -4   30.36    4.14   0
  -3  -2   4   32.24    4.07   0
   2   2  -4   30.36    4.51   0
  -2   2   4   29.69    4.53   0
   2  -2  -4   26.96    4.56   0
  -2  -2   4   31.01    4.41   0
  -1   2   4  134.27    5.27   0
  -1  -2   4  137.57    5.34   0
   1  -2  -4  135.22    5.43   0
   1   2  -4  140.04    5.37   0
   0  -2  -4   24.34    3.48   0
   0   2   4   27.22    4.34   0
   0  -2   4   21.80    4.29   0
   0  -2  -4   25.55    4.29   0
   0   2  -4   26.11    4.26   0
  -1   2  -4   69.44    4.91   0
   1   2   4   73.31    3.85   0
  -1   2  -4   73.43    5.32   0
  -1  -2  -4   75.04    4.72   0
   1   2   4   75.58    5.49   0
  -1  -2  -4   74.61    4.88   0
   2   2   4    5.90    4.13   0
   2  -2   4    4.94    3.99   0
  -2   2  -4   10.74    4.01   0
  -2  -2  -4    8.26    5.55   0
  -2   2  -4    8.48    4.84   0
   2   2   4    7.88    5.59   0
  -2  -2  -4    7.48    3.21   0
   3  -2   4  151.32    5.31   0
  -3   2  -4  162.44    9.22   0
  -3   2  -4  155.95    8.17   0
  -3  -2  -4  164.03    5.30   0
  -3   2  -4  152.21    5.59   0
   3   2   4  153.13    4.20   0
  -4  -2  -4    7.88    4.30   0
  -4   2  -4    5.65    4.30   0
   4   2   4    4.74    4.01   0
   4  -2   4    4.94    4.05   0
  -5  -2  -4   -0.49    4.23   0
   5   2   4   -0.78    4.33   0
  -5   2  -4   -2.94    4.14   0
   5  -2   4   -0.84    4.13   0
   6  -2   4   51.22    4.70   0
  -6   2  -4   51.45    4.71   0
  -6  -2  -4   57.65    4.76   0
   6   2   4   60.45    4.83   0
  -7   2  -4   16.93    4.71   0
  -7  -2  -4   17.90    4.82   0
   7  -2   4   19.00    4.83   0
   7   2   4   18.16    5.10   0
   8   2   4    4.18    5.39   0
  -8   2  -4   -0.23    4.93   0
  -8  -2  -4    1.03    5.15   0
   8  -2   4    0.99    5.15   0
  -9   3   4    9.43    5.76   0
   9   3  -4    8.72    4.75   0
   9  -3  -4    7.87    5.18   0
   9   3  -4   11.47    5.35   0
   9  -3  -4   12.42    4.66   0
  -8   3   4    0.79    4.30   0
  -8  -3   4    6.00    4.34   0
   8  -3  -4    3.44    4.60   0
   8   3  -4    1.04    4.84   0
   8   3  -4   -0.95    4.57   0
   8  -3  -4   -0.14    4.35   0
  -7  -3   4   61.78    4.51   0
   7  -3  -4   59.79    4.41   0
   7   3  -4   53.61    4.38   0
   7   3  -4   59.75    3.74   0
   7  -3  -4   58.55    4.76   0
  -7   3   4   59.26    4.38   0
   6  -3  -4  162.82    4.12   0
   6  -3  -4  161.99    5.23   0
   6   3  -4  168.81    4.96   0
  -6   3   4  159.91    5.09   0
  -6  -3   4  165.49    4.99   0
   6   3  -4  163.51    5.16   0
  -5  -3   4   -0.67    3.56   0
  -5   3   4    3.36    3.67   0
   5   3  -4    0.97    2.94   0
   5  -3  -4    4.64    3.65   0
   5  -3  -4    3.94    2.91   0
   5   3  -4    1.38    3.59   0
   4   3  -4   -0.52    3.58   0
   4  -3  -4   -0.00    2.46   0
  -4   3   4    0.65    2.53   0
   4  -3  -4    1.50    3.94   0
   4   3  -4   -0.19    4.11   0
  -4  -3   4    1.92    3.60   0
  -3   3   4 1462.53   10.48   0
   3   3  -4 1485.74   10.62   0
   3   3  -4 1452.87   10.63   0
   3  -3  -4 1480.93   10.42   0
  -3  -3   4 1446.72   10.51   0
  -2   3   4   78.63    4.71   0
  -2  -3   4   73.67    4.59   0
   2  -3  -4   70.28    3.78   0
   2   3  -4   78.62    4.84   0
  -1  -3   4  537.12    7.77   0
   1  -3  -4  568.96    8.05   0
  -1   3   4  571.34    7.41   0
   1   3  -4  547.27    7.22   0
   0   3   4   25.82    4.26   0
   0  -3  -4   25.80    3.44   0
   0  -3  -4   24.39    4.37   0
   0   3  -4   26.46    4.29   0
  -1   3  -4    2.60    3.63   0
   1   3   4    5.22    3.00   0
   1   3   4    2.15    3.72   0
  -1  -3  -4    3.68    4.65   0
  -1   3  -4    3.47    4.08   0
  -1  -3  -4    2.30    4.30   0
   2   3   4  177.54    4.53   0
  -2  -3  -4  172.44    8.28   0
   2  -3   4  170.28    5.53   0
  -2   3  -4  176.16    6.82   0
   2   3   4  178.52    8.35   0
  -2  -3  -4  172.42    5.55   0
  -2   3  -4  171.02    6.74   0
  -2   3  -4  170.75    5.67   0
   3  -3   4  146.94    5.44   0
  -3  -3  -4  142.82    5.21   0
   3   3   4  143.87    4.99   0
  -3   3  -4  156.29    7.96   0
  -3   3  -4  146.98    5.53   0
  -3   3  -4  153.51    7.55   0
  -4   3  -4   27.44    6.72   0
  -4   3  -4   27.32    6.71   0
  -4   3  -4   27.14    4.52   0
  -4  -3  -4   31.59    4.58   0
   4   3   4   23.93    4.27   0
   4  -3   4   26.58    4.40   0
  -5  -3  -4    2.98    3.02   0
  -5   3  -4    4.10    4.33   0
   5   3   4    1.53    2.99   0
   5  -3   4    4.58    4.09   0
   6   3   4   11.15    4.40   0
  -6   3  -4   13.98    4.31   0
   6  -3   4   11.45    4.43   0
  -6  -3  -4   13.81    4.39   0
  -7  -3  -4   22.23    5.03   0
  -7   3  -4   15.24    4.73   0
   7   3   4   16.15    5.12   0
   7  -3   4   17.12    4.80   0
  -8  -3  -4   46.82    5.64   0
  -8   3  -4   46.32    5.50   0
   8   3   4   57.92    5.78   0
   8  -3   4   47.72    5.75   0
   9  -4  -4   30.34    5.73   0
   9   4  -4   30.36    4.90   0
  -9   4   4   24.20    4.74   0
   9   4  -4   25.68    4.09   0
   9  -4  -4   30.80    4.96   0
   8  -4  -4    4.10    4.89   0
   8   4  -4    2.51    4.27   0
   8  -4  -4   -0.92    4.30   0
   8   4  -4   -1.44    3.54   0
  -8   4   4    0.07    4.21   0
   7  -4  -4   31.82    3.22   0
   7  -4  -4   34.17    4.25   0
  -7  -4   4   30.90    4.30   0
   7   4  -4   30.67    3.38   0
  -7   4   4   32.59    4.21   0
   7   4  -4   37.13    4.27   0
   6   4  -4  147.43    5.18   0
  -6  -4   4  145.81    4.02   0
   6  -4  -4  142.36    5.12   0
   6  -4  -4  141.00    4.82   0
  -6   4   4  147.52    4.83   0
   6   4  -4  148.69    4.85   0
   5   4  -4    1.17    3.65   0
   5  -4  -4    3.50    4.02   0
  -5   4   4    0.83    2.68   0
   5  -4  -4    3.78    3.85   0
   5   4  -4    1.68    4.19   0
  -5  -4   4    4.34    3.61   0
  -4   4   4  378.42    5.99   0
   4   4  -4  371.33    5.92   0
   4  -4  -4  364.88    5.25   0
   4   4  -4  367.12    5.49   0
  -4  -4   4  363.78    5.87   0
   3  -4  -4   49.64    3.17   0
   3   4  -4   51.91    3.38   0
  -3  -4   4   49.05    4.26   0
   3   4  -4   51.09    4.29   0
  -3   4   4   52.29    3.17   0
  -2  -4   4  672.95    8.05   0
   2  -4  -4  686.86    7.52   0
  -2   4   4  695.92    8.01   0
   2   4  -4  679.55    7.49   0
   1  -4  -4  732.13    8.89   0
   1   4  -4  717.00    8.71   0
   1  -4  -4  729.94    8.20   0
  -1   4   4  747.44    8.70   0
   0  -4  -4   78.86    5.32   0
   0   4   4   70.40    5.25   0
   0   4  -4   74.88    4.75   0
   0  -4  -4   76.09    4.92   0
   0   4   4   70.87    3.96   0
  -1   4  -4  353.28    7.51   0
  -1  -4  -4  359.38    7.66   0
   1   4   4  369.54    6.65   0
  -1   4  -4  350.03    7.57   0
   1   4   4  352.20    8.04   0
  -1  -4  -4  359.97    6.75   0
   2  -4   4 1157.98   12.05   0
  -2   4  -4 1216.41   12.51   0
  -2  -4  -4 1152.21   10.02   0
   2   4   4 1221.84   16.10   0
  -2   4  -4 1178.02   12.64   0
  -2  -4  -4 1188.71   16.18   0
  -2   4  -4 1146.75   11.89   0
   2   4   4 1174.58    9.57   0
  -3   4  -4  170.01    5.89   0
   3  -4   4  173.11    6.25   0
  -3   4  -4  180.56    7.11   0
  -3  -4  -4  171.34    4.40   0
   3   4   4  170.18    5.17   0
  -4   4  -4   21.87    5.28   0
   4  -4   4   19.10    4.22   0
  -4  -4  -4   20.02    4.46   0
   4   4   4   27.00    4.34   0
  -4   4  -4   22.84    5.84   0
  -5   4  -4  459.33   14.29   0
   5   4   4  428.53    6.67   0
  -5   4  -4  430.66    7.26   0
  -5   4  -4  467.00   14.70   0
  -5  -4  -4  437.28    6.72   0
   5  -4   4  429.30    7.21   0
  -6  -4  -4    2.93    4.62   0
  -6   4  -4    9.48    4.66   0
   6  -4   4    5.05    4.39   0
   6   4   4    6.44    3.49   0
   7  -4   4   -1.61    4.74   0
  -7   4  -4    4.77    4.63   0
  -7  -4  -4    3.85    4.73   0
   7   4   4   -0.44    5.04   0
  -8   4  -4   28.55    6.48   0
  -8  -4  -4   32.27    5.32   0
   8   4   4   35.64    5.50   0
   8  -4   4   31.66    5.67   0
  -9   5   4  190.85    6.12   0
   9   5  -4  193.12    6.43   0
   9  -5  -4  170.71    5.96   0
   9  -5  -4  170.63    6.60   0
   9   5  -4  169.96    6.25   0
   8   5  -4  273.63    6.17   0
   8   5  -4  247.77    5.37   0
   8  -5  -4  253.89    6.42   0
  -8   5   4  257.77    6.10   0
   8  -5  -4  249.71    6.09   0
   7  -5  -4   92.27    4.65   0
  -7   5   4   96.24    3.62   0
   7  -5  -4   95.64    5.05   0
   7   5  -4   90.62    5.35   0
   7   5  -4   97.89    4.74   0
   6  -5  -4   29.34    4.13   0
   6  -5  -4   26.32    4.47   0
  -6  -5   4   27.08    4.18   0
  -6   5   4   30.46    4.10   0
   6   5  -4   30.00    3.18   0
   6   5  -4   28.59    4.16   0
  -5   5   4  294.54    5.51   0
   5   5  -4  287.03    5.49   0
   5  -5  -4  282.93    5.50   0
  -5  -5   4  269.07    5.37   0
   5   5  -4  289.38    5.81   0
   5  -5  -4  280.88    5.87   0
   4  -5  -4  258.15    5.22   0
  -4   5   4  260.29    5.51   0
   4   5  -4  253.42    5.24   0
  -4  -5   4  246.89    5.24   0
   4   5  -4  254.25    5.57   0
  -3  -5   4  744.52    7.39   0
   3  -5  -4  787.43    8.13   0
   3   5  -4  756.28    7.69   0
   3   5  -4  754.67    7.60   0
  -3   5   4  773.98    8.15   0
  -2   5   4  171.69    5.24   0
   2   5  -4  162.84    4.52   0
   2   5  -4  165.87    5.23   0
   2  -5  -4  166.79    4.39   0
   1  -5  -4 5431.88   20.81   0
   1  -5  -4 5547.36   21.14   0
  -1   5   4 5611.41   21.07   0
   1   5  -4 5365.96   20.48   0
   0  -5  -4 3201.68   16.53   0
   0  -5  -4 3138.38   17.31   0
   0   5   4 3244.78   16.54   0
   0   5   4 3141.29   17.29   0
   0   5  -4 3137.90   16.68   0
  -1  -5  -4 2226.53   16.92   0
   1   5   4 2222.15   13.22   0
  -1   5  -4 2238.78   16.76   0
  -1  -5  -4 2203.85   13.19   0
   1   5   4 2251.91   16.59   0
   2  -5   4   41.51    4.34   0
  -2   5  -4   43.36    4.25   0
  -2  -5  -4   41.96    5.69   0
  -2   5  -4   39.50    4.48   0
   2   5   4   41.44    3.36   0
   2   5   4   40.41    5.56   0
  -2  -5  -4   46.69    4.50   0
   3   5   4   21.81    3.14   0
  -3   5  -4   25.34    4.39   0
   3  -5   4   21.90    4.15   0
  -3   5  -4   23.68    4.48   0
  -3  -5  -4   19.59    4.27   0
   3   5   4   23.11    8.45   0
   4  -5   4  458.23    7.59   0
  -4   5  -4  455.95    7.73   0
  -4  -5  -4  450.98    7.03   0
   4   5   4  455.65    6.89   0
  -4   5  -4  472.71    9.90   0
  -5  -5  -4  793.86    8.03   0
   5  -5   4  825.92    9.31   0
  -5   5  -4  789.11    9.50   0
   5   5   4  817.30    8.02   0
  -5   5  -4  860.15   14.48   0
  -6   5  -4    2.47    4.42   0
   6   5   4    2.43    4.89   0
  -6  -5  -4   -2.31    4.71   0
   6  -5   4    3.61    4.47   0
  -7  -5  -4   20.32    4.89   0
  -7   5  -4   23.82    4.85   0
   7  -5   4   25.21    6.14   0
   7   5   4   22.59    3.67   0
  -8  -5  -4  116.06    5.83   0
   8   5   4   82.18    4.79   0
  -8   5  -4   98.98    7.37   0
   8  -5   4  124.91    6.59   0
   9   6  -4   18.62    5.82   0
   9  -6  -4   16.84    5.13   0
   9  -6  -4   17.59    5.20   0
  -9   6   4   20.76    4.92   0
   9   6  -4   13.27    5.92   0
   8   6  -4   91.03    4.33   0
  -8   6   4  100.14    5.02   0
   8  -6  -4   89.22    5.37   0
   8   6  -4  101.95    5.02   0
   8  -6  -4   96.86    5.02   0
   7  -6  -4  415.32    6.36   0
   7   6  -4  433.28    6.55   0
   7   6  -4  408.82    6.66   0
   7  -6  -4  411.40    6.74   0
  -7   6   4  414.92    6.56   0
   6   6  -4  751.85    7.86   0
   6  -6  -4  756.93    7.54   0
   6  -6  -4  712.99    7.28   0
   6   6  -4  745.98    7.64   0
  -6   6   4  750.12    7.58   0
   5  -6  -4    8.83    3.76   0
   5  -6  -4    8.84    4.11   0
   5   6  -4    9.22    3.59   0
  -5   6   4    8.24    3.85   0
   5   6  -4   10.35    4.34   0
   4  -6  -4  577.64    6.84   0
   4   6  -4  595.12    7.08   0
   4   6  -4  572.55    6.82   0
  -4   6   4  581.76    6.80   0
  -3   6   4  611.09    7.22   0
   3   6  -4  616.92    7.38   0
   3  -6  -4  594.99    6.98   0
   3   6  -4  586.59    7.51   0
   2  -6  -4 1631.51   11.17   0
   2   6  -4 1629.52   11.58   0
  -2   6   4 1657.02   11.08   0
   2   6  -4 1631.25   11.00   0
   1  -6  -4 2345.27   13.99   0
   1  -6  -4 2299.92   13.47   0
  -1   6   4 2294.60   13.40   0
   1   6  -4 2249.52   13.01   0
   0  -6  -4   26.59    3.47   0
   0  -6  -4   28.90    4.29   0
   0   6   4   27.61    3.50   0
   0   6   4   32.25    4.24   0
   0   6  -4   29.73    3.18   0
   1   6   4  832.97    8.24   0
  -1   6  -4  848.24   11.25   0
   1   6   4  857.01   10.11   0
  -1  -6  -4  852.35    8.96   0
  -1  -6  -4  850.77   10.20   0
   2   6   4 1679.61   16.53   0
  -2   6  -4 1553.36   14.86   0
  -2  -6  -4 1694.18   17.29   0
  -2  -6  -4 1617.70   11.35   0
  -2   6  -4 1654.97   13.45   0
   2   6   4 1690.45   11.46   0
   3  -6   4  156.76    5.80   0
  -3  -6  -4  154.77    9.05   0
   3   6   4  163.35    8.85   0
  -3   6  -4  160.39    6.00   0
  -3  -6  -4  182.74    5.59   0
  -3   6  -4  159.52    5.88   0
   3   6   4  173.45    5.39   0
   4  -6   4  264.25    7.20   0
   4   6   4  255.54    5.93   0
  -4   6  -4  261.37    7.43   0
  -4  -6  -4  263.91    6.04   0
  -4   6  -4  276.54    7.92   0
  -5   6  -4   30.67    4.74   0
  -5   6  -4   31.75    5.34   0
  -5  -6  -4   31.87    3.33   0
   5   6   4   28.40    4.55   0
   5  -6   4   30.57    4.78   0
  -6   6  -4  184.95    6.88   0
   6   6   4  170.88    6.00   0
  -6  -6  -4  174.85    5.57   0
  -6   6  -4  195.30    9.78   0
   6  -6   4  175.36    5.92   0
  -7   6  -4    5.56    6.05   0
  -7  -6  -4   11.16    3.65   0
   7   6   4    9.96    3.74   0
   7  -6   4   11.75    4.89   0
  -8  -6  -4    7.60    5.31   0
   8  -6   4    8.74    5.55   0
  -8   6  -4   10.59    5.36   0
   8   6   4    5.78    5.64   0
   9   7  -4  107.35    6.23   0
   9   7  -4  139.73    6.08   0
   9  -7  -4  103.18    6.14   0
  -9   7   4  115.87    5.61   0
   9  -7  -4   96.22    5.78   0
   8  -7  -4   14.71    4.95   0
   8   7  -4   12.05    3.66   0
  -8   7   4   17.69    4.40   0
   8   7  -4   16.64    4.50   0
   8  -7  -4   18.53    4.58   0
  -7   7   4   41.90    4.52   0
   7   7  -4   51.06    4.89   0
   7  -7  -4   36.07    4.36   0
   7   7  -4   37.76    4.35   0
   7  -7  -4   41.43    4.59   0
   6  -7  -4  650.12    7.20   0
  -6   7   4  689.75    7.24   0
   6   7  -4  675.92    7.47   0
   6   7  -4  652.09    6.54   0
   6  -7  -4  630.31    6.99   0
   5   7  -4   -0.50    3.09   0
   5  -7  -4    2.03    2.75   0
  -5   7   4    0.40    3.86   0
   5   7  -4    0.72    3.60   0
   5  -7  -4    0.47    3.85   0
   4  -7  -4  648.89    6.62   0
   4   7  -4  645.69    7.29   0
  -4   7   4  684.89    7.19   0
   4   7  -4  657.36    6.67   0
   3  -7  -4  148.96    4.59   0
   3   7  -4  150.25    3.98   0
   3   7  -4  165.43    4.99   0
  -3   7   4  153.91    4.64   0
   2  -7  -4   28.84    4.09   0
   2   7  -4   26.21    4.41   0
  -2   7   4   30.07    3.05   0
   2   7  -4   28.29    3.03   0
   1   7  -4  317.84    6.06   0
   1  -7  -4  315.31    6.37   0
  -1   7   4  314.42    5.49   0
   1  -7  -4  310.10    6.13   0
   1   7  -4  308.85    6.08   0
   0   7   4  238.57    5.96   0
   0   7   4  229.89    5.86   0
   0  -7  -4  231.35    5.97   0
   0  -7  -4  223.22    5.96   0
   1   7   4 2303.46   12.96   0
  -1  -7  -4 2312.77   13.37   0
  -1   7  -4 2249.76   18.11   0
  -1  -7  -4 2272.32   15.69   0
  -1   7  -4 2348.54   14.35   0
   1   7   4 2284.72   15.78   0
  -2  -7  -4    1.21    4.21   0
  -2   7  -4    1.91    3.72   0
   2   7   4   -0.38    4.65   0
  -2  -7  -4    0.76    4.20   0
  -2   7  -4   -0.55    5.24   0
   2   7   4    1.66    2.86   0
   3  -7   4  101.85    5.20   0
  -3  -7  -4  102.45    6.49   0
  -3   7  -4   99.21    5.39   0
  -3  -7  -4  104.35    5.08   0
   3   7   4  108.14    6.33   0
   3   7   4  104.96    5.01   0
  -3   7  -4  101.15    5.29   0
   4  -7   4    2.90    3.98   0
  -4   7  -4    4.05    5.14   0
  -4  -7  -4    4.43    4.53   0
  -4   7  -4    2.93    4.93   0
   4   7   4    3.62    4.28   0
  -5   7  -4  514.60    9.93   0
  -5   7  -4  508.44    8.40   0
   5  -7   4  498.71    8.42   0
   5   7   4  518.30    7.15   0
  -5  -7  -4  478.97    6.18   0
  -6   7  -4  344.31   10.15   0
  -6  -7  -4  332.47    6.46   0
  -6   7  -4  335.62    7.18   0
   6   7   4  324.49    6.68   0
   6  -7   4  323.49    7.19   0
   7  -7   4   22.38    5.14   0
  -7  -7  -4   15.44    4.95   0
  -7   7  -4   22.04    5.01   0
  -7   7  -4   20.79   10.96   0
   7   7   4   17.02    3.97   0
  -7   7  -4   21.93   10.87   0
  -8   7  -4   20.99    6.61   0
  -8  -7  -4   20.85    5.50   0
   8   7   4   17.36    5.88   0
   8  -7   4   18.07    6.81   0
   9  -8  -4    7.00    5.33   0
   9   8  -4   -0.20    4.81   0
   9   8  -4    5.78    5.37   0
  -9   8   4    5.95    4.95   0
   9  -8  -4    4.96    5.01   0
   8   8  -4   22.22    3.79   0
   8   8  -4   20.18    4.43   0
   8  -8  -4   21.06    4.76   0
   8  -8  -4   20.47    4.60   0
  -8   8   4   23.97    4.74   0
  -7   8   4  132.61    5.00   0
   7   8  -4  136.27    5.12   0
   7  -8  -4  134.32    5.58   0
   7   8  -4  129.71    5.34   0
   7  -8  -4  124.26    4.93   0
   6   8  -4  216.82    5.43   0
   6  -8  -4  204.26    4.64   0
   6   8  -4  210.94    5.59   0
   6  -8  -4  210.95    5.24   0
  -6  -8   4  213.32    4.55   0
  -6   8   4  213.21    5.33   0
   5  -8  -4   76.52    4.49   0
   5  -8  -4   79.39    4.54   0
   5   8  -4   78.69    3.66   0
   5   8  -4   82.51    4.35   0
  -5   8   4   88.60    4.54   0
   4  -8  -4  202.63    5.03   0
   4   8  -4  199.46    4.43   0
  -4   8   4  198.86    5.03   0
   4   8  -4  186.83    4.28   0
   3  -8  -4   33.90    3.91   0
   3   8  -4   27.94    4.17   0
   3   8  -4   26.59    2.94   0
  -3   8   4   25.35    3.87   0
   2  -8  -4   13.31    3.78   0
   2   8  -4   15.59    2.76   0
   2  -8  -4   14.52    4.15   0
   2   8  -4   14.29    2.97   0
  -2   8   4   16.39    3.84   0
  -1   8   4   14.40    3.95   0
   1  -8  -4   14.56    2.97   0
   1   8  -4   16.38    4.33   0
   1  -8  -4   14.40    4.02   0
   1   8  -4   17.10    3.94   0
   0   8   4  686.31    8.14   0
   0   8   4  700.99    8.40   0
   0  -8  -4  695.99    7.93   0
   0  -8  -4  693.64    7.60   0
   1   8   4   22.92    4.23   0
  -1   8  -4   18.57    5.20   0
  -1   8  -4   17.84    4.16   0
   1   8   4   20.32    3.98   0
  -1  -8  -4   20.70    4.07   0
  -1  -8  -4   17.60    3.03   0
  -2   8  -4   21.32    4.03   0
   2   8   4   20.68    4.77   0
  -2  -8  -4   20.01    5.14   0
  -2  -8  -4   19.92    4.43   0
  -2   8  -4   18.74    4.63   0
   2   8   4   25.29    4.38   0
   3   8   4  172.06    7.46   0
  -3  -8  -4  162.73    7.18   0
  -3   8  -4  164.60    6.65   0
  -3  -8  -4  163.30    4.45   0
  -3   8  -4  166.29    6.48   0
   3   8   4  173.27    5.40   0
   4  -8   4  181.68    6.75   0
  -4  -8  -4  185.43    5.58   0
  -4   8  -4  186.76    7.02   0
  -4   8  -4  197.49    6.15   0
   4   8   4  173.92    4.36   0
  -5   8  -4 1046.12   12.56   0
   5  -8   4  992.97   12.03   0
  -5  -8  -4  964.21    8.00   0
   5   8   4  989.33    8.65   0
  -5   8  -4 1009.41   11.96   0
  -6   8  -4  208.01    7.85   0
  -6  -8  -4  211.90    5.50   0
   6  -8   4  200.82    7.35   0
   6   8   4  191.32    5.56   0
  -6   8  -4  195.37    7.25   0
  -7   8  -4   56.68    8.32   0
  -7   8  -4   50.05    5.27   0
  -7  -8  -4   42.72    5.40   0
   7  -8   4   47.31    5.31   0
   7   8   4   47.16    4.35   0
  -8   8  -4   38.06    6.77   0
   8   8   4   34.50    5.82   0
  -8  -8  -4   39.29    4.15   0
   8  -8   4   29.77    6.92   0
   9   9  -4   14.27    5.06   0
   9   9  -4   13.22    4.00   0
  -9   9   4   12.67    5.10   0
   9  -9  -4   17.74    5.52   0
   9  -9  -4   16.95    5.16   0
   8  -9  -4   32.96    4.93   0
  -8   9   4   31.58    4.60   0
   8   9  -4   32.62    3.80   0
   8   9  -4   29.94    4.71   0
   8  -9  -4   29.91    4.72   0
  -7   9   4   40.37    3.11   0
   7   9  -4   46.22    4.58   0
  -7  -9   4   40.55    3.35   0
   7   9  -4   30.07    3.42   0
   7  -9  -4   37.61    5.08   0
   7  -9  -4   35.69    4.47   0
  -6  -9   4  420.11    6.48   0
   6   9  -4  423.57    5.66   0
   6   9  -4  428.70    6.50   0
   6  -9  -4  431.59    6.23   0
  -6   9   4  430.66    6.22   0
   6  -9  -4  401.98    6.71   0
   5   9  -4  836.49    7.82   0
  -5   9   4  801.73    7.61   0
   5   9  -4  811.31    7.86   0
   5  -9  -4  824.07    8.43   0
   5  -9  -4  800.51    7.57   0
  -5  -9   4  830.77    7.83   0
   4  -9  -4   68.09    4.28   0
   4   9  -4   71.29    3.61   0
   4   9  -4   76.22    4.26   0
  -4   9   4   72.91    4.28   0
   3  -9  -4   74.34    4.33   0
   3   9  -4   78.93    4.55   0
  -3   9   4   82.06    4.34   0
   3   9  -4   79.88    3.49   0
   2  -9  -4   22.41    4.08   0
   2   9  -4   22.92    3.84   0
   2   9  -4   30.27    4.38   0
  -2   9   4   26.83    2.81   0
   2  -9  -4   24.23    3.88   0
   1  -9  -4  383.86    6.65   0
  -1   9   4  386.29    6.30   0
   1  -9  -4  375.90    6.34   0
   1   9  -4  384.98    7.11   0
   0   9  -4 2364.69   16.70   0
   0   9   4 2241.17   13.33   0
   0   9   4 2251.51   13.20   0
   0  -9  -4 2246.48   13.82   0
   0  -9  -4 2271.16   13.34   0
   1   9   4  152.99    4.98   0
  -1   9  -4  152.39    7.00   0
   1   9   4  151.77    5.19   0
  -1   9  -4  160.89    5.22   0
  -1  -9  -4  163.59    5.40   0
  -1  -9  -4  154.65    5.32   0
   2   9   4    8.06    3.87   0
  -2   9  -4   13.21    4.11   0
  -2  -9  -4    9.95    4.23   0
  -2   9  -4    8.56    5.42   0
  -2  -9  -4    9.55    4.39   0
   2   9   4   11.37    4.23   0
  -3  -9  -4   32.68    4.85   0
  -3  -9  -4   31.41    5.15   0
   3   9   4   34.46    5.00   0
  -3   9  -4   29.37    4.49   0
   3   9   4   32.49    4.54   0
  -3   9  -4   31.74    6.01   0
   4  -9   4  416.90    9.14   0
  -4   9  -4  413.59    9.28   0
  -4  -9  -4  421.92    6.54   0
   4   9   4  426.22   12.81   0
  -4   9  -4  426.45    7.69   0
   4   9   4  408.96    6.46   0
  -5   9  -4  218.52    6.57   0
   5  -9   4  207.87    7.33   0
  -5   9  -4  220.87    7.65   0
   5   9   4  214.78    5.73   0
  -5  -9  -4  194.88    4.64   0
   6  -9   4    2.20    5.64   0
  -6  -9  -4    0.66    4.74   0
  -6   9  -4    4.93    5.86   0
  -6   9  -4    2.07    6.20   0
   6   9   4    1.71    3.20   0
   7  -9   4    4.61    5.13   0
  -7  -9  -4    4.12    4.88   0
  -7   9  -4    4.07    5.10   0
   7   9   4    7.72    3.70   0
  -7   9  -4    4.51    6.86   0
   8  -9   4   22.35    5.67   0
  -8  -9  -4   27.95    5.56   0
  -8   9  -4   26.03    5.56   0
   8   9   4   21.37    4.11   0
  -9  10   4    3.54    4.93   0
   9 -10  -4    6.22    5.06   0
   9  10  -4    8.63    3.97   0
   9  10  -4    5.57    4.88   0
   9 -10  -4    3.14    5.47   0
  -8  10   4   35.29    4.66   0
   8 -10  -4   30.38    5.19   0
   8  10  -4   33.09    5.23   0
   8 -10  -4   32.26    4.86   0
   8  10  -4   38.16    4.82   0
   7  10  -4  232.70    4.97   0
   7 -10  -4  223.45    6.08   0
  -7 -10   4  249.82    5.95   0
   7  10  -4  225.54    5.93   0
   7 -10  -4  249.40    5.55   0
  -7  10   4  246.42    5.41   0
   6 -10  -4 1456.81    9.67   0
   6  10  -4 1507.24   10.04   0
  -6 -10   4 1569.27    9.84   0
   6 -10  -4 1453.86   11.01   0
  -6  10   4 1511.92    9.62   0
   6  10  -4 1509.44    9.88   0
  -5 -10   4  850.83    7.98   0
   5 -10  -4  793.00    8.49   0
  -5  10   4  790.72    7.50   0
   5  10  -4  785.91    7.60   0
   5 -10  -4  786.78    7.42   0
   5  10  -4  769.47    7.06   0
   4  10  -4    2.48    4.33   0
  -4 -10   4    5.86    4.46   0
   4  10  -4    4.88    3.92   0
  -4  10   4    1.81    2.76   0
   4 -10  -4   -2.90    3.90   0
   3  10  -4  315.96    5.67   0
  -3  10   4  324.10    5.69   0
   3  10  -4  311.87    5.10   0
   3 -10  -4  303.73    4.89   0
   2 -10  -4  608.94    7.79   0
   2  10  -4  596.09    7.69   0
  -2  10   4  615.35    6.99   0
   2 -10  -4  607.10    7.05   0
   2  10  -4  579.28    6.88   0
   1 -10  -4  689.00    8.11   0
  -1  10   4  701.61    7.16   0
   1  10  -4  717.11    8.70   0
   1 -10  -4  682.13    7.70   0
   0  10   4 2213.20   12.95   0
   0  10  -4 2237.67   12.83   0
   0  10   4 2236.45   13.18   0
   0 -10  -4 2183.06   13.31   0
   0  10  -4 2227.63   16.32   0
   0 -10  -4 2174.39   13.05   0
  -1  10  -4  234.45    8.07   0
   1  10   4  241.08    5.73   0
  -1  10  -4  237.80    5.58   0
  -1 -10  -4  245.19    6.05   0
  -1 -10  -4  247.02    5.63   0
   1  10   4  232.29    5.61   0
  -2 -10  -4  246.50    7.46   0
   2  10   4  236.48    6.17   0
   2  10   4  232.73    5.58   0
  -2  10  -4  240.41    5.80   0
  -2 -10  -4  238.66    5.82   0
  -2  10  -4  222.77    8.56   0
   3  10   4 1023.40   12.35   0
  -3 -10  -4 1001.68   12.55   0
  -3  10  -4 1000.47   10.57   0
  -3  10  -4 1027.85   15.91   0
  -3 -10  -4 1023.51    8.27   0
   3  10   4 1041.99    8.91   0
  -4  10  -4  280.87    9.19   0
  -4  10  -4  290.37    6.70   0
   4  10   4  287.07    8.79   0
  -4 -10  -4  293.05    5.89   0
   4  10   4  275.96    5.93   0
   5 -10   4   41.37    5.55   0
  -5  10  -4   40.41    5.92   0
  -5 -10  -4   35.20    4.84   0
   5  10   4   36.97    4.90   0
  -5  10  -4   41.46    4.82   0
   6 -10   4  266.90    8.09   0
  -6  10  -4  276.87    8.06   0
  -6  10  -4  273.67    7.19   0
  -6 -10  -4  260.39    6.29   0
   6  10   4  240.34    5.14   0
   7 -10   4  345.38    9.57   0
  -7 -10  -4  345.67    5.75   0
  -7  10  -4  380.01   10.04   0
   7  10   4  341.81    7.04   0
  -7  10  -4  410.24    9.43   0
   8 -10   4  125.86    6.80   0
  -8 -10  -4  108.46    5.87   0
  -8  10  -4  117.99   10.57   0
   8  10   4   87.21    4.91   0
   9  11  -4   73.09    5.86   0
  -9  11   4  112.20    5.60   0
   9 -11  -4   75.29    6.18   0
   9  11  -4   74.50    4.83   0
   9 -11  -4   77.30    5.93   0
  -8  11   4   48.93    4.81   0
   8 -11  -4   33.37    6.21   0
   8  11  -4   38.74    5.32   0
   8 -11  -4   37.32    4.90   0
   8  11  -4   48.55    4.82   0
   7  11  -4   13.15    4.37   0
  -7 -11   4   11.36    4.76   0
   7 -11  -4    8.25    4.56   0
   7 -11  -4   15.07    4.40   0
  -7  11   4    7.34    3.00   0
   7  11  -4    7.75    4.88   0
  -6 -11   4   -1.57    4.54   0
   6 -11  -4    0.91    4.28   0
   6  11  -4    5.04    4.17   0
   6  11  -4    4.09    3.30   0
  -6  11   4    3.61    3.99   0
   6 -11  -4    4.13    4.10   0
   5  11  -4  406.20    6.16   0
   5 -11  -4  374.14    6.73   0
  -5 -11   4  426.21    6.35   0
   5  11  -4  373.26    6.20   0
  -5  11   4  426.76    5.93   0
   5 -11  -4  396.24    5.93   0
  -4 -11   4 1342.00    9.78   0
   4  11  -4 1289.46    9.45   0
   4  11  -4 1273.89    9.30   0
   4 -11  -4 1275.49    9.02   0
  -4  11   4 1263.89    8.97   0
   3 -11  -4  335.96    5.77   0
   3 -11  -4  348.65    6.32   0
  -3  11   4  355.31    5.89   0
   3  11  -4  343.48    6.12   0
   3  11  -4  341.17    5.76   0
   2 -11  -4    0.90    2.73   0
  -2  11   4    4.29    3.77   0
   2  11  -4   -1.08    4.14   0
   2 -11  -4    2.89    2.75   0
   1  11  -4  154.78    5.42   0
  -1  11   4  159.24    4.86   0
   1 -11  -4  157.07    4.80   0
   1 -11  -4  153.32    5.23   0
   0  11   4  821.23    8.50   0
   0  11  -4  876.72   11.27   0
   0  11   4  856.50    7.97   0
   0  11  -4  909.12    8.38   0
   0 -11  -4  862.99    8.70   0
   0 -11  -4  852.42    8.14   0
   1  11   4  243.40    5.74   0
   1  11   4  244.40    5.62   0
  -1  11  -4  241.03    8.73   0
  -1  11  -4  248.92    5.48   0
  -1  11  -4  256.07    8.33   0
  -1 -11  -4  239.34    4.91   0
  -1 -11  -4  246.28    5.85   0
   2  11   4  123.76    5.05   0
  -2 -11  -4  123.78    4.20   0
  -2  11  -4  117.62    5.07   0
  -2 -11  -4  126.41    5.65   0
  -2  11  -4  119.39    8.64   0
   2  11   4  128.64    5.05   0
   3  11   4   11.79    3.90   0
  -3 -11  -4   11.12    4.11   0
  -3  11  -4   11.21    4.14   0
  -3 -11  -4    9.98    3.13   0
  -3  11  -4   10.51    7.63   0
   3  11   4   11.87    4.43   0
   4  11   4  447.04    9.70   0
  -4 -11  -4  438.29    5.82   0
  -4  11  -4  446.99    7.41   0
  -4  11  -4  467.05   12.20   0
   4  11   4  471.94    6.78   0
  -5  11  -4  528.68   11.53   0
   5 -11   4  515.35   11.43   0
  -5 -11  -4  513.33    7.05   0
   5  11   4  497.51    6.14   0
  -5  11  -4  530.16    8.03   0
   6 -11   4  146.38    7.27   0
  -6  11  -4  145.91    6.94   0
  -6  11  -4  157.23    7.87   0
  -6 -11  -4  145.72    5.70   0
   6  11   4  144.11    5.71   0
   7 -11   4   27.99    6.46   0
  -7  11  -4   33.25    6.33   0
  -7 -11  -4   30.41    3.84   0
   7  11   4   34.50    5.42   0
   8 -11   4  103.99    8.14   0
  -8  11  -4  100.54    9.24   0
  -8 -11  -4   88.27    6.38   0
   8  11   4   70.00    6.51   0
  -9  12   4   -1.39    5.03   0
   9  12  -4    3.39    4.08   0
   9 -12  -4    2.98    3.62   0
   9  12  -4   -0.50    5.11   0
   9 -12  -4    5.96    6.91   0
   8  12  -4    7.10    4.57   0
  -8  12   4    7.51    4.61   0
  -8 -12   4   11.43    4.92   0
   8  12  -4    4.18    5.23   0
   8 -12  -4    6.85    5.00   0
   8 -12  -4    6.36    4.71   0
   7  12  -4  519.43    7.03   0
  -7 -12   4  493.74    7.01   0
   7  12  -4  453.34    6.10   0
   7 -12  -4  486.21    6.02   0
   7 -12  -4  437.07    7.31   0
  -7  12   4  466.72    6.81   0
  -6 -12   4  507.09    6.75   0
   6 -12  -4  487.95    7.48   0
   6  12  -4  514.26    6.77   0
  -6  12   4  484.85    6.47   0
   6  12  -4  496.25    6.74   0
   6 -12  -4  490.89    5.82   0
   5  12  -4  301.22    5.62   0
  -5 -12   4  302.37    5.10   0
   5  12  -4  291.21    4.99   0
  -5  12   4  288.00    5.40   0
   5 -12  -4  280.64    6.06   0
   5 -12  -4  283.74    5.46   0
  -4 -12   4   26.35    4.75   0
  -4  12   4   27.43    3.10   0
   4  12  -4   30.20    4.71   0
   4  12  -4   25.56    4.25   0
   4 -12  -4   29.80    4.12   0
  -3  12   4  179.12    4.95   0
   3 -12  -4  173.77    4.99   0
   3 -12  -4  180.09    5.29   0
   3  12  -4  186.76    4.96   0
  -3 -12   4  200.36    5.51   0
   3  12  -4  177.32    5.24   0
   2 -12  -4  419.49    6.61   0
  -2  12   4  432.66    6.21   0
   2  12  -4  400.90    5.93   0
   2 -12  -4  415.17    6.19   0
  -1  12   4 1525.89    9.82   0
   1  12  -4 1533.47   12.30   0
   1 -12  -4 1558.97   10.43   0
   1 -12  -4 1504.53   10.50   0
   0  12   4   71.64    4.66   0
   0  12  -4   82.58    4.52   0
   0  12  -4   78.12    5.00   0
   0 -12  -4   75.76    4.40   0
   0  12   4   81.23    3.38   0
   0 -12  -4   77.18    4.64   0
   1  12   4   79.40    3.64   0
   1  12   4   85.84    4.50   0
  -1 -12  -4   88.54    4.69   0
  -1  12  -4   86.83    6.29   0
  -1  12  -4   84.14    4.47   0
  -1 -12  -4   86.74    4.84   0
   2  12   4  590.76    7.96   0
  -2 -12  -4  579.30    6.75   0
  -2  12  -4  607.37    7.74   0
  -2 -12  -4  586.07    8.82   0
  -2  12  -4  601.83   17.38   0
  -2  12  -4  569.56   18.10   0
   2  12   4  582.59    7.20   0
  -3 -12  -4  290.69    6.92   0
  -3  12  -4  286.43    6.12   0
  -3 -12  -4  288.16    6.08   0
   3  12   4  296.28    6.81   0
   3  12   4  287.87    5.94   0
  -4 -12  -4    3.25    4.57   0
   4  12   4   -1.72    4.68   0
  -4  12  -4    0.15    8.59   0
  -4  12  -4    2.21    4.15   0
   4  12   4    1.21    3.11   0
   5  12   4    5.77    6.87   0
  -5 -12  -4    8.15    4.76   0
   5  12   4    7.58    6.73   0
   5  12   4    4.55    4.80   0
  -5  12  -4    4.37    4.30   0
  -6  12  -4  187.94    6.18   0
   6 -12   4  168.91    8.26   0
  -6 -12  -4  188.97    5.98   0
   6  12   4  182.40    6.14   0
  -7 -12  -4  121.19    4.53   0
   7 -12   4  142.14    8.66   0
  -7  12  -4  136.28    7.59   0
   7  12   4  133.60    5.96   0
  -9  13   4    4.61    5.25   0
   9 -13  -4   -4.14    5.91   0
   9  13  -4    0.14    4.08   0
   9 -13  -4    0.70    5.52   0
   9  13  -4    3.33    4.97   0
   8  13  -4   13.29    4.73   0
   8  13  -4   16.76    5.33   0
   8 -13  -4    8.33    4.95   0
   8 -13  -4   12.84    4.77   0
  -8  13   4    7.47    3.58   0
  -8 -13   4    8.77    5.05   0
  -7 -13   4   13.23    4.83   0
   7 -13  -4   19.78    4.98   0
   7  13  -4   19.65    5.01   0
   7 -13  -4   18.02    4.62   0
  -7  13   4   23.89    4.55   0
   7  13  -4   19.74    4.41   0
  -6 -13   4    4.32    4.66   0
   6  13  -4    2.29    3.26   0
  -6  13   4    6.44    4.38   0
   6 -13  -4    7.28    4.39   0
   6 -13  -4   -2.14    4.29   0
   6  13  -4    0.40    4.26   0
  -5  13   4    4.36    2.82   0
  -5 -13   4    5.52    4.43   0
   5  13  -4    1.11    3.76   0
   5  13  -4    1.80    3.19   0
   5 -13  -4    2.13    3.93   0
  -4  13   4  113.44    4.52   0
   4  13  -4  104.56    4.57   0
   4 -13  -4  102.42    4.83   0
  -4 -13   4  109.73    5.12   0
   4 -13  -4  101.36    3.60   0
   4  13  -4   96.54    3.92   0
   3 -13  -4    0.18    3.96   0
  -3  13   4    3.72    2.80   0
  -3 -13   4    2.67    4.20   0
   3  13  -4    3.28    2.97   0
   3 -13  -4    3.12    2.99   0
   3  13  -4    7.35    4.03   0
  -2  13   4   -0.93    2.71   0
   2  13  -4    0.65    4.05   0
   2 -13  -4    0.86    3.80   0
   2 -13  -4   -0.22    2.70   0
  -1  13   4  212.83    5.19   0
   1  13  -4  224.03    5.28   0
   1 -13  -4  203.48    5.23   0
   1  13  -4  209.01    6.01   0
   1 -13  -4  202.35    5.41   0
   0  13   4   61.00    3.24   0
   0  13   4   61.18    4.06   0
   0  13  -4   63.55    4.31   0
   0 -13  -4   62.76    4.26   0
   0  13  -4   60.74    4.78   0
   0 -13  -4   62.97    4.49   0
   1  13   4    1.18    2.88   0
   1  13   4    2.13    3.67   0
  -1  13  -4    6.05    3.82   0
  -1  13  -4    3.87    5.52   0
  -1 -13  -4    4.09    2.81   0
  -1 -13  -4    3.07    4.31   0
  -2 -13  -4   24.89    4.61   0
  -2 -13  -4   22.47    4.50   0
  -2  13  -4   20.06    3.21   0
   2  13   4   20.11    4.21   0
   2  13   4   17.60    4.29   0
   3  13   4  536.14    8.19   0
  -3 -13  -4  517.95    9.07   0
  -3 -13  -4  547.81    7.04   0
   3  13   4  515.31    5.99   0
  -3  13  -4  544.21    7.33   0
   4  13   4   20.54    5.17   0
  -4 -13  -4   21.26    3.55   0
  -4  13  -4   19.82    4.23   0
   4  13   4   19.68    4.82   0
   5  13   4   62.87    6.86   0
   5  13   4   62.27    6.84   0
   5  13   4   65.83    4.98   0
  -5 -13  -4   59.61    3.82   0
  -5  13  -4   66.68    4.94   0
  -6  13  -4    2.19    5.74   0
  -6 -13  -4    6.80    5.04   0
   6  13   4    3.02    3.71   0
  -7 -13  -4   19.70    3.91   0
  -7  13  -4   18.11    5.17   0
   7  13   4   17.35    4.02   0
   8  14  -4    1.87    4.52   0
  -8 -14   4    2.48    3.58   0
   8  14  -4    1.00    5.27   0
   8 -14  -4    1.68    6.31   0
   8 -14  -4   -0.56    4.98   0
  -8  14   4   -0.41    4.79   0
   7  14  -4    0.84    4.79   0
   7 -14  -4   -0.23    4.63   0
   7  14  -4    2.20    4.40   0
   7 -14  -4   -0.42    4.53   0
  -7 -14   4    0.65    4.84   0
  -7  14   4    4.39    4.22   0
   6  14  -4   53.44    4.92   0
  -6 -14   4   43.03    4.70   0
   6 -14  -4   39.70    4.71   0
  -6  14   4   36.73    4.48   0
   6 -14  -4   51.30    4.78   0
   6  14  -4   38.42    3.14   0
  -5  14   4  145.56    4.77   0
   5  14  -4  135.50    4.77   0
   5  14  -4  136.81    5.34   0
   5 -14  -4  143.57    4.88   0
  -5 -14   4  140.01    5.35   0
   4 -14  -4  110.31    4.86   0
  -4 -14   4  118.57    5.04   0
  -4  14   4  118.94    3.58   0
   4  14  -4  115.82    3.93   0
   4  14  -4  118.63    4.57   0
   4 -14  -4  112.50    4.57   0
   3 -14  -4  823.48    8.84   0
  -3  14   4  863.58    7.60   0
   3  14  -4  825.88    7.18   0
  -3 -14   4  874.07    7.68   0
   3  14  -4  859.77    8.16   0
   3 -14  -4  879.70    7.79   0
   2 -14  -4   21.12    3.96   0
  -2  14   4   25.14    3.98   0
   2  14  -4   26.28    3.98   0
   2 -14  -4   23.54    4.10   0
   2  14  -4   22.98    4.46   0
  -1  14   4  238.65    4.52   0
   1  14  -4  242.58    4.54   0
   1  14  -4  247.00    6.21   0
   1 -14  -4  253.22    5.45   0
   1 -14  -4  241.57    5.60   0
   0  14   4  565.28    6.90   0
   0  14   4  547.80    7.18   0
   0  14  -4  588.27    6.35   0
   0 -14  -4  576.51    7.17   0
   0 -14  -4  574.69    7.22   0
   0  14  -4  576.58    9.43   0
   1  14   4   13.15    4.24   0
   1  14   4   15.13    3.64   0
  -1 -14  -4   14.92    3.95   0
  -1  14  -4   13.30    3.13   0
  -1  14  -4   13.99    5.90   0
  -1 -14  -4    9.99    4.49   0
   2  14   4  402.78    6.84   0
  -2 -14  -4  409.56    6.67   0
  -2 -14  -4  408.44    7.29   0
  -2  14  -4  412.50    6.50   0
   2  14   4  401.20    6.43   0
   3  14   4  127.47    5.34   0
  -3 -14  -4  124.72    5.52   0
  -3  14  -4  132.02    4.93   0
  -3 -14  -4  125.58    5.26   0
   3  14   4  135.85    4.91   0
   4  14   4  536.96    9.10   0
  -4 -14  -4  533.45    7.14   0
  -4  14  -4  534.00    7.09   0
   4  14   4  537.21    7.09   0
   5  14   4   50.00    5.99   0
  -5 -14  -4   53.71    5.22   0
   5  14   4   50.68    5.96   0
   5  14   4   42.95    3.88   0
  -5  14  -4   55.84    4.77   0
  -6  14  -4   -1.45    4.81   0
  -6 -14  -4    2.56    4.95   0
   6  14   4    0.39    5.05   0
  -7  14  -4   10.38    6.35   0
  -7 -14  -4    9.40    3.89   0
   7  14   4   10.37    5.64   0
   8  15  -4  109.34    5.84   0
  -8 -15   4  124.66    5.81   0
   8  15  -4   94.48    4.64   0
   8 -15  -4  116.61    5.93   0
  -8  15   4   92.34    4.59   0
   8 -15  -4   97.28    6.43   0
  -7  15   4  122.18    5.13   0
   7 -15  -4  114.50    5.82   0
   7  15  -4  116.27    5.07   0
   7  15  -4  112.39    4.38   0
  -7 -15   4  122.34    4.30   0
   7 -15  -4  125.51    5.27   0
   6  15  -4   12.30    4.14   0
   6  15  -4   12.13    3.50   0
   6 -15  -4   11.09    4.54   0
   6 -15  -4   14.03    4.22   0
  -6  15   4   12.85    4.59   0
  -6 -15   4   11.92    3.34   0
  -5  15   4  350.56    5.86   0
[truncated: 478,410 more chars]
