# Supplementary material for: Crystal structure of tris­(N-methyl­salicyl­aldiminato-κ2 N,O)chromium(III)
Source: Acta Crystallogr E Crystallogr Commun. 2015 Dec 6;71(Pt 12):m247–8. doi: 10.1107/S2056989015023038 (PMC4719857; doi:10.1107/S2056989015023038)
Supplement: Supplementary file 2 [file e-71-0m247-Isup2.hkl]

data_I                                                                          
_shelx_title ' SK84 at 200 K in P2(1)/c'                                        
_shelx_refln_list_code          4                                               
_shelx_F_calc_maximum      165.90                                               
_exptl_crystal_F_000       948.00                                               
_reflns_d_resolution_high  0.7828                                               
                                                                                
loop_                                                                           
 _space_group_symop_operation_xyz                                               
 'x, y, z'                                                                      
 '-x, y+1/2, -z+1/2'                                                            
 '-x, -y, -z'                                                                   
 'x, -y-1/2, z-1/2'                                                             
                                                                                
_cell_length_a     7.7463                                                       
_cell_length_b    25.4402                                                       
_cell_length_c    11.1421                                                       
_cell_angle_alpha  90.000                                                       
_cell_angle_beta  102.659                                                       
_cell_angle_gamma  90.000                                                       
                                                                                
_shelx_F_squared_multiplier     1.000                                           
                                                                                
loop_                                                                           
 _refln_index_h                                                                 
 _refln_index_k                                                                 
 _refln_index_l                                                                 
 _refln_F_squared_calc                                                          
 _refln_F_squared_meas                                                          
 _refln_F_squared_sigma                                                         
 _refln_observed_status                                                         
   2   0   0       2394.98       2570.52        31.85 o                         
   3   0   0        332.11        266.05         7.91 o                         
   4   0   0       8041.07       7857.13        35.83 o                         
   5   0   0       8345.27       8041.94        60.68 o                         
   6   0   0       1660.59       1671.41        17.09 o                         
   7   0   0        514.93        515.64         8.75 o                         
   8   0   0        130.80        146.15         8.78 o                         
   9   0   0        301.95        290.25        14.99 o                         
   1   1   0      11012.63      11710.47        44.19 o                         
   2   1   0        414.99        564.25         8.18 o                         
   3   1   0       6647.43       6315.51        20.10 o                         
   4   1   0        206.61        219.48         4.92 o                         
   5   1   0       4004.22       4089.74        34.93 o                         
   6   1   0       1087.72       1055.13         9.30 o                         
   7   1   0         81.79         85.53         5.13 o                         
   8   1   0         20.96         16.19         5.39 o                         
   9   1   0         30.75         26.88         5.44 o                         
   0   2   0      11093.50      12467.35       171.40 o                         
   1   2   0       4089.39       4622.27        26.96 o                         
   2   2   0         72.37         75.48         6.10 o                         
   3   2   0        240.83        283.33         5.43 o                         
   4   2   0        675.79        586.47         6.14 o                         
   5   2   0         90.70        101.81         4.48 o                         
   6   2   0        117.44        124.32         4.72 o                         
   7   2   0        131.72        126.84         5.27 o                         
   8   2   0         63.56         71.60         5.68 o                         
   9   2   0         22.12         23.00         6.86 o                         
   1   3   0      14128.87      15113.42        67.26 o                         
   2   3   0       3735.47       3994.29        22.42 o                         
   3   3   0        357.98        370.49         6.00 o                         
   4   3   0         15.87         11.39         3.84 o                         
   5   3   0        479.73        487.64         7.16 o                         
   6   3   0        922.34        943.27         7.03 o                         
   7   3   0         72.13         89.14         4.85 o                         
   8   3   0        136.02        144.71         5.80 o                         
   9   3   0         30.89         25.67         6.82 o                         
   0   4   0       6923.38       7501.64        77.23 o                         
   1   4   0        300.43        305.50         8.51 o                         
   2   4   0       7122.10       7354.85        65.15 o                         
   3   4   0        115.25        182.73         5.33 o                         
   4   4   0       1669.88       1548.37        10.66 o                         
   5   4   0       1935.18       1921.45        16.61 o                         
   6   4   0          0.88          3.74         4.55 o                         
   7   4   0         15.33         21.35         5.08 o                         
   8   4   0         95.59         98.76         6.37 o                         
   9   4   0          5.51          6.07         6.62 o                         
   1   5   0        505.06        537.24         9.53 o                         
   2   5   0       2739.27       2366.76        15.55 o                         
   3   5   0       3150.31       2878.51        19.65 o                         
   4   5   0        797.20        854.68         7.02 o                         
   5   5   0       1331.04       1337.15        12.62 o                         
   6   5   0        280.42        294.87         5.59 o                         
   7   5   0        420.32        453.73         6.57 o                         
   8   5   0        317.14        326.40         6.77 o                         
   9   5   0         13.50         12.14         5.91 o                         
   0   6   0       1121.77       1072.85        20.07 o                         
   1   6   0        618.52        723.85         8.33 o                         
   2   6   0       1102.74       1153.10        11.55 o                         
   3   6   0       1431.45       1289.26        11.22 o                         
   4   6   0       1969.99       1912.27        20.92 o                         
   5   6   0        772.74        783.80        14.20 o                         
   6   6   0          3.34          4.51         4.80 o                         
   7   6   0        448.85        473.39         6.83 o                         
   8   6   0        524.25        569.58         7.48 o                         
   9   6   0        194.15        205.50         8.33 o                         
   1   7   0        106.19         82.20         5.86 o                         
   2   7   0       3312.91       3228.42        17.93 o                         
   3   7   0       1267.38       1307.82        18.97 o                         
   4   7   0        372.47        358.17         5.79 o                         
   5   7   0        183.83        191.39         4.87 o                         
   6   7   0        204.94        193.96         5.15 o                         
   7   7   0        666.18        652.38        10.95 o                         
   8   7   0        597.60        641.67        10.91 o                         
   9   7   0         32.54         28.96         6.82 o                         
   0   8   0        516.44        503.11         9.98 o                         
   1   8   0        167.49        202.39         5.71 o                         
   2   8   0        255.90        267.31         6.08 o                         
   3   8   0        129.99        164.39         5.26 o                         
   4   8   0         12.78         18.32         4.07 o                         
   5   8   0         73.10         68.67         4.74 o                         
   6   8   0        488.11        501.04         6.00 o                         
   7   8   0          4.70          8.34         4.66 o                         
   8   8   0          0.85          0.08         5.36 o                         
   9   8   0          5.34          8.54         6.09 o                         
   1   9   0       1683.51       1775.20        12.12 o                         
   2   9   0        816.74        649.40         7.50 o                         
   3   9   0       6115.48       6214.58        53.63 o                         
   4   9   0         60.81         73.69         4.34 o                         
   5   9   0         30.11         42.46         4.49 o                         
   6   9   0         19.55         20.16         4.48 o                         
   7   9   0         41.57         44.75         5.36 o                         
   8   9   0        101.64         91.69         5.83 o                         
   9   9   0          8.28         10.25         6.44 o                         
   0  10   0        600.29        450.75         8.38 o                         
   1  10   0        572.99        470.82         5.83 o                         
   2  10   0         38.98         32.36         4.82 o                         
   3  10   0       1852.98       1714.43        13.32 o                         
   4  10   0        428.92        382.79         6.94 o                         
   5  10   0        137.25        133.15         4.87 o                         
   6  10   0        200.25        214.30         6.35 o                         
   7  10   0        500.61        502.38         8.37 o                         
   8  10   0        914.13        975.55        20.79 o                         
   9  10   0        299.92        294.31         8.66 o                         
   1  11   0        227.56        155.77         4.72 o                         
   2  11   0       2518.49       2205.72        23.81 o                         
   3  11   0       1167.38       1054.43         9.35 o                         
   4  11   0        117.17        148.91         4.95 o                         
   5  11   0         40.34         40.90         4.71 o                         
   6  11   0         72.61         64.47         4.94 o                         
   7  11   0        320.56        329.66         5.94 o                         
   8  11   0          4.40          5.30         5.93 o                         
   9  11   0         64.32         61.26         6.20 o                         
   0  12   0       1068.32        986.68        13.54 o                         
   1  12   0        444.15        379.25         7.17 o                         
   2  12   0         27.86         19.55         5.00 o                         
   3  12   0        540.82        530.51         7.34 o                         
   4  12   0        873.37        843.27        14.00 o                         
   5  12   0         68.24         77.53         4.83 o                         
   6  12   0          9.29         14.33         4.52 o                         
   7  12   0        221.25        236.52         5.66 o                         
   8  12   0        338.88        331.60        11.34 o                         
   1  13   0        264.91        326.36         5.27 o                         
   2  13   0         14.68         20.39         4.30 o                         
   3  13   0         31.50         31.88         4.90 o                         
   4  13   0          5.72          6.88         4.43 o                         
   5  13   0        288.07        301.45         5.42 o                         
   6  13   0       1208.06       1183.90        15.26 o                         
   7  13   0         49.11         51.56         5.25 o                         
   8  13   0          2.11          1.57         5.35 o                         
   0  14   0          3.13         -0.13         5.73 o                         
   1  14   0        183.77        166.74         4.42 o                         
   2  14   0         23.46         25.37         4.68 o                         
   3  14   0        379.69        335.03         6.10 o                         
   4  14   0          0.87          3.14         4.51 o                         
   5  14   0         74.80         67.78         4.41 o                         
   6  14   0        129.01        143.64         5.48 o                         
   7  14   0         17.44         12.65         5.02 o                         
   8  14   0        127.10        121.34         6.26 o                         
   1  15   0          1.52          4.82         3.61 o                         
   2  15   0       2750.62       2691.57        21.85 o                         
   3  15   0       1246.51       1220.40        17.21 o                         
   4  15   0         46.53         52.11         4.78 o                         
   5  15   0        783.39        829.41         6.80 o                         
   6  15   0       1590.59       1686.26        25.18 o                         
   7  15   0        540.11        584.03        16.63 o                         
   8  15   0         56.78         56.21         6.40 o                         
   0  16   0        346.04        446.07         7.03 o                         
   1  16   0        514.68        451.16         5.11 o                         
   2  16   0          9.86         14.56         4.34 o                         
   3  16   0        718.66        710.21        11.33 o                         
   4  16   0        595.84        616.16        14.17 o                         
   5  16   0        390.29        438.80         8.03 o                         
   6  16   0         80.94         88.18         5.42 o                         
   7  16   0          2.65          4.42         5.61 o                         
   8  16   0        233.99        241.57        11.65 o                         
   1  17   0        161.24        134.06         4.21 o                         
   2  17   0       1838.13       1793.93        22.70 o                         
   3  17   0        888.71        910.51        11.32 o                         
   4  17   0         10.85         20.41         4.89 o                         
   5  17   0        104.93        109.98         5.13 o                         
   6  17   0        720.72        783.65        13.63 o                         
   7  17   0        190.97        192.80         6.42 o                         
   8  17   0          4.29          7.70         6.17 o                         
   0  18   0        814.32        840.55        10.01 o                         
   1  18   0        264.37        265.60         4.73 o                         
   2  18   0          0.00          1.66         3.97 o                         
   3  18   0        699.75        721.53         7.59 o                         
   4  18   0        112.45        119.55         5.39 o                         
   5  18   0        135.05        142.80         6.17 o                         
   6  18   0        104.11        104.92         5.54 o                         
   7  18   0          2.36          2.92         5.99 o                         
   8  18   0          0.16          1.31         6.18 o                         
   1  19   0        501.38        537.70         5.47 o                         
   2  19   0         33.27         34.53         4.99 o                         
   3  19   0        254.67        254.87         5.17 o                         
   4  19   0        170.28        171.82         5.26 o                         
   5  19   0          3.76          6.50         4.74 o                         
   6  19   0         25.73         35.12         5.60 o                         
   7  19   0          1.62          3.73         6.03 o                         
   0  20   0       2610.13       2616.82        52.94 o                         
   1  20   0       1127.34       1148.96         7.61 o                         
   2  20   0        616.31        596.93         8.67 o                         
   3  20   0        496.53        531.00         8.73 o                         
   4  20   0       1459.79       1521.72        33.12 o                         
   5  20   0        557.90        591.05        17.40 o                         
   6  20   0          0.75          0.39         5.12 o                         
   7  20   0         36.29         35.81         6.30 o                         
   1  21   0       1789.67       1802.26        24.78 o                         
   2  21   0       2486.95       2579.67        20.41 o                         
   3  21   0        187.88        196.37         5.23 o                         
   4  21   0        123.26        121.30         7.01 o                         
   5  21   0        258.84        274.56        11.34 o                         
   6  21   0        834.15        841.14        23.46 o                         
   7  21   0        118.84        102.13        11.99 o                         
   0  22   0       1406.33       1464.59        11.87 o                         
   1  22   0       2798.05       2838.13         9.84 o                         
   2  22   0         14.73         17.97         4.87 o                         
   3  22   0         12.58         20.97         4.68 o                         
   4  22   0        102.23        112.87         5.09 o                         
   5  22   0       1010.10       1077.57        23.93 o                         
   6  22   0         26.24         23.68         5.42 o                         
   7  22   0          7.56         11.78         6.38 o                         
   1  23   0          1.00          8.95         4.88 o                         
   2  23   0        276.26        281.31         5.32 o                         
   3  23   0         42.94         46.08         4.88 o                         
   4  23   0         26.55         28.22         5.36 o                         
   5  23   0          1.90          4.51         5.02 o                         
   6  23   0         65.80         67.71         5.31 o                         
   0  24   0        641.09        665.15         8.19 o                         
   1  24   0          3.07          2.82         4.87 o                         
   2  24   0        414.69        415.96         6.44 o                         
   3  24   0         15.53         17.03         5.77 o                         
   4  24   0          2.14          5.45         5.32 o                         
   5  24   0          1.38          5.18         4.66 o                         
   6  24   0          0.03          1.80         5.47 o                         
   1  25   0        808.35        822.21         8.93 o                         
   2  25   0        116.23        127.63         5.29 o                         
   3  25   0          1.52          4.51         5.35 o                         
   4  25   0         12.81         11.98         5.57 o                         
   5  25   0        373.87        329.17        10.14 o                         
   6  25   0        451.63        398.08        36.80 o                         
   0  26   0       1130.51       1219.20        16.87 o                         
   1  26   0        315.40        345.74         6.49 o                         
   2  26   0         10.57         14.97         5.54 o                         
   3  26   0        173.82        186.25         5.74 o                         
   4  26   0        232.29        246.14         7.65 o                         
   5  26   0        251.89        252.17         9.09 o                         
   1  27   0         69.16         81.59         5.30 o                         
   2  27   0        333.22        334.92         6.54 o                         
   3  27   0        306.94        305.03        11.59 o                         
   4  27   0          0.78          3.57         5.73 o                         
   5  27   0        142.72        128.82        11.26 o                         
   0  28   0        218.97        210.78         8.64 o                         
   1  28   0          8.32          6.35         5.49 o                         
   2  28   0          0.98          6.39         5.67 o                         
   3  28   0          4.45          8.20         5.33 o                         
   4  28   0          1.09          1.70         5.88 o                         
   1  29   0         45.75         48.12         5.39 o                         
   2  29   0          6.90         11.83         5.93 o                         
   3  29   0          3.81          5.28         5.82 o                         
   4  29   0          8.72         13.95         5.47 o                         
   0  30   0         42.21         35.49         7.86 o                         
   1  30   0         73.93         71.63         5.49 o                         
   2  30   0          8.07          7.38         5.62 o                         
   3  30   0         41.41         23.65         7.20 o                         
   1  31   0         14.47         11.95         5.47 o                         
   2  31   0        216.84        176.65        20.07 o                         
   0  32   0          8.49          9.80         8.44 o                         
   1  32   0         53.05         45.66         7.29 o                         
  -9   1   1         59.53         58.86         6.33 o                         
  -8   1   1         77.80         85.11         5.21 o                         
  -7   1   1        449.38        474.20         5.45 o                         
  -6   1   1        538.91        547.76         5.67 o                         
  -5   1   1       1021.57        980.41         6.45 o                         
  -4   1   1       1021.16        945.48         6.56 o                         
  -3   1   1        107.71         72.14         4.44 o                         
  -2   1   1          7.40          7.30         5.12 o                         
  -1   1   1       3261.60       3407.88        19.43 o                         
   0   1   1      12036.13      13793.41        88.18 o                         
   1   1   1       4648.35       4848.52        43.69 o                         
   2   1   1       1841.53       1843.43        13.48 o                         
   3   1   1        425.29        432.86         6.87 o                         
   4   1   1         19.56         16.13         4.44 o                         
   5   1   1       4468.07       4381.78        21.66 o                         
   6   1   1         76.37         86.21         5.42 o                         
   7   1   1         25.70         27.21         5.40 o                         
   8   1   1          0.35          1.16         5.41 o                         
   9   1   1         12.90         11.01         6.59 o                         
  -9   2   1         47.81         59.36         5.84 o                         
  -8   2   1          0.02          1.17         5.97 o                         
  -7   2   1        673.89        715.77         7.87 o                         
  -6   2   1       4280.23       4249.24        27.49 o                         
  -5   2   1       2995.71       2932.60        17.32 o                         
  -4   2   1       1580.37       1585.14         7.93 o                         
  -3   2   1        463.37        439.38         5.36 o                         
  -2   2   1       9869.01       9870.17        29.96 o                         
  -1   2   1       8506.32       9415.81        32.36 o                         
   0   2   1       6828.28       7734.56        46.25 o                         
   1   2   1        208.55        226.77         8.80 o                         
   2   2   1        922.49        840.69         9.57 o                         
   3   2   1        330.47        217.48         5.84 o                         
   4   2   1       3778.24       3615.55        60.92 o                         
   5   2   1        181.42        173.07         5.47 o                         
   6   2   1       2727.19       2771.88        33.98 o                         
   7   2   1        304.14        333.38         9.23 o                         
   8   2   1        119.44        123.90         6.36 o                         
   9   2   1          0.99          6.12         6.77 o                         
  -9   3   1        233.83        223.08        12.07 o                         
  -8   3   1        242.67        275.97         6.88 o                         
  -7   3   1        430.15        457.90         7.15 o                         
  -6   3   1        577.18        545.67         6.01 o                         
  -5   3   1       1110.09       1037.14         6.69 o                         
  -4   3   1       2346.36       2038.41        12.05 o                         
  -3   3   1       1575.83       1342.87         8.62 o                         
  -2   3   1        564.67        630.55         7.78 o                         
  -1   3   1       4378.68       4568.68        24.27 o                         
   0   3   1       6969.42       7337.79        60.70 o                         
   2   3   1       1560.90       1724.10        11.69 o                         
   3   3   1        212.84        245.44         6.04 o                         
   4   3   1        880.81        768.37         7.33 o                         
   5   3   1       2996.48       2927.19        22.07 o                         
   6   3   1       1936.91       1915.33        19.13 o                         
   7   3   1        118.96        125.92         5.72 o                         
   8   3   1        131.21        131.95         6.40 o                         
   9   3   1        228.64        207.41        12.68 o                         
  -9   4   1         57.04         69.43         6.24 o                         
  -8   4   1         81.34         90.17         5.92 o                         
  -7   4   1        182.46        186.89         5.87 o                         
  -6   4   1        150.07        165.23         5.24 o                         
  -5   4   1       1362.51       1352.59        15.26 o                         
  -4   4   1        520.88        530.15         9.03 o                         
  -3   4   1       8005.75       8160.97        47.32 o                         
  -2   4   1      27522.06      28086.25        65.66 o                         
  -1   4   1       6471.78       6516.52        26.61 o                         
   0   4   1        679.67        751.84        10.51 o                         
   1   4   1      17330.42      17503.98       139.50 o                         
   2   4   1        800.23        721.82        10.01 o                         
   3   4   1        982.49        897.26         7.80 o                         
   4   4   1        812.85        806.33         7.41 o                         
   5   4   1        195.26        210.88         5.62 o                         
   6   4   1        153.07        146.38         4.80 o                         
   7   4   1        372.21        379.68         6.12 o                         
   8   4   1        112.86        127.79         6.45 o                         
   9   4   1         13.62          6.96         8.14 o                         
  -9   5   1         97.86        105.66         6.40 o                         
  -8   5   1         40.10         51.60         5.83 o                         
  -7   5   1         30.82         34.01         4.87 o                         
  -6   5   1         83.86         74.30         4.87 o                         
  -5   5   1        598.84        580.97         6.52 o                         
  -4   5   1       1853.85       2011.23         9.47 o                         
  -3   5   1        956.24        982.91         7.77 o                         
  -2   5   1       8649.92       8790.16        77.13 o                         
  -1   5   1         69.61         81.47         7.01 o                         
   0   5   1        933.63        971.02        10.52 o                         
   1   5   1       3898.80       4088.36        31.48 o                         
   2   5   1       5920.65       6076.42        47.49 o                         
   3   5   1       4743.58       5014.15        37.34 o                         
   4   5   1        599.77        574.85         6.31 o                         
   5   5   1         65.96         87.71         4.60 o                         
   6   5   1         62.86         66.67         5.00 o                         
   7   5   1         23.44         26.70         4.94 o                         
   8   5   1         91.24        103.67         6.29 o                         
   9   5   1        212.11        201.93         9.34 o                         
  -9   6   1        228.40        212.19         7.95 o                         
  -8   6   1          4.54          7.91         5.01 o                         
  -7   6   1         23.72         25.68         5.22 o                         
  -6   6   1        145.38        155.24         5.32 o                         
  -5   6   1        240.09        210.21         5.08 o                         
  -4   6   1        280.96        335.16         5.41 o                         
  -3   6   1       5344.69       5766.36        45.58 o                         
  -2   6   1        384.07        316.18         7.50 o                         
  -1   6   1         97.71        133.11         6.90 o                         
   0   6   1       6881.37       6923.78        35.20 o                         
   1   6   1       2995.57       3158.69        32.24 o                         
   2   6   1       2507.44       2318.59        25.42 o                         
   3   6   1        675.72        604.41         6.53 o                         
   4   6   1        598.03        593.74         6.35 o                         
   5   6   1         20.40         25.02         4.46 o                         
   6   6   1          6.14          7.43         4.39 o                         
   7   6   1         14.64         20.65         5.11 o                         
   8   6   1          3.28         10.43         6.07 o                         
   9   6   1         26.17         33.14         6.92 o                         
  -9   7   1        171.79        166.77         6.61 o                         
  -8   7   1        376.04        391.66        10.99 o                         
  -7   7   1         45.53         55.58         5.11 o                         
  -6   7   1          7.31         11.06         4.73 o                         
  -5   7   1        372.76        354.24         5.81 o                         
  -4   7   1       2977.78       2892.80        22.62 o                         
  -3   7   1       4118.27       3974.21        14.11 o                         
  -2   7   1       1261.17       1132.88        10.22 o                         
  -1   7   1       2257.03       2173.34        17.18 o                         
   0   7   1        361.90        339.99         6.23 o                         
   1   7   1       5833.99       5667.52        51.72 o                         
   2   7   1         30.93         26.19         5.40 o                         
   3   7   1        480.93        451.29         6.51 o                         
   4   7   1        287.46        230.52         5.15 o                         
   5   7   1       1081.32       1106.63        16.72 o                         
   6   7   1        181.14        169.55         4.99 o                         
   7   7   1         10.79         13.28         5.83 o                         
   8   7   1        240.65        258.44         7.95 o                         
   9   7   1        102.52        105.54         7.30 o                         
  -9   8   1        534.00        521.41        22.54 o                         
  -8   8   1         11.80         10.08         5.12 o                         
  -7   8   1        310.38        336.99         5.72 o                         
  -6   8   1        517.92        507.15         6.35 o                         
  -5   8   1       1016.61       1007.21        12.62 o                         
  -4   8   1         57.28         52.37         4.43 o                         
  -3   8   1       2799.43       2865.22        21.81 o                         
  -2   8   1       3594.28       3201.87        23.07 o                         
  -1   8   1       1867.47       1591.25        10.12 o                         
   0   8   1         21.19         14.39         4.28 o                         
   1   8   1       2861.36       2879.45        24.38 o                         
   2   8   1      10067.53       9734.90        95.20 o                         
   3   8   1       1576.86       1451.58        12.84 o                         
   4   8   1         72.52         52.39         4.53 o                         
   5   8   1        114.49        117.10         5.51 o                         
   6   8   1        267.50        268.93         6.04 o                         
   7   8   1        458.52        471.16         8.84 o                         
   8   8   1        411.37        424.19         8.22 o                         
   9   8   1         35.21         32.13         7.47 o                         
  -9   9   1          1.66          4.54         5.51 o                         
  -8   9   1         16.20         23.87         5.06 o                         
  -7   9   1        113.40        111.37         5.48 o                         
  -6   9   1        451.88        442.88         5.92 o                         
  -5   9   1          0.59          4.02         4.58 o                         
  -4   9   1       2724.80       2622.18        20.33 o                         
  -3   9   1       1001.06        818.99         7.89 o                         
  -2   9   1        901.16       1032.46         7.98 o                         
  -1   9   1         23.55         33.75         4.13 o                         
   0   9   1         17.78         40.31         4.76 o                         
   1   9   1       1170.69        997.54         9.05 o                         
   2   9   1        256.68        189.23         6.39 o                         
   3   9   1         54.03         54.38         5.21 o                         
   4   9   1        146.75        132.58         4.77 o                         
   5   9   1        269.68        274.79         5.55 o                         
   6   9   1        219.78        236.76         6.49 o                         
   7   9   1         65.45         72.37         5.87 o                         
   8   9   1        253.05        256.04         7.25 o                         
   9   9   1        216.97        158.77         7.49 o                         
  -9  10   1        179.30        166.77         7.03 o                         
  -8  10   1        171.94        182.67         5.80 o                         
  -7  10   1        314.44        319.67         5.67 o                         
  -6  10   1        192.30        193.78         5.53 o                         
  -5  10   1         33.22         34.82         4.72 o                         
  -4  10   1        341.99        329.56         5.25 o                         
  -3  10   1        678.71        798.36         8.44 o                         
  -2  10   1        490.73        422.22         7.71 o                         
  -1  10   1        367.74        349.41         6.00 o                         
   0  10   1        834.61        810.89         8.17 o                         
   1  10   1        321.52        319.48         5.70 o                         
   2  10   1        172.39        196.74         5.39 o                         
   3  10   1         88.37         78.91         5.08 o                         
   4  10   1        293.65        328.41         5.62 o                         
   5  10   1        345.89        352.38         5.65 o                         
   6  10   1        108.51        113.73         5.49 o                         
   7  10   1          7.81          8.50         4.69 o                         
   8  10   1         95.29        102.35         6.32 o                         
   9  10   1          6.40         11.16         7.04 o                         
  -9  11   1         62.85         62.88         6.67 o                         
  -8  11   1        403.56        446.34        10.48 o                         
  -7  11   1        279.07        301.34         5.45 o                         
  -6  11   1         26.45         30.42         4.88 o                         
  -5  11   1        216.88        202.32         5.46 o                         
  -4  11   1         94.39         97.69         4.26 o                         
  -3  11   1        710.73        759.63        14.11 o                         
  -2  11   1        163.13        179.63         5.50 o                         
  -1  11   1        218.67        233.10         5.19 o                         
   0  11   1        166.36        143.70         4.66 o                         
   1  11   1        202.72        178.83         5.19 o                         
   2  11   1        166.46        174.56         4.64 o                         
   3  11   1        898.63        953.20        10.89 o                         
   4  11   1        591.40        602.70         7.35 o                         
   5  11   1         11.11         13.82         4.47 o                         
   6  11   1         22.33         25.48         5.12 o                         
   7  11   1        181.53        176.79         6.05 o                         
   8  11   1         54.70         61.91         5.81 o                         
  -9  12   1        119.54        122.87         6.94 o                         
  -8  12   1          8.78          8.91         5.14 o                         
  -7  12   1         58.57         65.01         4.66 o                         
  -6  12   1          8.42          7.58         4.31 o                         
  -5  12   1         44.97         46.61         4.28 o                         
  -4  12   1        161.61        144.08         5.17 o                         
  -3  12   1        804.96        846.32         9.33 o                         
  -2  12   1       1688.88       1632.33        11.18 o                         
  -1  12   1         45.88         23.06         4.54 o                         
   0  12   1        855.28       1010.19        10.85 o                         
   1  12   1        126.89        126.37         4.52 o                         
   2  12   1       1107.57       1021.95         8.60 o                         
   3  12   1       3059.68       3009.23        31.18 o                         
   4  12   1        603.32        597.00         8.01 o                         
   5  12   1        157.74        161.95         5.07 o                         
   6  12   1        330.46        324.09         5.77 o                         
   7  12   1        945.11       1016.62         9.73 o                         
   8  12   1        107.93        107.79         6.03 o                         
  -8  13   1        581.72        578.12        19.35 o                         
  -7  13   1        746.77        780.41        12.18 o                         
  -6  13   1          7.72          7.53         4.36 o                         
  -5  13   1        151.93        153.92         4.95 o                         
  -4  13   1       1223.10       1160.06        15.39 o                         
  -3  13   1       1204.81       1147.46        16.27 o                         
  -2  13   1        170.64        172.37         5.30 o                         
  -1  13   1         68.41        114.61         4.43 o                         
   1  13   1       1478.80       1253.60        12.83 o                         
   2  13   1       2369.28       2329.16        21.10 o                         
   3  13   1        671.26        602.84         7.21 o                         
   4  13   1        956.63        959.77        10.86 o                         
   5  13   1         47.15         43.05         4.74 o                         
   6  13   1          2.83         10.19         4.75 o                         
   7  13   1         36.67         38.89         5.39 o                         
   8  13   1        179.04        184.44         7.06 o                         
  -8  14   1         84.35         78.67         5.94 o                         
  -7  14   1         74.98         93.67         5.35 o                         
  -6  14   1         36.69         41.60         4.87 o                         
  -5  14   1          1.58          7.49         4.26 o                         
  -4  14   1        440.45        471.58         5.77 o                         
  -3  14   1         65.65         70.50         5.13 o                         
  -2  14   1       2956.88       2929.91        17.15 o                         
  -1  14   1       1281.37       1156.96        13.72 o                         
   0  14   1          7.82          9.23         3.67 o                         
   1  14   1        361.14        352.00         7.58 o                         
   2  14   1       1827.35       1741.24        13.89 o                         
   3  14   1       3496.20       3357.73        32.07 o                         
   4  14   1        452.11        447.85         7.80 o                         
   5  14   1        340.04        357.89         5.84 o                         
   6  14   1         59.59         81.76         5.53 o                         
   7  14   1       1008.18       1063.95        13.56 o                         
   8  14   1         44.58         42.13         6.67 o                         
  -8  15   1         24.57         23.44         5.44 o                         
  -7  15   1        229.91        250.71         5.15 o                         
  -6  15   1         24.24         28.03         4.93 o                         
  -5  15   1         29.86         36.24         4.40 o                         
  -4  15   1        303.77        309.11         5.07 o                         
  -3  15   1       1319.93       1261.19         7.86 o                         
  -2  15   1       1044.32       1136.64         8.06 o                         
  -1  15   1       1513.05       1659.98        14.69 o                         
   0  15   1          4.53         17.21         4.11 o                         
   1  15   1        459.04        405.96         4.91 o                         
   2  15   1       1377.54       1406.53         7.72 o                         
   3  15   1         34.12         40.01         4.71 o                         
   4  15   1        239.86        281.33         5.56 o                         
   5  15   1        163.27        158.71         5.62 o                         
   6  15   1        104.15        102.23         5.81 o                         
   7  15   1          3.50          6.00         5.64 o                         
   8  15   1         23.54         21.07         6.03 o                         
  -8  16   1        257.87        219.43         6.49 o                         
  -7  16   1          1.11          2.18         4.95 o                         
  -6  16   1          2.04          6.81         4.72 o                         
  -5  16   1        327.92        346.07         5.38 o                         
  -4  16   1        216.98        215.54         4.83 o                         
  -3  16   1         54.84         55.40         4.78 o                         
  -2  16   1          0.94          3.03         4.82 o                         
  -1  16   1        559.77        602.42        11.87 o                         
   0  16   1        625.11        662.17         6.05 o                         
   1  16   1          0.08          7.10         4.12 o                         
   2  16   1        362.00        346.64         5.43 o                         
   3  16   1        650.47        654.34        10.66 o                         
   4  16   1         65.68         75.81         5.19 o                         
   5  16   1          0.00          3.27         5.55 o                         
   6  16   1         15.55         20.42         5.56 o                         
   7  16   1        114.84        115.92         6.28 o                         
   8  16   1         18.34         19.44         6.65 o                         
  -8  17   1        285.25        260.43        12.42 o                         
  -7  17   1         12.92         13.15         5.29 o                         
  -6  17   1        332.53        333.76         7.06 o                         
  -5  17   1         32.05         39.49         4.49 o                         
  -4  17   1        404.68        416.52         5.49 o                         
  -3  17   1        835.40        825.76        11.74 o                         
  -2  17   1         39.15         51.82         4.70 o                         
  -1  17   1       1250.61       1258.27        13.92 o                         
   0  17   1         90.31         80.81         4.21 o                         
   1  17   1       1807.10       1804.53        20.17 o                         
   2  17   1        112.54        114.40         4.52 o                         
   3  17   1        747.91        742.63         9.76 o                         
   4  17   1       1110.19       1121.59         8.21 o                         
   5  17   1        512.91        568.76         9.01 o                         
   6  17   1        145.09        143.08         6.04 o                         
   7  17   1          0.77          2.78         5.80 o                         
   8  17   1         30.85         19.78         6.77 o                         
  -8  18   1        177.83        160.16        12.57 o                         
  -7  18   1        583.79        584.10        15.14 o                         
  -6  18   1        311.24        319.46         5.67 o                         
  -5  18   1        306.20        331.52         7.25 o                         
  -4  18   1          0.89          6.16         5.01 o                         
  -3  18   1        240.32        237.76         5.34 o                         
  -2  18   1       2676.69       2686.19        25.83 o                         
  -1  18   1       3104.40       3091.29        33.72 o                         
   0  18   1        269.14        245.14         4.75 o                         
   1  18   1          0.80          1.38         3.67 o                         
   2  18   1       2528.12       2467.61        29.11 o                         
   3  18   1        725.49        733.89         7.15 o                         
   4  18   1         18.64         30.55         5.08 o                         
   5  18   1         61.75         55.35         6.09 o                         
   6  18   1        699.06        713.95        19.71 o                         
   7  18   1        399.07        347.27        13.33 o                         
  -7  19   1        216.80        212.12         5.97 o                         
  -6  19   1          9.65          7.33         5.23 o                         
  -5  19   1        766.99        817.57        12.37 o                         
  -4  19   1       1546.87       1609.18        21.09 o                         
  -3  19   1        205.84        197.85         5.44 o                         
  -2  19   1        266.07        261.87         5.71 o                         
  -1  19   1       1146.75       1169.75        15.86 o                         
   0  19   1       1969.57       1987.52        22.55 o                         
   1  19   1       2104.69       2005.85        21.89 o                         
   2  19   1       1724.21       1722.95        23.79 o                         
   3  19   1       1170.72       1116.58        10.30 o                         
   4  19   1       1260.36       1300.55        15.62 o                         
   5  19   1       1175.00       1272.63        14.47 o                         
   6  19   1         79.79         89.25         5.80 o                         
   7  19   1          7.01          8.87         5.46 o                         
  -7  20   1        173.44        186.25         6.52 o                         
  -6  20   1        609.67        613.57         8.13 o                         
  -5  20   1        138.99        151.74         5.45 o                         
  -4  20   1         54.77         55.61         4.48 o                         
  -3  20   1        389.65        451.19         9.75 o                         
  -2  20   1         44.68         43.82         4.43 o                         
  -1  20   1       1162.01       1176.94         8.85 o                         
   0  20   1         83.42         79.54         4.18 o                         
   1  20   1        114.81        117.12         4.42 o                         
   2  20   1         13.33         13.71         5.29 o                         
   3  20   1        319.98        329.12         5.81 o                         
   4  20   1        128.96        142.00         5.67 o                         
   5  20   1         73.42         75.03         5.67 o                         
   6  20   1        279.98        274.17         7.38 o                         
   7  20   1         65.79         57.90         6.12 o                         
  -7  21   1          6.23          9.86         6.21 o                         
  -6  21   1          0.45          4.55         5.27 o                         
  -5  21   1         54.15         62.23         6.02 o                         
  -4  21   1        574.21        597.74         6.28 o                         
  -3  21   1          3.67          8.22         4.50 o                         
  -2  21   1        558.31        544.63         8.57 o                         
  -1  21   1         10.13         12.76         4.63 o                         
   0  21   1          0.18          3.59         4.18 o                         
   1  21   1         13.88         20.51         4.10 o                         
   2  21   1        242.27        248.83         5.73 o                         
   3  21   1       1092.69       1171.46         9.58 o                         
   4  21   1          0.63          4.42         4.75 o                         
   5  21   1          1.23          1.88         6.04 o                         
   6  21   1          8.80         11.48         5.52 o                         
   7  21   1         18.58         23.24         6.41 o                         
  -7  22   1         73.38         45.51         5.64 o                         
  -6  22   1         80.18         81.10         4.96 o                         
  -5  22   1        108.32        107.53         5.45 o                         
  -4  22   1         51.65         57.61         5.31 o                         
  -3  22   1        150.27        179.18         5.81 o                         
  -2  22   1         87.73        105.45         5.10 o                         
  -1  22   1        646.71        657.31         8.11 o                         
   0  22   1        542.96        538.78         5.40 o                         
   1  22   1         85.36         93.59         3.99 o                         
   2  22   1        141.89        157.12         7.15 o                         
   3  22   1         11.05         15.44         5.07 o                         
   4  22   1        173.25        194.38         7.37 o                         
   5  22   1        117.46        128.51         5.98 o                         
   6  22   1        143.14        133.97         6.01 o                         
  -6  23   1         35.41         34.51         5.98 o                         
  -5  23   1        246.18        277.61        12.38 o                         
  -4  23   1        252.18        287.06         9.49 o                         
  -3  23   1        255.36        271.65         5.42 o                         
  -2  23   1        102.92        124.66         4.69 o                         
  -1  23   1         72.83         76.66         4.46 o                         
   0  23   1       1646.81       1675.02        16.12 o                         
   1  23   1       1165.48       1184.06        10.63 o                         
   2  23   1        801.76        848.73         8.13 o                         
   3  23   1        452.58        459.90        10.69 o                         
   4  23   1       1015.11       1063.02        39.12 o                         
   5  23   1        811.01        775.54        23.02 o                         
   6  23   1        227.38        237.01        10.66 o                         
  -6  24   1        404.03        377.78        16.22 o                         
  -5  24   1        506.18        527.24        15.96 o                         
  -4  24   1         30.13         30.33         5.42 o                         
  -3  24   1        149.04        154.68         5.25 o                         
  -2  24   1          2.98         14.31         5.16 o                         
  -1  24   1       1722.27       1775.85        16.45 o                         
   0  24   1        566.02        547.05         6.07 o                         
   1  24   1          1.58          2.17         4.59 o                         
   2  24   1        106.57        101.44         5.03 o                         
   3  24   1        351.27        351.18         6.42 o                         
   4  24   1        280.88        289.94         9.22 o                         
   5  24   1          7.97         13.12         5.80 o                         
   6  24   1        216.68        218.98        24.30 o                         
  -6  25   1          5.03          3.27         5.25 o                         
  -5  25   1         91.58         92.71         6.51 o                         
  -4  25   1        434.24        432.33         8.33 o                         
  -3  25   1          9.39          6.12         4.69 o                         
  -2  25   1          2.18          9.67         4.88 o                         
  -1  25   1        572.04        585.92         8.85 o                         
   0  25   1       1814.58       1860.20         9.27 o                         
   1  25   1         26.65         30.04         4.39 o                         
   2  25   1         25.35         25.23         5.25 o                         
   3  25   1        272.11        285.24         6.58 o                         
   4  25   1        398.22        400.16         9.84 o                         
   5  25   1        253.96        215.14         7.65 o                         
  -5  26   1          8.48          6.67         5.88 o                         
  -4  26   1         92.73         83.48        13.32 o                         
  -3  26   1        429.78        464.88        10.02 o                         
  -2  26   1          8.72         13.22         5.01 o                         
  -1  26   1         29.16         31.34         5.06 o                         
   0  26   1         18.87         32.96         4.66 o                         
   1  26   1          0.83          0.33         4.44 o                         
   2  26   1        158.99        161.44         5.72 o                         
   3  26   1         43.45         51.23         5.47 o                         
   4  26   1        292.66        265.88         6.10 o                         
   5  26   1         53.09         61.31         6.74 o                         
  -5  27   1         72.60         66.69         5.84 o                         
  -4  27   1        225.54        209.60        32.17 o                         
  -3  27   1          2.10          4.71         5.24 o                         
  -2  27   1        141.72        143.67         5.47 o                         
  -1  27   1        159.49        166.45         5.54 o                         
   0  27   1         64.50         83.95         5.04 o                         
   1  27   1        213.57        233.51         5.03 o                         
   2  27   1        174.71        175.42         6.49 o                         
   3  27   1         76.53         74.24         6.03 o                         
   4  27   1         17.78         13.15         5.66 o                         
   5  27   1         32.87         25.86         6.82 o                         
  -5  28   1        109.73         79.47        14.20 o                         
  -4  28   1         18.00         12.71         5.08 o                         
  -3  28   1        128.59        124.35         5.28 o                         
  -2  28   1        195.53        211.63         6.25 o                         
  -1  28   1        639.87        661.02        15.88 o                         
   0  28   1         45.67         45.39         4.82 o                         
   1  28   1        331.67        327.74         9.03 o                         
   2  28   1         77.97         86.50         6.33 o                         
   3  28   1         51.16         46.41         5.42 o                         
   4  28   1        148.96        143.58         7.42 o                         
  -4  29   1        364.14        344.22        56.31 o                         
  -3  29   1        409.43        403.35        16.37 o                         
  -2  29   1        136.69        131.82         5.83 o                         
  -1  29   1         17.61         28.82         6.02 o                         
   0  29   1        246.45        265.21         5.64 o                         
   1  29   1         57.86         61.98         6.59 o                         
   2  29   1          3.14          6.69         5.61 o                         
   3  29   1         40.26         38.60         5.80 o                         
   4  29   1        217.93        182.87         8.07 o                         
  -3  30   1        155.60        130.38        19.64 o                         
  -2  30   1        176.61        177.58         7.30 o                         
  -1  30   1         16.71         18.15         5.00 o                         
   0  30   1         10.25         16.14         5.08 o                         
   1  30   1         31.57         33.76         6.71 o                         
   2  30   1        171.94        154.85         9.26 o                         
   3  30   1        140.99        100.48        15.03 o                         
  -2  31   1         84.01         70.83         5.56 o                         
  -1  31   1          3.56          6.78         4.81 o                         
   0  31   1         11.65         11.97         5.20 o                         
   1  31   1          0.13          8.73         8.42 o                         
   2  31   1          0.39          3.65         5.83 o                         
  -1  32   1         45.32         37.52         5.52 o                         
   0  32   1          3.41          3.22         6.51 o                         
   1  32   1         60.04         34.69         9.95 o                         
  -9   0   2         31.19         29.47         8.26 o                         
  -8   0   2        742.54        802.10        18.15 o                         
  -7   0   2        527.56        584.26        12.26 o                         
  -6   0   2         21.89         27.96         5.38 o                         
  -5   0   2          2.25          2.22         5.47 o                         
  -4   0   2       1830.27       1681.15        20.42 o                         
  -3   0   2        105.33         46.87         6.01 o                         
  -2   0   2       3340.79       3787.22        20.55 o                         
   0   0   2       4016.39       4190.77        35.64 o                         
   1   0   2        670.52        912.10        15.69 o                         
   2   0   2         48.05         32.14         7.94 o                         
   3   0   2        172.37        144.84         9.73 o                         
   4   0   2       1764.60       1580.90        14.83 o                         
   5   0   2       3973.52       3785.12        25.02 o                         
   6   0   2        190.25        189.47         8.44 o                         
   7   0   2          5.98         22.76         8.83 o                         
   8   0   2          3.05          1.25         9.70 o                         
   9   0   2         16.83         24.98        10.74 o                         
  -9   1   2        241.20        220.73         7.36 o                         
  -8   1   2        313.53        326.41         6.82 o                         
  -7   1   2        209.78        240.36         5.07 o                         
  -6   1   2       2224.86       2289.06        11.86 o                         
  -5   1   2       1606.79       1601.60         9.90 o                         
  -4   1   2        488.29        475.77         5.63 o                         
  -3   1   2          9.14         16.49         4.00 o                         
  -2   1   2        303.63        368.05         7.59 o                         
  -1   1   2       6287.54       6807.78        26.52 o                         
   0   1   2       4820.18       5050.73        37.55 o                         
   1   1   2          2.77          2.68         6.09 o                         
   2   1   2         38.42         50.94         5.49 o                         
   3   1   2        123.13         65.66         6.12 o                         
   4   1   2       1731.97       1545.58        24.37 o                         
   5   1   2        998.58       1051.51        20.16 o                         
   6   1   2         23.24         22.30         5.18 o                         
   7   1   2        176.77        191.01         7.27 o                         
   8   1   2        135.55        148.15         7.16 o                         
   9   1   2         16.96         18.42         6.65 o                         
  -9   2   2         44.93         46.58         7.47 o                         
  -8   2   2         28.07         33.73         5.53 o                         
  -7   2   2        730.18        792.04         7.52 o                         
  -6   2   2        396.38        386.12         5.32 o                         
  -5   2   2         35.53         45.99         4.27 o                         
  -4   2   2         75.37         67.24         4.38 o                         
  -3   2   2        642.52        572.90         5.75 o                         
  -2   2   2      10706.89      11279.79        57.11 o                         
  -1   2   2       1106.34       1095.59        12.47 o                         
   0   2   2       1057.09       1063.89        12.05 o                         
   1   2   2        815.83        862.79        10.77 o                         
   2   2   2        345.30        328.73         7.40 o                         
   3   2   2        510.87        510.78         7.20 o                         
   4   2   2       1867.97       1968.21        35.56 o                         
   5   2   2       1551.37       1516.17        28.87 o                         
   6   2   2       1202.04       1156.37        19.91 o                         
   7   2   2         87.85         84.81         6.78 o                         
   8   2   2          1.78          5.65         6.76 o                         
   9   2   2         11.44         13.41         7.56 o                         
  -9   3   2          2.68          7.58         6.54 o                         
  -8   3   2        133.26        141.67         5.86 o                         
  -7   3   2         83.89         86.85         4.71 o                         
  -6   3   2        317.54        324.20         4.93 o                         
  -5   3   2        609.32        567.68         5.76 o                         
  -4   3   2         92.73        121.36         4.37 o                         
  -3   3   2       2286.08       2343.46        18.73 o                         
  -2   3   2       2918.07       3038.37        16.22 o                         
  -1   3   2        427.91        425.04         8.88 o                         
   0   3   2       9803.28      10378.90        38.76 o                         
   1   3   2        457.40        441.61         8.02 o                         
   2   3   2       1297.75       1323.83        11.07 o                         
   3   3   2        865.13        950.87        11.35 o                         
   4   3   2        313.05        350.46         6.44 o                         
   5   3   2        929.35        908.25        13.98 o                         
   6   3   2         34.73         43.45         4.68 o                         
   7   3   2         53.45         49.46         6.20 o                         
   8   3   2         98.23        106.07         7.15 o                         
   9   3   2         12.50          8.87         7.78 o                         
  -9   4   2          0.80          7.09         5.85 o                         
  -8   4   2        770.21        781.34         8.65 o                         
  -7   4   2        787.60        814.42        10.05 o                         
  -6   4   2         75.42         77.33         4.85 o                         
  -5   4   2        284.26        271.20         4.82 o                         
  -4   4   2        510.24        407.49         5.34 o                         
  -3   4   2      11216.64      11093.76        46.12 o                         
  -2   4   2      24644.04      24987.86       165.77 o                         
  -1   4   2         34.81         36.33         6.39 o                         
   0   4   2      11934.85      12058.12        46.66 o                         
   1   4   2         35.41         66.43         6.47 o                         
   2   4   2       6077.92       5819.93        41.91 o                         
   3   4   2       5883.37       6003.05        63.30 o                         
   4   4   2        129.27        142.72         5.67 o                         
   5   4   2       1279.14       1225.32        24.09 o                         
   6   4   2        962.51        985.16        16.06 o                         
   7   4   2         14.93         19.89         5.83 o                         
   8   4   2          8.97          6.66         6.76 o                         
   9   4   2        281.20        250.64        20.67 o                         
  -9   5   2        169.75        171.31         6.57 o                         
  -8   5   2        380.36        389.61         5.93 o                         
  -7   5   2        120.27        124.07         5.12 o                         
  -6   5   2       1529.41       1588.70        16.95 o                         
  -5   5   2       2629.94       2430.12        15.83 o                         
  -4   5   2          4.56          2.81         4.47 o                         
  -3   5   2        168.61        162.22         4.76 o                         
  -2   5   2        287.76        233.70         6.31 o                         
  -1   5   2        892.52        787.40         9.38 o                         
   0   5   2      17070.22      16748.85        50.38 o                         
   1   5   2      15792.43      16013.11        99.13 o                         
   2   5   2        735.65        705.16         7.51 o                         
   3   5   2       3935.48       3783.82        31.17 o                         
   4   5   2       1031.26        895.54        12.00 o                         
   5   5   2        571.28        539.69         6.75 o                         
   6   5   2        128.43        140.82         5.79 o                         
   7   5   2        441.57        476.78         7.56 o                         
   8   5   2        552.26        571.50        14.05 o                         
   9   5   2         94.05         79.24         8.29 o                         
  -9   6   2        156.94        150.21         6.60 o                         
  -8   6   2        980.82       1005.73        10.19 o                         
  -7   6   2        417.31        449.82         7.32 o                         
  -6   6   2        830.36        792.81         7.76 o                         
  -5   6   2         72.22         85.53         4.81 o                         
  -4   6   2       3574.23       3514.02        11.48 o                         
  -3   6   2      13172.12      12978.81       100.20 o                         
  -2   6   2       3400.49       3227.55        19.69 o                         
  -1   6   2        604.39        639.57         8.22 o                         
   0   6   2       8982.58       9533.06        46.20 o                         
   1   6   2       8898.12       8392.90        54.43 o                         
   2   6   2       2908.03       2688.92        12.19 o                         
   3   6   2        805.72        860.84         7.61 o                         
   4   6   2        115.27         98.39         4.64 o                         
   5   6   2       1747.01       1752.98        18.46 o                         
   6   6   2        813.84        816.91         9.18 o                         
   7   6   2         42.97         43.50         5.37 o                         
   8   6   2        276.25        300.28         8.64 o                         
   9   6   2        387.43        273.20        11.05 o                         
  -9   7   2         98.93         79.67         5.50 o                         
  -8   7   2         77.97         86.59         5.39 o                         
  -7   7   2         73.46         72.23         5.11 o                         
  -6   7   2          1.36          2.10         4.67 o                         
  -5   7   2        129.03        160.66         4.75 o                         
  -4   7   2       1296.98       1453.75        10.62 o                         
  -3   7   2       2283.22       2488.85        14.57 o                         
  -2   7   2       4490.38       4373.66        51.84 o                         
  -1   7   2        215.26        173.45         6.54 o                         
   0   7   2         20.15         11.15         4.51 o                         
   1   7   2         32.53         26.48         5.04 o                         
   2   7   2       7837.45       7892.32        53.26 o                         
   3   7   2        127.72        167.01         5.23 o                         
   4   7   2        880.52        829.22         8.15 o                         
   5   7   2        147.18        134.36         5.23 o                         
   6   7   2        686.18        647.62        13.07 o                         
   7   7   2        111.61        115.40         6.13 o                         
   8   7   2         39.09         42.99         5.97 o                         
   9   7   2          4.41          6.88         7.90 o                         
  -9   8   2        129.10        118.35         6.60 o                         
  -8   8   2          6.51         11.62         5.34 o                         
  -7   8   2          3.03          4.33         4.75 o                         
  -6   8   2          1.99          5.51         4.68 o                         
  -5   8   2         56.19         58.89         4.38 o                         
  -4   8   2        713.02        725.02         6.20 o                         
  -3   8   2       1526.58       1611.31        10.69 o                         
  -2   8   2       1046.45       1082.81        19.69 o                         
  -1   8   2        359.36        345.62         6.79 o                         
   0   8   2         26.84         25.31         4.27 o                         
   1   8   2       2525.31       2573.54        20.57 o                         
   2   8   2       1652.43       1752.09        11.91 o                         
   3   8   2       2623.02       2636.74        11.56 o                         
   4   8   2          1.87          1.89         4.19 o                         
   5   8   2         25.85         25.72         4.79 o                         
   6   8   2        254.95        234.56         5.84 o                         
   7   8   2        132.46        123.86         5.60 o                         
   8   8   2         54.12         48.29         6.33 o                         
  -9   9   2        184.91        161.26         8.05 o                         
  -8   9   2        798.21        800.78         8.33 o                         
  -7   9   2         12.26         13.39         4.38 o                         
  -6   9   2        322.45        314.23         5.71 o                         
  -5   9   2       1178.03       1192.43        11.54 o                         
  -4   9   2       1169.50       1130.45         7.36 o                         
  -3   9   2        703.09        814.16        12.14 o                         
  -2   9   2          7.59         15.24         4.62 o                         
  -1   9   2       4745.87       4502.04        25.63 o                         
   0   9   2        772.58        614.51         6.71 o                         
   1   9   2        648.93        718.92         9.88 o                         
   2   9   2       2334.83       2142.80        15.02 o                         
   3   9   2       5284.45       5347.64        16.94 o                         
   4   9   2         32.20         33.37         4.68 o                         
   5   9   2        135.97        127.61         5.11 o                         
   6   9   2        210.15        233.21         5.48 o                         
   7   9   2        362.70        368.32         7.09 o                         
   8   9   2        268.16        275.56        10.07 o                         
  -9  10   2          6.45         15.16         5.16 o                         
  -8  10   2        143.03        147.78         5.46 o                         
  -7  10   2        411.19        424.32         6.06 o                         
  -6  10   2          2.50          6.25         3.97 o                         
  -5  10   2        270.24        285.26         5.25 o                         
  -4  10   2        440.30        388.91         5.53 o                         
  -3  10   2       6152.30       6135.07        46.74 o                         
  -2  10   2       1564.20       1401.34         9.38 o                         
  -1  10   2       2035.81       2232.19        17.97 o                         
   0  10   2       6658.51       6410.24        48.70 o                         
   1  10   2       3480.22       3046.39        36.62 o                         
   2  10   2       7214.08       6963.84        25.35 o                         
   3  10   2         74.24         68.60         5.36 o                         
   4  10   2        430.22        413.62         6.75 o                         
   5  10   2        141.41        133.36         5.15 o                         
   6  10   2        430.96        471.44         6.89 o                         
   7  10   2         43.81         43.60         6.67 o                         
   8  10   2         39.21         35.45         5.87 o                         
  -9  11   2        245.48        244.38        17.76 o                         
  -8  11   2        180.13        198.55         5.92 o                         
  -7  11   2         49.47         41.73         4.55 o                         
  -6  11   2        452.91        503.39         8.90 o                         
  -5  11   2        487.25        523.51         5.81 o                         
  -4  11   2       3185.25       3295.35        26.09 o                         
  -3  11   2        316.98        378.97         6.73 o                         
  -2  11   2       2419.99       2326.71        22.45 o                         
  -1  11   2       2031.57       1818.69        12.54 o                         
   0  11   2         82.86         39.18         4.15 o                         
   1  11   2        391.03        408.41         5.61 o                         
   2  11   2       5133.22       4925.23        20.65 o                         
   3  11   2       7140.70       7307.98        69.01 o                         
   4  11   2        832.63        800.54         8.22 o                         
   5  11   2         86.68         87.27         4.65 o                         
   6  11   2          7.12          9.30         5.15 o                         
   7  11   2        767.33        812.09        15.32 o                         
   8  11   2        774.52        780.93        35.15 o                         
  -9  12   2         17.12         13.22         5.27 o                         
  -8  12   2         21.52         24.32         4.79 o                         
  -7  12   2         81.77         92.65         5.22 o                         
  -6  12   2        170.56        160.15         5.12 o                         
  -5  12   2          1.67          9.53         4.37 o                         
  -4  12   2         82.45         62.63         4.95 o                         
  -3  12   2       1817.77       1776.24        10.93 o                         
  -2  12   2          1.86          8.55         4.21 o                         
  -1  12   2         24.69         29.95         4.03 o                         
   0  12   2        120.04        103.18         4.30 o                         
   1  12   2       2807.92       2645.01        23.88 o                         
   2  12   2       1003.44        880.08        10.95 o                         
   3  12   2        467.58        487.00         6.39 o                         
   4  12   2         50.51         39.19         5.68 o                         
   5  12   2         15.05         10.18         5.25 o                         
   6  12   2         15.56         27.50         5.54 o                         
   7  12   2        186.04        190.60         6.41 o                         
   8  12   2          0.05          6.74         7.07 o                         
  -9  13   2         70.04         65.29         6.20 o                         
  -8  13   2        205.14        201.92         5.93 o                         
  -7  13   2        330.48        288.51         5.44 o                         
  -6  13   2        197.30        201.01         5.04 o                         
  -5  13   2         56.93         47.48         4.47 o                         
  -4  13   2         54.44         51.14         3.97 o                         
  -3  13   2       1121.28       1131.27        10.62 o                         
  -2  13   2       1031.63       1181.07        16.85 o                         
  -1  13   2         40.82         43.59         3.99 o                         
   0  13   2       1467.82       1639.23         8.53 o                         
   1  13   2         24.63         34.76         4.67 o                         
   2  13   2       1481.89       1429.66        19.74 o                         
   3  13   2         60.96         74.46         5.55 o                         
   4  13   2       2586.26       2601.62        15.92 o                         
   5  13   2        505.60        520.08         6.64 o                         
   6  13   2          6.94          8.21         5.27 o                         
   7  13   2         16.56         17.26         5.29 o                         
   8  13   2          2.44          5.33         7.09 o                         
  -8  14   2         66.48         74.94         5.45 o                         
  -7  14   2         36.68         30.54         4.80 o                         
  -6  14   2         38.67         34.84         4.48 o                         
  -5  14   2          8.60         11.14         4.02 o                         
  -4  14   2         65.07         68.31         4.07 o                         
  -3  14   2       1119.00       1188.24        14.34 o                         
  -2  14   2       1258.29       1237.56         7.48 o                         
  -1  14   2        810.10        842.54         6.67 o                         
   0  14   2        330.39        264.49         5.16 o                         
   1  14   2        262.07        241.76         4.80 o                         
   2  14   2        433.55        437.65         5.44 o                         
   3  14   2         71.24         73.03         5.14 o                         
   4  14   2        300.17        309.72         6.14 o                         
   5  14   2         40.14         47.55         5.11 o                         
   6  14   2        134.61        142.74         5.57 o                         
   7  14   2          4.09          7.16         5.54 o                         
   8  14   2         42.73         36.52         6.89 o                         
  -8  15   2          0.73          1.63         5.55 o                         
  -7  15   2        205.92        223.88         6.77 o                         
  -6  15   2        123.32        148.53         5.31 o                         
  -5  15   2        169.28        172.53         4.54 o                         
  -4  15   2        325.15        319.73         6.70 o                         
  -3  15   2          5.49         13.09         4.46 o                         
  -2  15   2       1968.18       1901.43        11.88 o                         
  -1  15   2       3981.43       3941.04        29.87 o                         
   0  15   2       1132.02       1063.77        12.16 o                         
   1  15   2         26.92         28.34         3.53 o                         
   2  15   2       1269.20       1200.77        13.66 o                         
   3  15   2       2177.44       2147.33        19.36 o                         
   4  15   2         21.93         21.66         4.73 o                         
   5  15   2         13.60         18.31         4.88 o                         
   6  15   2          0.67          0.82         5.61 o                         
   7  15   2        581.22        581.38        12.90 o                         
   8  15   2        209.18        209.76        13.39 o                         
  -8  16   2         85.20         87.97         5.41 o                         
  -7  16   2        534.67        560.10        12.57 o                         
  -6  16   2        566.85        560.79        10.01 o                         
  -5  16   2         36.29         35.46         4.01 o                         
  -4  16   2       1752.46       1801.47        11.14 o                         
  -3  16   2       2305.11       2306.31        18.77 o                         
  -2  16   2       1468.51       1501.67        15.25 o                         
  -1  16   2       1022.31       1066.76        11.32 o                         
   0  16   2        689.12        646.33         8.05 o                         
   1  16   2       1795.86       1698.09        19.22 o                         
   2  16   2       4155.52       3941.54        28.89 o                         
   3  16   2        280.48        271.93         6.05 o                         
   4  16   2        920.99        940.56        10.17 o                         
   5  16   2        743.84        799.32         8.76 o                         
   6  16   2        740.86        775.37         9.13 o                         
   7  16   2        194.34        197.53         7.04 o                         
  -8  17   2         22.37         18.52         5.15 o                         
  -7  17   2         14.02         20.33         5.33 o                         
  -6  17   2        332.55        328.28         6.39 o                         
  -5  17   2        523.44        493.39         7.49 o                         
  -4  17   2        295.88        301.89         5.77 o                         
  -3  17   2        185.99        186.61         5.43 o                         
  -2  17   2          6.12         20.13         4.27 o                         
  -1  17   2       1566.75       1455.05        12.90 o                         
   0  17   2        663.06        651.20        12.34 o                         
   1  17   2        281.47        300.61         5.31 o                         
   2  17   2        119.70        113.15         4.63 o                         
   3  17   2          1.42          4.56         4.36 o                         
   4  17   2         80.38         91.13         5.09 o                         
   5  17   2          0.51         10.33         5.89 o                         
   6  17   2          0.15          0.96         5.26 o                         
   7  17   2         86.01         73.73         6.57 o                         
  -8  18   2         24.18         16.76         5.05 o                         
  -7  18   2         38.06         39.04         4.96 o                         
  -6  18   2          1.77          5.45         4.22 o                         
  -5  18   2        452.60        427.22         6.57 o                         
  -4  18   2         57.39         56.72         4.32 o                         
  -3  18   2          2.63         14.88         4.96 o                         
  -2  18   2        355.29        361.78         8.68 o                         
  -1  18   2         24.88         21.46         4.24 o                         
   0  18   2        107.96        103.93         4.82 o                         
   1  18   2         84.66         79.08         3.92 o                         
   2  18   2         45.24         48.50         4.62 o                         
   3  18   2        562.21        545.66        13.86 o                         
   4  18   2          0.51          2.51         4.88 o                         
   5  18   2         72.83         77.45         5.54 o                         
   6  18   2         20.88         22.58         5.04 o                         
   7  18   2         82.22         90.11         6.66 o                         
  -8  19   2          8.54          9.05         5.03 o                         
  -7  19   2         23.48         33.28         5.03 o                         
  -6  19   2         24.89         24.21         4.99 o                         
  -5  19   2        232.87        247.21         4.38 o                         
  -4  19   2         26.47         30.28         5.23 o                         
  -3  19   2       1848.97       1857.28        20.78 o                         
  -2  19   2        655.87        689.82         9.98 o                         
  -1  19   2        160.88        175.21         4.74 o                         
   0  19   2        447.71        450.87         8.62 o                         
   1  19   2        186.85        189.46         4.99 o                         
   2  19   2       1676.79       1664.08        29.44 o                         
   3  19   2       1828.81       1809.11        31.68 o                         
   4  19   2        266.46        276.43         6.11 o                         
   5  19   2        140.34        148.37         5.76 o                         
   6  19   2         11.62         11.51         5.55 o                         
   7  19   2         42.53         43.67         6.62 o                         
  -7  20   2        126.56        130.23         5.48 o                         
  -6  20   2        254.37        254.16         5.35 o                         
  -5  20   2         55.71         46.61         4.14 o                         
  -4  20   2        187.32        213.74         6.66 o                         
  -3  20   2         61.72         67.91         4.70 o                         
  -2  20   2        286.26        277.59         5.59 o                         
  -1  20   2         93.71         99.14         4.91 o                         
   0  20   2         17.46         17.02         4.20 o                         
   1  20   2         95.03         93.08         4.56 o                         
   2  20   2        110.89        108.34         4.70 o                         
   3  20   2          0.30          2.24         5.02 o                         
   4  20   2          0.47         -1.42         4.92 o                         
   5  20   2        337.64        342.38        11.09 o                         
   6  20   2        186.89        190.57         7.55 o                         
   7  20   2         41.60         24.76         5.57 o                         
  -7  21   2         47.88         41.01         5.43 o                         
  -6  21   2        370.04        381.26         7.27 o                         
  -5  21   2        663.38        666.70         5.93 o                         
  -4  21   2         65.85         83.27         5.52 o                         
  -3  21   2         43.16         43.22         4.88 o                         
  -2  21   2        452.93        444.06         6.76 o                         
  -1  21   2       1542.46       1559.79        16.13 o                         
   0  21   2        671.04        671.66         8.47 o                         
   1  21   2         57.90         60.47         5.18 o                         
   2  21   2        112.39        126.69         4.81 o                         
   3  21   2        577.69        603.60         8.84 o                         
   4  21   2        828.32        847.44        12.86 o                         
   5  21   2         22.81         34.35         6.14 o                         
   6  21   2          2.74          6.43         5.90 o                         
  -7  22   2        114.81         88.49        12.40 o                         
  -6  22   2         79.58         88.26         4.81 o                         
  -5  22   2          0.04         -0.65         4.55 o                         
  -4  22   2          2.16          8.25         5.55 o                         
  -3  22   2        370.95        417.44         5.75 o                         
  -2  22   2        311.59        313.26         5.85 o                         
  -1  22   2          3.41          5.00         4.67 o                         
   0  22   2       1313.70       1326.66        13.78 o                         
   1  22   2        175.56        177.18         5.29 o                         
   2  22   2         21.96         35.26         5.04 o                         
   3  22   2        185.37        196.33         6.18 o                         
   4  22   2        138.15        148.22         6.22 o                         
   5  22   2        201.58        209.69        12.65 o                         
   6  22   2        106.59        109.88         5.57 o                         
  -6  23   2         43.47         37.57         5.52 o                         
  -5  23   2        127.59        133.14         5.31 o                         
  -4  23   2          9.85         12.93         5.60 o                         
  -3  23   2          7.48          6.23         5.29 o                         
  -2  23   2        196.53        185.40         5.60 o                         
  -1  23   2        303.63        289.82         5.19 o                         
   0  23   2         70.69         79.34         4.30 o                         
   1  23   2         57.75         52.88         4.87 o                         
   2  23   2        232.41        233.72         5.15 o                         
   3  23   2        546.22        580.30        19.86 o                         
   4  23   2        143.79        149.99         6.95 o                         
   5  23   2          6.94          1.89         5.75 o                         
   6  23   2         22.94         25.30         6.19 o                         
  -6  24   2         20.85         28.94         6.02 o                         
  -5  24   2         20.11         25.47         5.15 o                         
  -4  24   2        133.32        130.85         5.78 o                         
  -3  24   2        461.70        461.46         6.12 o                         
  -2  24   2         14.43         18.78         5.23 o                         
  -1  24   2         67.89         70.31         4.64 o                         
   0  24   2          5.59          8.92         4.57 o                         
   1  24   2         57.86         65.61         4.83 o                         
   2  24   2        416.79        446.96         7.95 o                         
   3  24   2        356.83        365.91         8.52 o                         
   4  24   2          0.14         -2.20         5.42 o                         
   5  24   2         26.92         24.31         5.95 o                         
   6  24   2        134.79        119.75        11.42 o                         
  -6  25   2        469.70        385.51        20.16 o                         
  -5  25   2        213.12        198.23         6.09 o                         
  -4  25   2        586.60        606.47        13.03 o                         
  -3  25   2        204.59        201.01         5.43 o                         
  -2  25   2         30.71         39.36         4.91 o                         
  -1  25   2        220.25        237.64         5.37 o                         
   0  25   2        374.76        393.13         5.88 o                         
   1  25   2          1.28          2.48         4.87 o                         
   2  25   2        142.25        136.47         5.92 o                         
   3  25   2          7.39         12.27         4.84 o                         
   4  25   2         28.21         23.37         4.73 o                         
   5  25   2          4.01         10.02         6.42 o                         
  -5  26   2         82.11         81.25         6.26 o                         
  -4  26   2        235.61        230.26         6.26 o                         
  -3  26   2        232.26        228.45         5.54 o                         
  -2  26   2        275.44        273.92         8.11 o                         
  -1  26   2         23.35         22.69         4.72 o                         
   0  26   2        259.97        280.46         5.77 o                         
   1  26   2        515.87        542.46         6.81 o                         
   2  26   2        121.86        132.13         6.30 o                         
   3  26   2        419.33        425.70         9.73 o                         
   4  26   2          1.76          4.87         5.61 o                         
   5  26   2        711.99        656.34        43.02 o                         
  -5  27   2        312.13        285.83        14.98 o                         
  -4  27   2         45.18         48.46         6.19 o                         
  -3  27   2        246.64        256.15         6.45 o                         
  -2  27   2         90.52        111.67         5.85 o                         
  -1  27   2        281.12        303.11         6.07 o                         
   0  27   2        536.23        562.96         6.49 o                         
   1  27   2          2.81          8.66         5.17 o                         
   2  27   2        185.48        194.09         7.56 o                         
   3  27   2         36.80         38.76         6.43 o                         
   4  27   2         14.90         18.30         6.47 o                         
  -5  28   2         42.30         28.84         6.48 o                         
  -4  28   2        209.44        211.90         8.25 o                         
  -3  28   2        114.62        103.47         9.32 o                         
  -2  28   2         14.85         17.68         5.34 o                         
  -1  28   2        334.01        325.94         7.11 o                         
   0  28   2         81.35         89.54         5.28 o                         
   1  28   2        178.27        186.34         6.59 o                         
   2  28   2         20.14         28.93         6.94 o                         
   3  28   2         14.22         22.42         6.00 o                         
   4  28   2        133.67        125.00        13.11 o                         
  -4  29   2          0.31          3.42         5.47 o                         
  -3  29   2        246.87        224.65        12.96 o                         
  -2  29   2         14.63         15.52         5.09 o                         
  -1  29   2         43.12         36.73         5.86 o                         
   0  29   2         57.83         51.69         4.74 o                         
   1  29   2         70.71         71.19         5.87 o                         
   2  29   2          3.76          3.41         6.39 o                         
   3  29   2         17.70         15.82         7.43 o                         
  -3  30   2        171.86        151.78        15.68 o                         
  -2  30   2          3.81          9.72         5.53 o                         
  -1  30   2         24.99         25.53         5.71 o                         
   0  30   2          1.10          2.97         5.17 o                         
   1  30   2        220.29        198.85         6.33 o                         
   2  30   2        150.69        114.57        12.82 o                         
   3  30   2          8.32          9.46         7.46 o                         
  -2  31   2        104.09         94.90         7.56 o                         
  -1  31   2        170.94        161.63         6.41 o                         
   0  31   2        457.98        414.45        20.87 o                         
   1  31   2          0.98          0.32         7.38 o                         
   2  31   2        380.45        363.05        84.39 o                         
  -1  32   2          1.91          1.64         5.30 o                         
   0  32   2         75.49         57.29         6.06 o                         
  -9   1   3        205.86        220.91         8.00 o                         
  -8   1   3          0.21          3.40         4.94 o                         
  -7   1   3        174.23        180.82         5.22 o                         
  -6   1   3         76.59         76.53         4.45 o                         
  -5   1   3         57.38         58.39         4.04 o                         
  -4   1   3        955.04       1087.59        15.58 o                         
  -3   1   3        331.37        240.65         4.81 o                         
  -2   1   3       3054.78       2880.92        14.30 o                         
  -1   1   3          0.42          5.15         7.13 o                         
   0   1   3       1084.49       1154.27        14.62 o                         
   1   1   3        619.39        573.97         7.38 o                         
   2   1   3        200.06        142.53         5.52 o                         
   3   1   3       2989.62       2870.01        41.60 o                         
   4   1   3          1.27          5.78         5.62 o                         
   5   1   3        219.08        214.66         5.45 o                         
   6   1   3         58.32         60.34         5.95 o                         
   7   1   3         40.57         47.01         6.48 o                         
   8   1   3         18.08         18.40         6.33 o                         
  -9   2   3        299.16        288.41         8.17 o                         
  -8   2   3       1030.39       1067.37        13.18 o                         
  -7   2   3        365.32        377.56         7.26 o                         
  -6   2   3        902.28        940.27         9.78 o                         
  -5   2   3       1457.90       1374.41         9.11 o                         
  -4   2   3       1430.20       1281.14         7.49 o                         
  -3   2   3       1202.83       1143.39         8.21 o                         
  -2   2   3        172.18        144.50         6.31 o                         
  -1   2   3         33.19         58.15         7.17 o                         
   0   2   3       1118.74        903.11         9.43 o                         
   1   2   3       1184.14       1078.78         8.99 o                         
   2   2   3        193.45        186.81         5.90 o                         
   3   2   3       1308.63       1158.22        13.50 o                         
   4   2   3       1130.30       1003.45        10.35 o                         
   5   2   3          1.41          6.04         5.92 o                         
   6   2   3         40.97         46.22         5.59 o                         
   7   2   3         24.56         36.70         6.63 o                         
   8   2   3         75.25         80.28         7.35 o                         
  -9   3   3          9.33         12.54         6.54 o                         
  -8   3   3        191.21        205.36         6.69 o                         
  -7   3   3       1311.81       1374.44        13.81 o                         
  -6   3   3        137.03        132.78         4.66 o                         
  -5   3   3        198.49        201.29         4.54 o                         
  -4   3   3        194.21        208.83         4.64 o                         
  -3   3   3       4363.88       4149.61        31.27 o                         
  -2   3   3       8545.98       8228.97        59.71 o                         
  -1   3   3        557.31        553.82         8.95 o                         
   0   3   3       1163.22       1218.09        10.64 o                         
   1   3   3         50.78         98.00         6.54 o                         
   2   3   3       2270.68       2031.52        13.37 o                         
   3   3   3        676.13        601.12         7.88 o                         
   4   3   3         18.15         14.60         4.95 o                         
   5   3   3       1618.83       1553.79        21.14 o                         
   6   3   3        567.63        551.32         7.89 o                         
   7   3   3          2.30          1.88         5.91 o                         
   8   3   3         12.00          9.63         6.35 o                         
  -9   4   3        174.37        172.85         7.15 o                         
  -8   4   3          7.12         12.17         5.30 o                         
  -7   4   3        207.84        198.35         5.00 o                         
  -6   4   3         14.28         18.11         4.33 o                         
  -5   4   3        267.64        272.78         4.63 o                         
  -4   4   3         52.20         83.97         3.88 o                         
  -3   4   3       3801.44       4104.42        17.54 o                         
  -2   4   3        211.46        218.11         5.67 o                         
  -1   4   3       2408.28       2217.93        15.70 o                         
   0   4   3      11623.26      11391.38        72.21 o                         
   1   4   3         33.60         62.86         6.06 o                         
   2   4   3       6558.81       6902.38        70.11 o                         
   3   4   3       3088.57       3035.67        20.27 o                         
   4   4   3        362.84        301.02         6.63 o                         
   5   4   3       1378.47       1333.44        25.42 o                         
   6   4   3          4.42          9.76         5.79 o                         
   7   4   3        213.37        221.14         6.77 o                         
   8   4   3          2.72         11.68         7.02 o                         
  -9   5   3        288.04        239.35         7.17 o                         
  -8   5   3        232.05        236.03         6.63 o                         
  -7   5   3         94.87         94.28         5.15 o                         
  -6   5   3        142.33        140.04         5.08 o                         
  -5   5   3         40.74         34.26         4.01 o                         
  -4   5   3        234.10        239.90         4.75 o                         
  -3   5   3         31.87         32.93         4.07 o                         
  -2   5   3         16.39         11.38         5.34 o                         
  -1   5   3      10002.37      10010.91        46.24 o                         
   0   5   3      12001.58      12507.11        30.33 o                         
   1   5   3         25.74         16.33         5.10 o                         
   2   5   3         22.54         20.99         5.21 o                         
   3   5   3        105.01        122.30         5.28 o                         
   4   5   3        242.99        260.78         6.19 o                         
   5   5   3        152.37        135.27         6.09 o                         
   6   5   3        204.13        190.13         6.04 o                         
   7   5   3         96.25        101.86         6.24 o                         
   8   5   3        120.33        118.78         7.88 o                         
  -9   6   3         21.58         21.15         6.61 o                         
  -8   6   3        505.56        500.98         9.13 o                         
  -7   6   3        671.34        674.19         9.08 o                         
  -6   6   3       1360.58       1366.00         9.81 o                         
  -5   6   3       2123.61       2245.59        13.51 o                         
  -4   6   3       3694.38       3741.52        13.53 o                         
  -3   6   3       3936.47       4006.91        35.25 o                         
  -2   6   3         83.39         93.23         6.22 o                         
  -1   6   3       3937.07       3883.93        30.20 o                         
   0   6   3       2648.42       2570.35        18.63 o                         
   1   6   3         22.67         20.25         4.75 o                         
   2   6   3       4841.70       5431.30        46.28 o                         
   3   6   3        284.87        324.34         6.21 o                         
   4   6   3         82.25         79.19         5.02 o                         
   5   6   3         13.01         13.83         5.71 o                         
   6   6   3          4.72          9.75         5.69 o                         
   7   6   3          5.41          7.43         6.04 o                         
   8   6   3        239.22        221.01         8.37 o                         
  -9   7   3         23.49         25.33         6.70 o                         
  -8   7   3          2.46          6.67         5.31 o                         
  -7   7   3        743.08        742.94        11.51 o                         
  -6   7   3       1284.67       1386.07        17.21 o                         
  -5   7   3          2.87          6.78         4.06 o                         
  -4   7   3        489.37        493.84         5.42 o                         
  -3   7   3        255.25        184.92         5.39 o                         
  -2   7   3       4992.63       4695.94        29.67 o                         
  -1   7   3       2963.62       2822.46        16.58 o                         
   0   7   3       5157.23       5321.37        28.82 o                         
   1   7   3       3794.63       3652.31        14.05 o                         
   2   7   3        387.21        329.67         8.92 o                         
   3   7   3       1877.76       1807.23        17.94 o                         
   4   7   3         38.32         45.07         4.81 o                         
   5   7   3        581.31        553.32         9.12 o                         
   6   7   3       1234.14       1258.61        15.05 o                         
   7   7   3       1255.75       1304.53        37.57 o                         
   8   7   3        132.63        112.61         7.66 o                         
  -9   8   3        145.23        143.39         8.84 o                         
  -8   8   3          5.34          5.78         5.35 o                         
  -7   8   3         19.72         30.94         5.23 o                         
  -6   8   3        185.20        178.74         5.24 o                         
  -5   8   3       5144.21       5270.99        45.15 o                         
  -4   8   3       1688.98       1423.24        14.81 o                         
  -3   8   3        298.18        276.44         5.14 o                         
  -2   8   3       1354.50       1336.44        19.21 o                         
  -1   8   3       4262.08       3994.80        23.73 o                         
   0   8   3       5291.08       4791.58        27.05 o                         
   1   8   3       4313.39       4087.44        16.61 o                         
   2   8   3        706.01        787.55         8.15 o                         
   3   8   3       1269.51       1165.15         9.07 o                         
   4   8   3       3495.80       3443.35        24.66 o                         
   5   8   3        476.69        479.32         9.88 o                         
   6   8   3          7.41         11.05         5.45 o                         
   7   8   3        188.76        203.92         7.10 o                         
   8   8   3        268.99        282.99         8.36 o                         
  -9   9   3          9.15         11.52         5.99 o                         
  -8   9   3        653.32        637.59        16.99 o                         
  -7   9   3        196.07        208.39         4.98 o                         
  -6   9   3         95.84        120.89         4.38 o                         
  -5   9   3         10.12         20.03         4.36 o                         
  -4   9   3        546.45        469.41         6.35 o                         
  -3   9   3         85.51         50.71         4.33 o                         
  -2   9   3       4774.13       4507.82        48.23 o                         
  -1   9   3        423.76        378.98         7.01 o                         
   0   9   3        223.06        262.17         5.09 o                         
   1   9   3       6191.28       6003.37        44.89 o                         
   2   9   3      10541.40      10108.45       102.33 o                         
   3   9   3        697.67        629.73         7.82 o                         
   4   9   3          0.00          2.58         4.96 o                         
   5   9   3        641.40        686.27        12.76 o                         
   6   9   3        395.21        443.82         7.28 o                         
   7   9   3        423.52        436.63        14.73 o                         
   8   9   3         15.37         16.10         7.96 o                         
  -9  10   3        315.38        287.06        19.04 o                         
  -8  10   3         62.00         50.07         5.51 o                         
  -7  10   3         70.10         69.33         5.35 o                         
  -6  10   3          2.94         10.35         4.76 o                         
  -5  10   3       1834.56       2000.07        16.02 o                         
  -4  10   3        664.88        683.91         8.28 o                         
  -3  10   3         52.62         61.64         5.11 o                         
  -2  10   3        485.24        526.05        10.96 o                         
  -1  10   3          0.69          9.14         5.54 o                         
   0  10   3        479.32        508.91         6.21 o                         
   1  10   3       3432.66       3420.17        31.12 o                         
   2  10   3       1167.89       1192.72        11.36 o                         
   3  10   3        572.59        606.43         8.01 o                         
   4  10   3        115.16        117.51         4.99 o                         
   5  10   3        606.01        626.19         7.58 o                         
   6  10   3        317.55        351.88         7.57 o                         
   7  10   3        165.70        168.99         8.67 o                         
   8  10   3          1.72         -0.49         6.60 o                         
  -9  11   3         93.70         91.16         6.39 o                         
  -8  11   3          0.06          5.41         5.41 o                         
  -7  11   3        211.65        217.16         5.27 o                         
  -6  11   3         29.78         37.62         4.02 o                         
  -5  11   3         17.10         30.23         4.44 o                         
  -4  11   3        509.17        528.85         6.24 o                         
  -3  11   3        456.49        439.37         6.24 o                         
  -2  11   3        207.95        192.56         5.44 o                         
  -1  11   3          9.99          4.26         4.60 o                         
   0  11   3       2138.60       2256.66        10.35 o                         
   1  11   3         14.57         34.94         4.70 o                         
   2  11   3        257.39        302.04         6.26 o                         
   3  11   3       1121.84       1104.24         8.92 o                         
   4  11   3         60.16         61.25         5.26 o                         
   5  11   3          8.48          9.57         4.55 o                         
   6  11   3         19.31         20.95         6.30 o                         
   7  11   3         84.90         81.42         7.88 o                         
   8  11   3         85.56         82.24         7.78 o                         
  -9  12   3         28.89         27.80         6.24 o                         
  -8  12   3        143.58        147.06         5.74 o                         
  -7  12   3          5.19         12.86         5.26 o                         
  -6  12   3        412.17        443.10         6.79 o                         
  -5  12   3        515.72        522.08         5.93 o                         
  -4  12   3        859.54        862.34        11.93 o                         
  -3  12   3          1.31          3.50         3.97 o                         
  -2  12   3          4.23          3.59         4.22 o                         
  -1  12   3       1769.31       1602.55        10.89 o                         
   0  12   3       3873.95       3565.79        19.39 o                         
   1  12   3         92.15         85.92         4.49 o                         
   2  12   3         87.83        102.32         5.13 o                         
   3  12   3       4832.51       4819.99        37.52 o                         
   4  12   3       3177.58       3114.87        24.61 o                         
   5  12   3          1.35          2.97         5.08 o                         
   6  12   3        146.66        152.28         6.59 o                         
   7  12   3        293.81        322.82         9.12 o                         
   8  12   3        888.79        778.84        56.71 o                         
  -9  13   3          4.95          3.87         5.74 o                         
  -8  13   3         67.46         70.62         5.52 o                         
  -7  13   3       1100.66       1167.64        15.35 o                         
  -6  13   3       1099.83       1114.04        19.56 o                         
  -5  13   3        135.98        150.04         4.65 o                         
  -4  13   3        379.85        365.30         5.83 o                         
  -3  13   3       5731.53       5718.52        16.37 o                         
  -2  13   3       3404.68       3384.64        16.91 o                         
  -1  13   3       3623.06       3724.93        33.81 o                         
   0  13   3        596.33        546.74         6.32 o                         
   1  13   3       2759.46       2695.91        23.53 o                         
   2  13   3       5894.95       5896.87        34.28 o                         
   3  13   3       4379.79       4270.31        21.51 o                         
   4  13   3         10.47         12.56         5.73 o                         
   5  13   3         33.23         45.86         5.21 o                         
   6  13   3        911.42        950.14         8.80 o                         
   7  13   3        583.84        558.09        11.95 o                         
   8  13   3          1.84          0.44         7.65 o                         
  -8  14   3        203.74        207.14         9.08 o                         
  -7  14   3         31.93         34.22         5.49 o                         
  -6  14   3        198.95        206.44         5.53 o                         
  -5  14   3        673.73        742.37        14.85 o                         
  -4  14   3       2858.06       2857.01        21.65 o                         
  -3  14   3        587.49        592.45         5.86 o                         
  -2  14   3        736.06        717.55         6.56 o                         
  -1  14   3       2862.45       2738.06        19.63 o                         
   0  14   3       1872.54       1814.86        20.26 o                         
   1  14   3        348.74        338.31         6.11 o                         
   2  14   3         31.29         42.28         5.02 o                         
   3  14   3       1974.74       2002.37        13.92 o                         
   4  14   3        786.42        812.57         7.42 o                         
   5  14   3        323.71        326.73         6.25 o                         
   6  14   3          0.01          0.46         5.46 o                         
   7  14   3        197.61        186.61        12.12 o                         
   8  14   3        361.04        371.74        29.40 o                         
  -8  15   3         27.90         37.30         5.18 o                         
  -7  15   3        257.25        269.84         5.40 o                         
  -6  15   3        316.51        344.11         8.07 o                         
  -5  15   3        105.84         97.81         4.52 o                         
  -4  15   3          0.11          4.98         3.95 o                         
  -3  15   3         11.10         11.70         4.04 o                         
  -2  15   3        382.70        414.48         5.56 o                         
  -1  15   3        108.33        128.43         4.47 o                         
   0  15   3        356.75        367.07         5.65 o                         
   1  15   3         16.76         13.90         4.19 o                         
   2  15   3        112.31        108.57         5.63 o                         
   3  15   3          9.68         12.41         4.38 o                         
   4  15   3        140.97        138.77         6.02 o                         
   5  15   3          9.25         13.53         5.23 o                         
   6  15   3        193.01        196.07         6.05 o                         
   7  15   3        118.58        120.56         7.30 o                         
  -8  16   3          9.19         14.39         4.99 o                         
  -7  16   3          3.16          8.40         4.82 o                         
  -6  16   3         32.93         39.17         4.49 o                         
  -5  16   3         19.58         20.34         4.09 o                         
  -4  16   3        190.44        194.58         4.57 o                         
  -3  16   3         92.14         86.12         4.54 o                         
  -2  16   3        204.53        178.78         4.89 o                         
  -1  16   3         63.62         80.82         4.60 o                         
   0  16   3         72.86         83.42         4.21 o                         
   1  16   3        100.97         95.40         4.88 o                         
   2  16   3         26.34         33.00         4.95 o                         
   3  16   3       1196.45       1186.28         7.98 o                         
   4  16   3       1106.49       1108.62        10.35 o                         
   5  16   3         68.19         65.97         5.78 o                         
   6  16   3          3.64          6.61         5.97 o                         
   7  16   3          0.33          3.80         7.21 o                         
  -8  17   3        157.74        140.25         5.48 o                         
  -7  17   3        310.88        307.49         5.66 o                         
  -6  17   3        176.33        194.22         5.05 o                         
  -5  17   3          0.12          2.72         4.11 o                         
  -4  17   3       1072.72       1073.88        10.33 o                         
  -3  17   3        410.37        415.41         5.79 o                         
  -2  17   3        535.69        529.19         6.84 o                         
  -1  17   3        776.00        803.08         6.43 o                         
   0  17   3        146.18        137.43         4.83 o                         
   1  17   3       1442.41       1470.32        26.65 o                         
   2  17   3         47.48         59.06         4.98 o                         
   3  17   3        590.07        584.56         6.65 o                         
   4  17   3         10.24         13.94         4.41 o                         
   5  17   3         20.81         29.49         5.44 o                         
   6  17   3         94.61        108.07         5.84 o                         
   7  17   3        102.73        107.74         8.17 o                         
  -8  18   3         84.37         65.19         6.05 o                         
  -7  18   3         41.10         43.44         4.65 o                         
  -6  18   3         73.98         66.39         4.22 o                         
  -5  18   3        330.77        371.34         5.25 o                         
  -4  18   3        266.39        288.57         5.36 o                         
  -3  18   3         19.08         16.48         4.19 o                         
  -2  18   3        596.19        598.84         6.66 o                         
  -1  18   3        785.13        774.46         9.18 o                         
   0  18   3        259.55        264.04         7.07 o                         
   1  18   3        246.22        231.52         5.12 o                         
   2  18   3          3.35          6.43         5.24 o                         
   3  18   3         19.58         25.53         6.13 o                         
   4  18   3        620.84        659.40        10.72 o                         
   5  18   3        254.71        268.22         6.80 o                         
   6  18   3         33.32         41.54         5.94 o                         
   7  18   3          0.54         -0.55         6.81 o                         
  -8  19   3         14.51         16.74         5.76 o                         
  -7  19   3        148.77        155.40         5.74 o                         
  -6  19   3        416.87        433.03         9.33 o                         
  -5  19   3          6.18          7.29         3.94 o                         
  -4  19   3         20.21         22.93         5.11 o                         
  -3  19   3         84.31         85.49         4.50 o                         
  -2  19   3        885.79        894.13        12.41 o                         
  -1  19   3          5.59          7.38         4.05 o                         
   0  19   3         63.22         70.52         4.52 o                         
   1  19   3        371.00        369.38         5.84 o                         
   2  19   3         26.03         30.57         5.42 o                         
   3  19   3          0.85          4.14         6.04 o                         
   4  19   3          3.51          0.36         5.58 o                         
   5  19   3         37.24         44.68         5.63 o                         
   6  19   3        108.56        125.67         6.76 o                         
   7  19   3        167.61        141.46        19.12 o                         
  -7  20   3         13.49         16.57         5.36 o                         
  -6  20   3          5.35          9.98         4.12 o                         
  -5  20   3        261.03        267.46         6.31 o                         
  -4  20   3        554.16        590.08         6.88 o                         
  -3  20   3        640.97        643.41        10.18 o                         
  -2  20   3          4.71          9.81         4.85 o                         
  -1  20   3        350.95        343.77         6.26 o                         
   0  20   3         23.45         34.17         4.42 o                         
   1  20   3        120.14        116.43         5.07 o                         
   2  20   3        294.67        318.73         9.06 o                         
   3  20   3         47.29         43.47         5.16 o                         
   4  20   3         84.11         91.59         5.95 o                         
   5  20   3          1.06          6.39         6.06 o                         
   6  20   3          7.19          7.61         5.75 o                         
  -7  21   3          0.17          3.09         4.52 o                         
  -6  21   3          5.19          6.76         4.44 o                         
  -5  21   3          3.44          4.03         4.64 o                         
  -4  21   3         83.70         81.03         5.05 o                         
  -3  21   3         23.03         23.34         4.31 o                         
  -2  21   3         87.70         92.18         5.33 o                         
  -1  21   3        208.99        202.99         4.82 o                         
   0  21   3        474.39        476.20         6.11 o                         
   1  21   3         16.64         19.07         4.46 o                         
   2  21   3        320.47        324.36         5.99 o                         
   3  21   3         13.66         14.43         5.52 o                         
   4  21   3         13.01         18.08         6.14 o                         
   5  21   3        143.93        148.35         7.42 o                         
   6  21   3          3.76          6.88         5.90 o                         
  -7  22   3          5.77          6.31         5.01 o                         
  -6  22   3          0.76          2.93         4.83 o                         
  -5  22   3          7.55         10.26         4.51 o                         
  -4  22   3        382.69        364.57         5.76 o                         
  -3  22   3         31.80         33.77         4.76 o                         
  -2  22   3        101.50        110.84         4.93 o                         
  -1  22   3         16.13         15.94         4.52 o                         
   0  22   3         69.47         66.25         4.84 o                         
   1  22   3         49.07         52.30         4.66 o                         
   2  22   3        105.78        110.50         5.57 o                         
   3  22   3         75.62         81.80         6.58 o                         
   4  22   3        260.93        256.30         7.43 o                         
   5  22   3         68.68         66.64         6.72 o                         
   6  22   3          4.93          5.59         5.71 o                         
  -6  23   3        149.33        144.03         5.74 o                         
  -5  23   3         16.97         15.17         4.38 o                         
  -4  23   3        330.41        345.04         6.41 o                         
  -3  23   3        336.86        367.64         7.39 o                         
  -2  23   3        181.35        207.69         5.47 o                         
  -1  23   3        413.69        421.76         5.15 o                         
   0  23   3        290.64        302.33         6.08 o                         
   1  23   3        741.29        766.24         9.95 o                         
   2  23   3        404.05        421.79         6.97 o                         
   3  23   3         25.61         24.96         5.80 o                         
   4  23   3         11.85         13.08         5.95 o                         
   5  23   3         54.22         52.49         6.67 o                         
   6  23   3        181.28        156.72        23.32 o                         
  -6  24   3         18.10         18.78         4.69 o                         
  -5  24   3        251.71        241.43         6.24 o                         
  -4  24   3       1263.15       1234.55        19.19 o                         
  -3  24   3        102.55        110.57         5.73 o                         
  -2  24   3         87.59         89.17         5.59 o                         
  -1  24   3        455.39        479.71         6.55 o                         
   0  24   3        225.40        235.90         5.63 o                         
   1  24   3         86.52        102.28         5.77 o                         
   2  24   3         23.89         27.46         5.39 o                         
   3  24   3        500.66        541.70         8.28 o                         
   4  24   3        693.35        716.26        20.83 o                         
   5  24   3         66.67         53.89         7.51 o                         
  -6  25   3         20.58         23.79         5.55 o                         
  -5  25   3         79.69         79.42         5.20 o                         
  -4  25   3         24.54         23.22         5.91 o                         
  -3  25   3        224.75        270.18         7.10 o                         
  -2  25   3         74.41         84.77         4.89 o                         
  -1  25   3        114.54        119.32         5.29 o                         
   0  25   3          0.11          3.07         4.86 o                         
   1  25   3        127.65        131.33         5.57 o                         
   2  25   3          0.93          2.97         4.99 o                         
   3  25   3         53.76         65.36         6.86 o                         
   4  25   3         12.70         20.29         6.41 o                         
   5  25   3         10.65          6.15         6.81 o                         
  -5  26   3         43.43         33.12         4.63 o                         
  -4  26   3         31.59         38.14         6.06 o                         
  -3  26   3        177.07        190.28         5.66 o                         
  -2  26   3          6.04         10.88         5.70 o                         
  -1  26   3         14.85         13.56         5.16 o                         
   0  26   3        100.64        116.69         5.84 o                         
   1  26   3         22.37         26.77         5.54 o                         
   2  26   3         22.43         24.64         5.43 o                         
   3  26   3          2.21          6.89         5.96 o                         
   4  26   3          4.09          4.14         6.51 o                         
  -5  27   3         10.03          9.07         5.65 o                         
  -4  27   3          7.09          5.45         6.20 o                         
  -3  27   3         47.49         44.95         4.84 o                         
  -2  27   3        380.30        367.12        10.58 o                         
  -1  27   3         17.55         12.55         5.04 o                         
   0  27   3         34.64         38.16         5.66 o                         
   1  27   3         96.04        106.54         6.93 o                         
   2  27   3        385.61        372.18        14.29 o                         
   3  27   3        211.73        186.59        12.58 o                         
   4  27   3          2.83          7.42         6.49 o                         
  -4  28   3         76.23         68.31         6.45 o                         
  -3  28   3        304.17        319.00         7.85 o                         
  -2  28   3          1.31          3.43         5.19 o                         
  -1  28   3        148.33        156.56         6.08 o                         
   0  28   3        204.29        208.73         6.29 o                         
   1  28   3        401.16        416.96        13.34 o                         
   2  28   3          8.50          6.24         6.54 o                         
   3  28   3         29.28         26.54         5.83 o                         
   4  28   3        123.02        104.23        15.59 o                         
  -4  29   3        256.95        220.64        25.04 o                         
  -3  29   3         96.49         91.99         5.55 o                         
  -2  29   3        199.99        193.43        25.63 o                         
  -1  29   3        132.83        119.16         6.33 o                         
   0  29   3          2.72          3.41         5.02 o                         
   1  29   3        479.41        478.16        22.41 o                         
   2  29   3        231.99        204.66         6.99 o                         
   3  29   3          0.98          7.66         6.69 o                         
  -3  30   3         16.67          4.52         6.38 o                         
  -2  30   3          9.03          7.50         6.13 o                         
  -1  30   3         61.38         59.46         7.77 o                         
   0  30   3        515.33        461.72        13.14 o                         
   1  30   3        252.72        254.38        16.65 o                         
   2  30   3        113.24         77.98        18.28 o                         
  -2  31   3          0.43          5.12         5.74 o                         
  -1  31   3         43.86         38.59         6.87 o                         
   0  31   3         45.34         37.92         6.56 o                         
   1  31   3         83.89         53.74        10.03 o                         
  -9   0   4        274.04        275.23        11.29 o                         
  -8   0   4         87.80         83.00         7.53 o                         
  -7   0   4        400.71        415.97         8.18 o                         
  -6   0   4        325.74        347.76         7.81 o                         
  -5   0   4       1686.99       1667.37        15.59 o                         
  -4   0   4       2015.89       2176.21        14.78 o                         
  -3   0   4       1024.83        761.96        19.06 o                         
  -2   0   4       8701.82       8006.42        47.69 o                         
  -1   0   4       3023.30       2735.17        26.24 o                         
   0   0   4       2342.62       2481.21        16.34 o                         
   1   0   4        142.18        119.61         6.52 o                         
   2   0   4        869.91        681.90        11.20 o                         
   3   0   4       2946.21       2661.20        22.01 o                         
   4   0   4          0.63          2.57         7.74 o                         
   5   0   4         18.04         19.81         8.45 o                         
   6   0   4        471.43        463.39        10.85 o                         
   7   0   4        135.96        155.34        13.88 o                         
   8   0   4        331.75        324.51        11.86 o                         
  -9   1   4        227.34        236.12         7.61 o                         
  -8   1   4        103.65        124.85         5.57 o                         
  -7   1   4         85.77         80.71         4.55 o                         
  -6   1   4        197.61        191.31         4.67 o                         
  -5   1   4        140.11        128.28         4.41 o                         
  -4   1   4       2332.52       2176.69        18.93 o                         
  -3   1   4       3945.20       3697.65        16.12 o                         
  -2   1   4       4745.50       4756.47        18.44 o                         
  -1   1   4        651.19        760.36        12.83 o                         
   0   1   4        941.15        792.63         7.58 o                         
   1   1   4        216.95        156.18         5.12 o                         
   2   1   4        119.64        129.98         5.32 o                         
   3   1   4       1072.73        991.67        13.12 o                         
   4   1   4        102.65         92.64         5.97 o                         
   5   1   4        102.78         98.22         5.78 o                         
   6   1   4        179.02        167.97         7.34 o                         
   7   1   4         43.59         51.02         6.79 o                         
   8   1   4         19.93         26.43         7.22 o                         
  -9   2   4          2.83          6.76         5.24 o                         
  -8   2   4         67.72         66.00         5.27 o                         
  -7   2   4        205.64        206.14         6.72 o                         
  -6   2   4         84.28         86.07         4.80 o                         
  -5   2   4        556.42        569.12         5.52 o                         
  -4   2   4        156.68        171.03         4.16 o                         
  -3   2   4        100.81         91.08         4.87 o                         
  -2   2   4        111.18         83.30         6.33 o                         
  -1   2   4        462.93        384.79         7.53 o                         
   0   2   4        110.92         70.49         5.14 o                         
   1   2   4        213.56        206.90         5.47 o                         
   2   2   4         33.70         21.41         4.52 o                         
   3   2   4        349.57        437.89         6.51 o                         
   4   2   4         17.25         16.23         5.85 o                         
   5   2   4          0.04         -3.58         5.91 o                         
   6   2   4        152.53        155.82         6.68 o                         
   7   2   4         53.23         50.66         6.83 o                         
   8   2   4          0.08          4.06         7.24 o                         
  -9   3   4         19.33         28.17         6.41 o                         
  -8   3   4          0.57          4.82         5.15 o                         
  -7   3   4        169.20        165.76         4.97 o                         
  -6   3   4        442.57        460.72         5.60 o                         
  -5   3   4          9.21          6.39         3.83 o                         
  -4   3   4          3.63          1.48         3.63 o                         
  -3   3   4       4049.48       4123.42        19.83 o                         
  -2   3   4        170.25        210.44         6.21 o                         
  -1   3   4       1567.22       1564.93        22.70 o                         
   0   3   4         77.11         72.20         5.67 o                         
   1   3   4         11.08          9.33         4.34 o                         
   2   3   4        501.74        488.57         6.03 o                         
   3   3   4        387.58        413.48         6.69 o                         
   4   3   4         76.11         77.18         5.65 o                         
   5   3   4          5.24          8.79         4.86 o                         
   6   3   4         38.15         35.58         6.16 o                         
   7   3   4         42.90         50.67         6.91 o                         
   8   3   4        157.44        140.70         7.97 o                         
  -9   4   4         72.69         79.22         6.04 o                         
  -8   4   4          0.03          1.94         5.25 o                         
  -7   4   4         93.10         92.07         4.42 o                         
  -6   4   4        424.73        409.41         5.46 o                         
  -5   4   4         11.97          6.88         4.07 o                         
  -4   4   4        949.89       1037.51         7.15 o                         
  -3   4   4        101.84        143.33         4.47 o                         
  -2   4   4       2178.85       1923.68        12.29 o                         
  -1   4   4       1893.91       2058.23        13.25 o                         
   0   4   4        194.07        208.09         5.98 o                         
   1   4   4        998.19       1007.73         8.40 o                         
   2   4   4       3417.84       3304.85        23.05 o                         
   3   4   4        562.14        484.63         6.96 o                         
   4   4   4         64.40         63.31         5.93 o                         
   5   4   4       1228.53       1223.65        15.75 o                         
   6   4   4         17.66         16.85         5.91 o                         
   7   4   4          1.06          4.76         6.72 o                         
   8   4   4        103.96         91.36         8.01 o                         
  -9   5   4        545.46        505.26        14.71 o                         
  -8   5   4        703.30        721.10        10.24 o                         
  -7   5   4        261.41        267.04         5.73 o                         
  -6   5   4         73.84         81.32         4.55 o                         
  -5   5   4        840.92        798.97         7.98 o                         
  -4   5   4        841.40        716.10         6.73 o                         
  -3   5   4       2434.47       2144.94        19.27 o                         
  -2   5   4        460.68        468.52         6.75 o                         
  -1   5   4      15737.32      15438.46       146.54 o                         
   0   5   4       9132.69       8929.87        57.27 o                         
   1   5   4       6749.88       6260.66        18.90 o                         
   2   5   4         71.12        118.86         4.69 o                         
   3   5   4         73.18         63.26         4.90 o                         
   4   5   4       1367.36       1286.15         9.61 o                         
   5   5   4       2335.51       2282.46        30.64 o                         
   6   5   4          3.09          4.46         6.48 o                         
   7   5   4         67.18         64.26         6.54 o                         
   8   5   4        341.76        295.90        24.28 o                         
  -9   6   4         53.81         50.02         6.74 o                         
  -8   6   4        253.41        269.85         6.40 o                         
  -7   6   4       1146.30       1173.00         9.53 o                         
  -6   6   4       2053.44       2090.81        17.42 o                         
  -5   6   4         30.69         25.52         4.91 o                         
  -4   6   4       1485.96       1636.06        10.84 o                         
  -3   6   4       1757.09       1695.14        18.85 o                         
  -2   6   4       4880.06       4606.19        16.20 o                         
  -1   6   4       6811.37       6458.46        41.03 o                         
   0   6   4         69.40         81.41         4.60 o                         
   1   6   4       2339.69       2382.92        12.05 o                         
   2   6   4       4938.47       4636.56        52.71 o                         
   3   6   4        510.66        468.61        10.04 o                         
   4   6   4        765.03        740.82         8.51 o                         
   5   6   4         87.25         86.76         5.50 o                         
   6   6   4        485.38        500.38        10.42 o                         
   7   6   4         33.58         27.94         6.06 o                         
   8   6   4         30.21         23.07         7.68 o                         
  -9   7   4        371.97        321.54        17.77 o                         
  -8   7   4         43.73         44.98         5.47 o                         
  -7   7   4         74.18        117.66         5.70 o                         
  -6   7   4       1823.56       1854.61        26.02 o                         
  -5   7   4          0.68          1.90         4.20 o                         
  -4   7   4       1910.97       1854.02        20.79 o                         
  -3   7   4        504.65        433.55         8.36 o                         
  -2   7   4         70.86         80.74         4.91 o                         
  -1   7   4        792.20        881.45         7.55 o                         
   0   7   4        805.23        649.41         8.35 o                         
   1   7   4       6436.77       6470.62        33.12 o                         
   2   7   4          0.29          2.58         4.50 o                         
   3   7   4        271.54        289.98         5.81 o                         
   4   7   4          6.14         10.03         5.68 o                         
   5   7   4       1374.18       1409.73        17.57 o                         
   6   7   4        833.90        930.32         9.47 o                         
   7   7   4         58.98         55.17         6.31 o                         
   8   7   4         81.86         54.75         8.62 o                         
  -9   8   4         13.92         12.99         6.39 o                         
  -8   8   4         57.38         60.98         5.55 o                         
  -7   8   4        355.27        369.62         6.51 o                         
  -6   8   4        573.23        594.57         5.84 o                         
  -5   8   4        206.92        228.15         5.37 o                         
  -4   8   4        524.15        552.65         8.59 o                         
  -3   8   4         55.66         80.12         5.09 o                         
  -2   8   4         44.67         42.03         4.24 o                         
  -1   8   4         38.86         43.07         4.71 o                         
   0   8   4       1798.49       1952.58        11.25 o                         
   1   8   4         35.66         55.20         4.54 o                         
   2   8   4         58.18         59.96         5.20 o                         
   3   8   4        459.81        469.46         6.85 o                         
   4   8   4        496.93        516.35         8.58 o                         
   5   8   4       2900.90       2792.29        28.76 o                         
   6   8   4        592.15        567.54         9.61 o                         
   7   8   4        137.95        134.95         6.76 o                         
   8   8   4        145.21        103.52         7.79 o                         
  -9   9   4         48.09         41.81         6.13 o                         
  -8   9   4         81.81         88.74         5.65 o                         
  -7   9   4         97.04        109.05         4.98 o                         
  -6   9   4       1169.41       1191.11         9.54 o                         
  -5   9   4       2209.83       2298.73        16.31 o                         
  -4   9   4        223.59        203.00         5.73 o                         
  -3   9   4        236.74        222.27         5.78 o                         
  -2   9   4         52.80         72.27         4.61 o                         
  -1   9   4       1067.02       1076.37         9.25 o                         
   0   9   4       6573.08       6382.12        46.59 o                         
   1   9   4        516.60        439.72         6.22 o                         
   2   9   4         33.80         28.69         4.94 o                         
   3   9   4         77.21         90.13         5.67 o                         
   4   9   4       1179.28       1176.16         9.18 o                         
   5   9   4        554.57        587.74        11.95 o                         
   6   9   4          1.02          6.10         5.88 o                         
   7   9   4          9.09         14.69         6.10 o                         
   8   9   4         71.58         68.12         7.14 o                         
  -9  10   4         13.57         15.78         6.01 o                         
  -8  10   4         84.19         96.19         6.21 o                         
  -7  10   4        638.30        671.23        13.41 o                         
  -6  10   4       3975.84       4229.95        37.65 o                         
  -5  10   4       2118.59       2237.17        22.30 o                         
  -4  10   4          1.24          6.44         4.65 o                         
  -3  10   4        958.83        880.97         9.93 o                         
  -2  10   4       1892.41       1691.46        15.38 o                         
  -1  10   4       2069.27       1960.45        19.32 o                         
   0  10   4       5943.30       6220.92        28.14 o                         
   1  10   4        722.66        675.33         6.85 o                         
   2  10   4        684.25        666.62         7.28 o                         
   3  10   4       2837.61       2874.49        14.83 o                         
   4  10   4        766.58        804.08         8.71 o                         
   5  10   4        107.99        109.84         6.48 o                         
   6  10   4        674.35        730.96        16.28 o                         
   7  10   4       1053.85       1010.40        32.80 o                         
   8  10   4        349.51        299.89        21.06 o                         
  -9  11   4        266.63        239.60        19.00 o                         
  -8  11   4        101.93        121.35         8.77 o                         
  -7  11   4         22.09         29.27         4.76 o                         
  -6  11   4          4.82          7.97         4.59 o                         
  -5  11   4       1013.92       1131.97        24.22 o                         
  -4  11   4       3651.54       3622.75        29.85 o                         
  -3  11   4       1066.03        970.01         7.93 o                         
  -2  11   4          3.67          5.13         4.47 o                         
  -1  11   4        505.03        439.68         7.11 o                         
   0  11   4       2592.66       2427.18        24.88 o                         
   1  11   4        866.58        688.98         6.39 o                         
   2  11   4        375.78        348.13         6.01 o                         
   3  11   4         27.70         31.08         4.73 o                         
   4  11   4       1222.94       1272.12        16.58 o                         
   5  11   4       1378.73       1443.80        14.10 o                         
   6  11   4        409.37        413.88         8.21 o                         
   7  11   4         78.94         88.83         7.24 o                         
   8  11   4        304.94        252.12        18.78 o                         
  -9  12   4          5.18          5.68         5.80 o                         
  -8  12   4          9.02         20.43         5.54 o                         
  -7  12   4       1372.79       1342.56        29.82 o                         
  -6  12   4       1370.36       1397.54        11.55 o                         
  -5  12   4        799.11        821.07         9.18 o                         
  -4  12   4         72.73         78.48         5.07 o                         
  -3  12   4        592.99        514.40         8.93 o                         
  -2  12   4       1239.52       1172.70        14.65 o                         
  -1  12   4       4434.00       4305.57        25.18 o                         
   0  12   4        208.54        220.43         4.97 o                         
   1  12   4        230.75        238.06         5.24 o                         
   2  12   4       1620.00       1655.56        11.65 o                         
   3  12   4        782.03        814.57         7.97 o                         
   4  12   4          0.36          3.25         5.43 o                         
   5  12   4         13.62         16.79         6.54 o                         
   6  12   4        498.72        517.65        10.39 o                         
   7  12   4        383.24        365.54        12.55 o                         
  -9  13   4          0.63          2.87         6.32 o                         
  -8  13   4         27.89         31.02         5.30 o                         
  -7  13   4         61.13         55.12         5.42 o                         
  -6  13   4          0.76          8.47         4.73 o                         
  -5  13   4          2.89          8.34         4.39 o                         
  -4  13   4        316.89        292.93         5.75 o                         
  -3  13   4         11.20          9.52         3.85 o                         
  -2  13   4          0.13         -0.09         4.43 o                         
  -1  13   4        516.79        592.87         9.22 o                         
   0  13   4        168.36        174.24         4.70 o                         
   1  13   4         13.88          9.28         4.07 o                         
   2  13   4         56.91         59.11         5.10 o                         
   3  13   4       1496.46       1496.60        17.67 o                         
   4  13   4         62.97         57.58         6.06 o                         
   5  13   4        165.91        177.80         6.41 o                         
   6  13   4          7.16         11.15         7.45 o                         
   7  13   4         55.44         52.08         6.93 o                         
  -8  14   4          3.33          3.05         5.39 o                         
  -7  14   4          5.19          3.65         5.23 o                         
  -6  14   4        127.45        122.27         7.09 o                         
  -5  14   4        370.70        395.30         6.29 o                         
  -4  14   4        324.23        326.85         4.97 o                         
  -3  14   4       2343.94       2406.02        24.53 o                         
  -2  14   4         83.29         67.46         5.14 o                         
  -1  14   4        703.80        686.32         6.47 o                         
   0  14   4       1622.50       1609.37        12.30 o                         
   1  14   4         40.66         38.29         4.59 o                         
   2  14   4       1202.02       1144.55         8.46 o                         
   3  14   4        369.60        364.61         6.51 o                         
   4  14   4       1505.04       1505.55        10.52 o                         
   5  14   4        139.83        141.34         6.24 o                         
   6  14   4          5.69          1.36         8.01 o                         
   7  14   4         28.63         27.99         8.04 o                         
  -8  15   4        328.22        296.03        13.94 o                         
  -7  15   4        340.96        334.72         5.64 o                         
  -6  15   4         31.22         34.80         4.55 o                         
  -5  15   4        949.08        987.85         6.63 o                         
  -4  15   4       1715.37       1812.98        18.80 o                         
  -3  15   4         12.46         22.62         4.70 o                         
  -2  15   4         20.56         21.03         4.64 o                         
  -1  15   4        553.26        533.79         8.30 o                         
   0  15   4       1902.22       1864.36        13.03 o                         
   1  15   4       1874.39       1797.10        16.14 o                         
   2  15   4        128.86        135.77         5.70 o                         
   3  15   4          0.41          5.77         4.68 o                         
   4  15   4        898.78        922.75         8.24 o                         
   5  15   4       1006.67       1010.19         9.90 o                         
   6  15   4         18.19         22.99         6.51 o                         
   7  15   4          3.59         11.04         7.64 o                         
  -8  16   4         11.55          8.44         5.16 o                         
  -7  16   4        263.60        269.16         5.48 o                         
  -6  16   4        718.65        720.03         7.42 o                         
  -5  16   4         18.55         25.33         4.62 o                         
  -4  16   4         74.57         81.13         4.49 o                         
  -3  16   4         13.66         17.27         4.57 o                         
  -2  16   4        679.97        679.50         6.86 o                         
  -1  16   4        853.94        868.67         8.39 o                         
   0  16   4          2.38          4.80         4.30 o                         
   1  16   4        812.88        785.79        11.56 o                         
   2  16   4        252.64        239.65         5.89 o                         
   3  16   4        673.48        694.05         7.19 o                         
   4  16   4         29.93         40.22         6.29 o                         
   5  16   4        265.56        258.82        10.99 o                         
   6  16   4        179.72        190.57         7.92 o                         
   7  16   4        265.81        262.66        20.55 o                         
  -8  17   4        205.24        183.95        12.15 o                         
  -7  17   4        198.95        211.29         5.57 o                         
  -6  17   4        119.33        106.94         4.81 o                         
  -5  17   4        208.78        217.59         4.46 o                         
  -4  17   4         91.15        105.90         4.64 o                         
  -3  17   4        566.66        546.86         6.06 o                         
  -2  17   4          4.11          5.76         4.61 o                         
  -1  17   4       1513.73       1573.52        14.82 o                         
   0  17   4       2210.50       2252.52        14.22 o                         
   1  17   4        557.26        550.53         9.57 o                         
   2  17   4       1982.22       1937.07        27.84 o                         
   3  17   4         17.78         24.32         4.63 o                         
   4  17   4       1104.90       1148.40        12.05 o                         
   5  17   4          6.05         12.91         6.91 o                         
   6  17   4          5.89          8.31         7.04 o                         
   7  17   4          4.45         12.84         9.13 o                         
  -8  18   4        208.88        184.51        13.47 o                         
  -7  18   4          2.78          3.63         4.22 o                         
  -6  18   4         18.37         12.21         4.33 o                         
  -5  18   4         12.37         13.50         3.81 o                         
  -4  18   4        333.26        314.24         4.87 o                         
  -3  18   4         33.42         25.36         4.22 o                         
  -2  18   4         10.61         16.13         4.32 o                         
  -1  18   4        107.64        114.01         5.51 o                         
   0  18   4       1804.70       1799.58        18.23 o                         
   1  18   4          1.81          6.42         4.61 o                         
   2  18   4          4.17          9.42         4.82 o                         
   3  18   4         96.37         94.37         5.31 o                         
   4  18   4        388.82        372.43         7.75 o                         
   5  18   4         97.02        101.86         7.02 o                         
   6  18   4         64.18         75.83         7.18 o                         
  -7  19   4          0.14          4.27         4.43 o                         
  -6  19   4         28.85         27.28         4.24 o                         
  -5  19   4          0.87          1.55         4.71 o                         
  -4  19   4         45.38         41.51         4.38 o                         
  -3  19   4          7.69         15.29         4.34 o                         
  -2  19   4          8.37          8.83         4.39 o                         
  -1  19   4          8.42          8.76         4.74 o                         
   0  19   4         45.14         49.02         5.16 o                         
   1  19   4        472.38        478.32         9.39 o                         
   2  19   4        630.44        584.12         6.70 o                         
   3  19   4         43.11         46.96         4.88 o                         
   4  19   4        109.24        112.91         6.33 o                         
   5  19   4        171.95        155.87         6.68 o                         
   6  19   4         13.43         10.08         6.27 o                         
  -7  20   4        156.22        135.72         5.47 o                         
  -6  20   4        718.93        694.89        20.10 o                         
  -5  20   4        395.00        421.54         5.91 o                         
  -4  20   4          0.90          8.29         4.10 o                         
  -3  20   4        320.52        322.41         5.40 o                         
  -2  20   4        269.36        284.65         5.30 o                         
  -1  20   4       2156.30       2272.18        35.84 o                         
   0  20   4       1151.36       1168.09        13.20 o                         
   1  20   4        216.34        215.62         5.13 o                         
   2  20   4        998.53       1028.43        13.06 o                         
   3  20   4        645.59        686.76         7.48 o                         
   4  20   4          7.09          9.57         5.92 o                         
   5  20   4          5.75          9.10         7.26 o                         
   6  20   4        108.26         94.11        14.90 o                         
  -7  21   4         65.82         71.67         5.17 o                         
  -6  21   4          8.25         14.33         4.65 o                         
  -5  21   4         10.18          8.91         4.46 o                         
  -4  21   4        816.94        907.38        15.16 o                         
  -3  21   4        803.38        846.39        11.19 o                         
  -2  21   4         17.93         15.02         4.25 o                         
  -1  21   4        113.96        118.56         6.00 o                         
   0  21   4          4.31         10.12         4.61 o                         
   1  21   4        189.60        203.90         5.49 o                         
   2  21   4         23.22         29.34         5.24 o                         
   3  21   4         84.77         98.86         5.40 o                         
   4  21   4        368.61        390.64         7.91 o                         
   5  21   4        127.88        127.21        10.44 o                         
   6  21   4          6.04          9.95         7.22 o                         
  -7  22   4        116.94         96.65         8.97 o                         
  -6  22   4          1.08          0.81         4.71 o                         
  -5  22   4        104.76         96.46         4.88 o                         
  -4  22   4         25.98         24.57         5.56 o                         
  -3  22   4        292.67        314.95         6.92 o                         
  -2  22   4        443.36        459.22         7.92 o                         
  -1  22   4         53.50         62.36         5.06 o                         
   0  22   4        149.11        149.75         4.97 o                         
   1  22   4          1.10          7.04         5.46 o                         
   2  22   4        556.36        579.76         8.47 o                         
   3  22   4        422.13        447.16        12.10 o                         
   4  22   4         54.98         45.18         6.85 o                         
   5  22   4         14.19         17.82         5.95 o                         
  -6  23   4         31.98         27.71         5.41 o                         
  -5  23   4         43.56         39.33         4.75 o                         
  -4  23   4         18.14         29.12         4.75 o                         
  -3  23   4         97.92        102.82         4.94 o                         
  -2  23   4          0.50          5.24         5.24 o                         
  -1  23   4         63.42         62.95         5.46 o                         
   0  23   4        398.53        387.93         5.85 o                         
   1  23   4        161.80        159.91         5.43 o                         
   2  23   4         53.39         52.15         5.46 o                         
   3  23   4          7.37         13.15         5.54 o                         
   4  23   4         53.12         62.83         7.09 o                         
   5  23   4          0.73          4.38         7.37 o                         
  -6  24   4         33.88         28.17         4.91 o                         
  -5  24   4         13.45         20.92         5.35 o                         
  -4  24   4          0.01          1.71         5.10 o                         
  -3  24   4         20.97         23.13         5.12 o                         
  -2  24   4         17.20         20.37         5.41 o                         
  -1  24   4          9.14         15.26         4.92 o                         
   0  24   4        346.85        349.16         7.31 o                         
   1  24   4        175.47        173.43         7.09 o                         
   2  24   4          8.00         14.95         5.84 o                         
   3  24   4         50.60         51.63         5.31 o                         
   4  24   4         33.95         26.97         7.21 o                         
   5  24   4         19.79          6.15         7.50 o                         
  -6  25   4          0.98          2.72         5.04 o                         
  -5  25   4          1.64         10.95         5.24 o                         
  -4  25   4        709.88        728.81        17.42 o                         
  -3  25   4        371.44        379.66         6.67 o                         
  -2  25   4          0.33          4.46         5.47 o                         
  -1  25   4        339.48        362.23         6.65 o                         
   0  25   4        344.46        355.60         5.75 o                         
   1  25   4        246.40        258.06         7.11 o                         
   2  25   4        105.71        108.20         5.90 o                         
   3  25   4         25.81         24.87         6.95 o                         
   4  25   4         63.25         41.43         6.67 o                         
  -5  26   4        142.61        124.65         5.38 o                         
  -4  26   4         66.62         60.82         6.05 o                         
  -3  26   4        644.50        661.35        12.49 o                         
  -2  26   4         74.41         90.97         6.32 o                         
  -1  26   4        130.58        127.02         6.02 o                         
   0  26   4         34.13         40.56         5.67 o                         
   1  26   4        264.17        263.59         6.89 o                         
   2  26   4        945.91       1027.02        22.31 o                         
   3  26   4        265.36        266.84         7.84 o                         
   4  26   4         31.76         22.96         6.67 o                         
  -5  27   4         20.49         18.27         5.31 o                         
  -4  27   4        212.89        203.86         8.89 o                         
  -3  27   4        190.42        189.19         5.55 o                         
  -2  27   4         11.94         12.45         5.04 o                         
  -1  27   4         53.37         61.89         5.71 o                         
   0  27   4        852.79        900.97        10.47 o                         
   1  27   4        428.16        427.91        15.16 o                         
   2  27   4        149.29        164.63         6.82 o                         
   3  27   4          1.21          0.26         7.29 o                         
   4  27   4        109.51         95.32         7.96 o                         
  -4  28   4          3.22          4.29         6.30 o                         
  -3  28   4        151.97        135.36         6.03 o                         
  -2  28   4         32.07         33.61         6.01 o                         
  -1  28   4         20.18         26.93         5.85 o                         
   0  28   4        121.46        102.75        11.15 o                         
   1  28   4          3.86          5.91         5.79 o                         
   2  28   4         12.30         11.89         6.54 o                         
   3  28   4         77.80         85.57        14.48 o                         
  -4  29   4          0.91          4.27         6.05 o                         
  -3  29   4        140.37        109.09         5.80 o                         
  -2  29   4         19.73         11.94         6.29 o                         
  -1  29   4         43.98         48.93         5.59 o                         
   0  29   4          0.03          4.07         5.59 o                         
   1  29   4          4.10          2.51         5.96 o                         
   2  29   4          8.28          4.57         6.73 o                         
  -3  30   4         34.12         24.69         7.19 o                         
  -2  30   4        153.17        172.79         7.26 o                         
  -1  30   4         54.31         46.36         6.97 o                         
   0  30   4          1.00          6.15         6.21 o                         
   1  30   4         12.73          8.79         5.59 o                         
  -1  31   4        280.24        225.66        26.29 o                         
   0  31   4        197.93        132.04        17.32 o                         
  -9   1   5        150.33        144.55         9.04 o                         
  -8   1   5          4.62          8.59         4.91 o                         
  -7   1   5          6.43          7.88         4.46 o                         
  -6   1   5        290.71        291.22         5.28 o                         
  -5   1   5        342.01        359.69         5.25 o                         
  -4   1   5        182.20        169.35         4.42 o                         
  -3   1   5       2290.87       2301.84        11.29 o                         
  -2   1   5        150.14         94.16         5.22 o                         
  -1   1   5         11.88          5.97         4.83 o                         
   0   1   5          6.29          5.31         4.49 o                         
   1   1   5          3.39          6.16         3.99 o                         
   2   1   5       5422.46       5288.22        50.39 o                         
   3   1   5       2199.26       2087.48        28.29 o                         
   4   1   5          7.38          6.51         5.79 o                         
   5   1   5          0.16          5.58         5.59 o                         
   6   1   5        228.51        231.89         8.64 o                         
   7   1   5        156.34        166.30         8.39 o                         
   8   1   5         43.73         42.12         7.61 o                         
  -9   2   5         81.55         88.57         5.56 o                         
  -8   2   5       1516.03       1602.99        26.97 o                         
  -7   2   5         17.58         20.70         4.57 o                         
  -6   2   5        161.39        165.55         4.98 o                         
  -5   2   5         15.40         18.94         4.26 o                         
  -4   2   5       3391.90       3442.96        21.46 o                         
  -3   2   5       2674.18       2351.36        10.71 o                         
  -2   2   5        552.23        461.06         6.68 o                         
  -1   2   5        828.47        924.22        10.25 o                         
   0   2   5        846.76        660.62         6.76 o                         
   1   2   5       2720.14       2516.33        11.43 o                         
   2   2   5       1568.71       1482.78        15.47 o                         
   3   2   5        681.19        687.05         7.07 o                         
   4   2   5         75.02         76.88         6.10 o                         
   5   2   5        287.55        270.00         7.00 o                         
   6   2   5        759.48        723.27        10.14 o                         
   7   2   5          5.43          9.33         6.85 o                         
   8   2   5        117.49        106.33        11.94 o                         
  -9   3   5        510.76        491.26        27.48 o                         
  -8   3   5        153.66        177.69         5.39 o                         
  -7   3   5          0.45          1.79         4.51 o                         
  -6   3   5          7.53         10.64         4.04 o                         
  -5   3   5       2308.34       2290.31        24.68 o                         
  -4   3   5       1346.84       1232.40         7.17 o                         
  -3   3   5        555.02        569.71         5.87 o                         
  -2   3   5       1347.86       1135.75        12.96 o                         
  -1   3   5       3020.35       2759.92        33.86 o                         
   0   3   5        563.80        478.39         7.23 o                         
   1   3   5         17.86         17.13         4.18 o                         
   2   3   5       1489.87       1425.21         9.65 o                         
   3   3   5       2900.82       2692.71        28.28 o                         
   4   3   5        983.87        973.68        15.08 o                         
   5   3   5        556.38        571.63         7.55 o                         
   6   3   5        411.97        413.58         8.77 o                         
   7   3   5        881.68        885.59        12.33 o                         
   8   3   5         66.66         67.55         8.54 o                         
  -9   4   5         10.09         13.91         6.27 o                         
  -8   4   5        726.55        737.74        10.08 o                         
  -7   4   5        251.56        287.23         5.35 o                         
  -6   4   5        474.28        493.25         7.61 o                         
  -5   4   5          4.48          8.96         3.99 o                         
  -4   4   5       2752.90       2575.45        26.28 o                         
  -3   4   5       2380.19       2328.83        33.44 o                         
  -2   4   5        539.68        466.96         6.89 o                         
  -1   4   5        167.86        141.01         4.57 o                         
   0   4   5        279.09        413.16         6.93 o                         
   1   4   5         23.74         10.16         4.23 o                         
   2   4   5       1238.01       1211.41        11.69 o                         
   3   4   5        340.04        350.90         6.00 o                         
   4   4   5         63.76         66.53         5.43 o                         
   5   4   5          1.18          5.54         6.51 o                         
   6   4   5        364.08        389.87         7.93 o                         
   7   4   5          5.57          6.54         7.38 o                         
   8   4   5         23.65         21.73         7.82 o                         
  -9   5   5         56.91         58.82         6.53 o                         
  -8   5   5         59.81         67.83         5.60 o                         
  -7   5   5          1.12          6.58         4.91 o                         
  -6   5   5        200.74        213.91         5.33 o                         
  -5   5   5       1052.32       1041.04        13.25 o                         
  -4   5   5        138.55        166.08         4.72 o                         
  -3   5   5         28.18         26.43         4.06 o                         
  -2   5   5        596.37        637.35         7.19 o                         
  -1   5   5       2608.19       2659.65        12.55 o                         
   0   5   5          0.07         -0.79         5.40 o                         
   1   5   5          3.13          2.11         4.09 o                         
   2   5   5          3.31          3.54         4.21 o                         
   3   5   5          0.18          2.93         4.47 o                         
   4   5   5        535.88        532.54         7.06 o                         
   5   5   5       1197.75       1225.29        14.52 o                         
   6   5   5         81.34         78.47         5.43 o                         
   7   5   5         69.72         82.09         7.35 o                         
   8   5   5          0.34         -0.49         7.74 o                         
  -9   6   5          3.20          4.63         6.18 o                         
  -8   6   5        225.90        227.39         8.72 o                         
  -7   6   5        197.02        209.72         6.83 o                         
  -6   6   5        384.67        386.95         6.58 o                         
  -5   6   5         85.99         82.17         4.07 o                         
  -4   6   5          1.38          2.30         4.90 o                         
  -3   6   5         60.62         44.40         5.43 o                         
  -2   6   5          3.61         -0.83         4.61 o                         
  -1   6   5       4523.46       4669.20        41.19 o                         
   0   6   5       3620.92       3822.05        60.95 o                         
   1   6   5       4227.46       4401.15        26.38 o                         
   2   6   5        139.57        131.63         4.68 o                         
   3   6   5         27.20         23.31         4.25 o                         
   4   6   5        506.07        481.14         6.70 o                         
   5   6   5        583.80        590.49         7.75 o                         
   6   6   5         67.65         75.68         7.06 o                         
   7   6   5         50.06         52.63         7.19 o                         
   8   6   5         10.69         13.57         8.06 o                         
  -9   7   5        108.79         97.64         6.63 o                         
  -8   7   5          0.52          9.37         5.69 o                         
  -7   7   5        288.52        303.18         6.12 o                         
  -6   7   5        864.63        932.85         9.46 o                         
  -5   7   5       4150.54       4220.79        34.48 o                         
  -4   7   5        325.24        302.63         5.71 o                         
  -3   7   5        270.64        276.81         6.26 o                         
  -2   7   5       2995.51       2878.50        29.58 o                         
  -1   7   5        446.42        329.78         6.24 o                         
   0   7   5        163.51        234.39         5.39 o                         
   1   7   5        658.13        663.87         7.92 o                         
   2   7   5        354.54        308.48         5.91 o                         
   3   7   5        892.27        852.09        15.10 o                         
   4   7   5        226.86        210.24         6.15 o                         
   5   7   5        706.02        705.65         7.78 o                         
   6   7   5        668.04        718.97         8.84 o                         
   7   7   5        196.63        192.97         7.26 o                         
   8   7   5        107.72         89.19         7.73 o                         
  -9   8   5        101.60         93.07         6.78 o                         
  -8   8   5        571.96        611.25        13.46 o                         
  -7   8   5        658.62        726.96         7.28 o                         
  -6   8   5        132.30        137.91         5.24 o                         
  -5   8   5        621.74        639.24         7.72 o                         
  -4   8   5       1105.53       1040.39        14.42 o                         
  -3   8   5        966.18        892.14        10.28 o                         
  -2   8   5       1385.06       1324.46        16.72 o                         
  -1   8   5        968.88        921.94        10.39 o                         
   0   8   5       8160.67       7929.71        38.32 o                         
   1   8   5       2774.25       2696.21        11.08 o                         
   2   8   5        633.97        582.22         6.46 o                         
   3   8   5          7.62          9.75         5.42 o                         
   4   8   5         90.46         95.30         6.19 o                         
   5   8   5        874.14       1007.85        12.76 o                         
   6   8   5       1020.84       1058.35        18.51 o                         
   7   8   5        148.00        145.21         8.49 o                         
  -9   9   5        198.52        187.70        11.93 o                         
  -8   9   5         70.40         57.72         5.12 o                         
  -7   9   5         57.05         59.17         5.64 o                         
  -6   9   5       2398.19       2436.57        31.42 o                         
  -5   9   5       2959.50       3044.94        30.17 o                         
  -4   9   5        157.69        157.68         5.53 o                         
  -3   9   5        121.96        105.55         4.85 o                         
  -2   9   5        438.35        391.91         5.97 o                         
  -1   9   5       6523.58       6235.41        58.09 o                         
   0   9   5       3470.68       3402.76        19.04 o                         
   1   9   5          0.07          2.76         3.97 o                         
   2   9   5         45.20         30.86         4.94 o                         
   3   9   5        559.72        540.97         7.00 o                         
   4   9   5        649.13        619.29        12.54 o                         
   5   9   5        397.77        396.86         8.55 o                         
   6   9   5        228.67        228.95         7.16 o                         
   7   9   5        167.99        167.54         7.49 o                         
  -9  10   5        117.82         98.50         6.91 o                         
  -8  10   5         42.27         43.49         5.15 o                         
  -7  10   5         28.82         24.41         4.60 o                         
  -6  10   5         91.09        105.80         5.44 o                         
  -5  10   5        121.96        126.05         5.38 o                         
  -4  10   5        335.98        299.19        10.52 o                         
  -3  10   5         55.44         53.50         4.94 o                         
  -2  10   5        128.60        114.45         4.26 o                         
  -1  10   5         64.89         68.58         4.70 o                         
   0  10   5         17.73         13.32         4.91 o                         
   1  10   5        113.41        100.60         4.59 o                         
   2  10   5         47.51         53.95         4.74 o                         
   3  10   5        144.52        135.19         5.80 o                         
   4  10   5          6.65         13.21         6.27 o                         
   5  10   5         26.05         28.58         6.37 o                         
   6  10   5         32.25         42.91         6.92 o                         
   7  10   5        153.42        153.28         7.16 o                         
  -9  11   5          0.73          1.41         6.49 o                         
  -8  11   5         24.29         28.44         5.07 o                         
  -7  11   5         24.20         37.63         5.24 o                         
  -6  11   5        150.86        165.65         5.65 o                         
  -5  11   5         43.44         40.92         5.72 o                         
  -4  11   5        574.84        574.23         6.87 o                         
  -3  11   5        114.10        111.91         4.81 o                         
  -2  11   5         35.79         42.02         5.01 o                         
  -1  11   5       1357.91       1386.06        27.01 o                         
   0  11   5        737.61        764.77         8.80 o                         
   1  11   5        185.43        189.92         4.77 o                         
   2  11   5          3.96          3.98         4.65 o                         
   3  11   5        795.72        836.63         7.92 o                         
   4  11   5          6.05          9.53         6.36 o                         
   5  11   5        191.60        173.76         7.52 o                         
   6  11   5          0.14          4.45         7.35 o                         
   7  11   5          1.48          6.49         7.48 o                         
  -9  12   5         96.37         95.10         7.07 o                         
  -8  12   5        162.90        168.44        11.04 o                         
  -7  12   5       1280.18       1246.75        21.56 o                         
  -6  12   5        583.59        577.19         6.89 o                         
  -5  12   5        122.27        123.58         6.07 o                         
  -4  12   5        734.72        748.31         7.20 o                         
  -3  12   5         76.90         77.99         4.64 o                         
  -2  12   5        775.34        726.78         6.76 o                         
  -1  12   5       1206.78       1213.52         9.31 o                         
   0  12   5        756.32        713.45         8.64 o                         
   1  12   5       1035.16        970.13         6.98 o                         
   2  12   5        146.27        126.54         5.15 o                         
   3  12   5        329.73        316.64         6.50 o                         
   4  12   5        287.45        279.00         7.40 o                         
   5  12   5        402.42        406.91         8.53 o                         
   6  12   5        126.05        134.30         8.22 o                         
   7  12   5         18.01         21.46         9.49 o                         
  -8  13   5         85.79         82.89         5.46 o                         
  -7  13   5        600.29        621.88         6.89 o                         
  -6  13   5       1036.53       1055.23        15.11 o                         
  -5  13   5       1033.68       1066.00         7.77 o                         
  -4  13   5        132.17        118.61         4.93 o                         
  -3  13   5        705.55        713.54         6.83 o                         
  -2  13   5       2271.87       2155.09         9.28 o                         
  -1  13   5       4650.42       4541.47        63.76 o                         
   0  13   5       1260.59       1191.60         7.75 o                         
   1  13   5        166.49        160.32         4.71 o                         
   2  13   5        691.37        687.15         7.99 o                         
   3  13   5        133.29        140.27         6.02 o                         
   4  13   5        550.28        578.06         8.02 o                         
   5  13   5         15.18         14.69         5.80 o                         
   6  13   5         13.07         16.00         6.63 o                         
   7  13   5         55.77         60.70         8.21 o                         
  -8  14   5         76.64         60.79         5.57 o                         
  -7  14   5        673.02        711.90        19.45 o                         
  -6  14   5         82.66         82.29         5.52 o                         
  -5  14   5        253.93        261.70         6.12 o                         
  -4  14   5        334.82        354.69         5.55 o                         
  -3  14   5         18.77         18.37         4.12 o                         
  -2  14   5         10.46         11.35         5.07 o                         
  -1  14   5         50.16         44.80         4.89 o                         
   0  14   5       1179.14       1141.14         9.89 o                         
   1  14   5        792.00        760.36         8.04 o                         
   2  14   5          1.51          8.47         4.93 o                         
   3  14   5          5.48         11.78         4.85 o                         
   4  14   5        985.04        998.42        16.55 o                         
   5  14   5        443.85        471.28        13.10 o                         
   6  14   5          9.91         14.15         8.35 o                         
   7  14   5          0.30          2.55         9.05 o                         
  -8  15   5          0.02          0.68         4.78 o                         
  -7  15   5        132.30        121.39         5.44 o                         
  -6  15   5        369.65        378.72         6.68 o                         
  -5  15   5          7.09          6.72         4.47 o                         
  -4  15   5        750.86        791.34         8.74 o                         
  -3  15   5         40.60         36.13         4.95 o                         
  -2  15   5        457.06        436.90         5.81 o                         
  -1  15   5       1394.47       1376.71        13.32 o                         
   0  15   5         94.39         82.66         4.65 o                         
   1  15   5        173.35        169.52         4.62 o                         
   2  15   5        148.33        148.89         5.75 o                         
   3  15   5        669.22        659.15         8.93 o                         
   4  15   5         71.29         74.72         6.80 o                         
   5  15   5        115.24        106.25         6.85 o                         
   6  15   5        231.92        253.70         9.33 o                         
   7  15   5        179.88        169.91        20.12 o                         
  -8  16   5         64.33         56.49         6.62 o                         
  -7  16   5         14.15         17.13         5.88 o                         
  -6  16   5        161.76        152.32         5.37 o                         
  -5  16   5        174.31        174.63         5.77 o                         
  -4  16   5        164.56        183.50         4.99 o                         
  -3  16   5          3.29          8.06         4.37 o                         
  -2  16   5        595.30        572.39         5.98 o                         
  -1  16   5        437.73        439.90        10.32 o                         
   0  16   5          7.63          8.87         4.73 o                         
   1  16   5        429.04        444.19         5.71 o                         
   2  16   5        875.27        871.45         7.71 o                         
   3  16   5         15.69         18.39         5.26 o                         
   4  16   5        588.55        560.48         8.08 o                         
   5  16   5         13.81         14.28         6.29 o                         
   6  16   5         27.46         32.61         6.56 o                         
  -8  17   5          7.52          3.41         5.41 o                         
  -7  17   5          1.57          4.09         4.81 o                         
  -6  17   5        118.31        133.29         5.12 o                         
  -5  17   5        449.76        479.22         6.05 o                         
  -4  17   5        509.49        549.41         6.35 o                         
  -3  17   5         35.27         42.89         4.82 o                         
  -2  17   5        308.50        323.03        12.03 o                         
  -1  17   5         13.02         22.18         5.08 o                         
   0  17   5        664.83        656.28         6.56 o                         
   1  17   5        112.92        115.42         5.19 o                         
   2  17   5         20.04         22.86         5.01 o                         
   3  17   5        140.64        163.62         5.71 o                         
   4  17   5        809.07        799.52        17.60 o                         
   5  17   5        147.76        136.98         6.93 o                         
   6  17   5         23.55         16.54         8.00 o                         
  -8  18   5         78.05         56.71         6.21 o                         
  -7  18   5        443.61        433.94        12.59 o                         
  -6  18   5        133.19        127.34         4.70 o                         
  -5  18   5         17.53         18.25         4.30 o                         
  -4  18   5        340.46        346.45         4.94 o                         
  -3  18   5       2185.84       2246.65        24.40 o                         
  -2  18   5        638.27        609.17         6.79 o                         
  -1  18   5         99.54         87.50         5.21 o                         
   0  18   5        841.83        824.68         9.50 o                         
   1  18   5       3030.81       3014.81        28.19 o                         
   2  18   5        958.95        992.60        11.44 o                         
   3  18   5        137.67        140.67         6.01 o                         
   4  18   5        131.78        153.07         7.08 o                         
   5  18   5        975.83        907.70        20.70 o                         
   6  18   5         75.31         72.28         7.18 o                         
  -7  19   5         24.14         31.01         5.47 o                         
  -6  19   5        177.39        182.08         4.72 o                         
  -5  19   5          3.33          5.42         4.42 o                         
  -4  19   5        358.95        393.75         8.75 o                         
  -3  19   5        213.74        203.14         5.80 o                         
  -2  19   5        557.92        599.75         6.22 o                         
  -1  19   5        249.70        253.34         6.53 o                         
   0  19   5        113.19        123.03         4.64 o                         
   1  19   5          5.63         11.83         4.41 o                         
   2  19   5        682.29        682.36        14.16 o                         
   3  19   5        541.01        557.99        10.92 o                         
   4  19   5        648.00        645.24        18.62 o                         
   5  19   5        190.84        166.29         8.03 o                         
   6  19   5        177.16        166.94         8.47 o                         
  -7  20   5         25.44         21.58         5.75 o                         
  -6  20   5         43.15         43.03         4.76 o                         
  -5  20   5        311.19        312.80         5.62 o                         
  -4  20   5         12.98         16.43         4.69 o                         
  -3  20   5        254.24        255.93         6.75 o                         
  -2  20   5        251.99        278.65         4.89 o                         
  -1  20   5         47.27         50.59         5.54 o                         
   0  20   5         97.63        126.44         5.03 o                         
   1  20   5        794.23        798.82        11.19 o                         
   2  20   5         55.41         50.78         5.81 o                         
   3  20   5          1.61          3.82         5.23 o                         
   4  20   5        408.84        422.90        15.37 o                         
   5  20   5        133.69        130.50         7.15 o                         
   6  20   5         23.85         11.19         6.32 o                         
  -7  21   5         89.64         85.42         6.33 o                         
  -6  21   5          0.16          3.22         4.73 o                         
  -5  21   5        151.96        143.08         5.15 o                         
  -4  21   5        180.50        188.21         5.64 o                         
  -3  21   5        152.66        152.32         6.61 o                         
  -2  21   5          6.27         10.71         4.58 o                         
  -1  21   5        120.79        116.16         5.41 o                         
   0  21   5          0.67          6.36         4.84 o                         
   1  21   5          2.23          1.79         4.57 o                         
   2  21   5          4.25          8.77         5.52 o                         
   3  21   5         16.54         17.29         4.82 o                         
   4  21   5         29.05         23.03         6.26 o                         
   5  21   5         99.15         94.94         7.89 o                         
  -7  22   5         33.45         23.91         6.00 o                         
  -6  22   5          3.50          7.91         4.76 o                         
  -5  22   5          3.70          7.98         5.25 o                         
  -4  22   5        247.72        257.37         6.08 o                         
  -3  22   5        262.11        278.25         7.39 o                         
  -2  22   5         40.19         42.42         4.76 o                         
  -1  22   5        100.12        100.51         6.30 o                         
   0  22   5        223.57        224.99         5.57 o                         
   1  22   5        725.52        718.50        10.78 o                         
   2  22   5         45.39         57.29         5.39 o                         
   3  22   5         20.75         34.00         5.01 o                         
   4  22   5         16.25         18.38         6.95 o                         
   5  22   5         82.69         51.65        10.18 o                         
  -6  23   5         10.47         14.30         5.85 o                         
  -5  23   5          7.18         16.33         5.56 o                         
  -4  23   5        193.55        209.15         7.66 o                         
  -3  23   5        161.06        165.80         6.39 o                         
  -2  23   5        388.36        434.36         7.67 o                         
  -1  23   5         25.05         17.78         5.83 o                         
   0  23   5         90.22         88.02         5.27 o                         
   1  23   5          3.69          7.13         5.46 o                         
   2  23   5        385.92        411.77        10.08 o                         
   3  23   5        620.97        649.08         8.41 o                         
   4  23   5         53.58         50.54         7.71 o                         
   5  23   5         14.96         12.03         7.03 o                         
  -6  24   5          3.06          6.44         4.80 o                         
  -5  24   5         85.84         80.57         5.39 o                         
  -4  24   5        203.33        214.92         6.82 o                         
  -3  24   5        800.31        835.05         9.81 o                         
  -2  24   5        223.96        244.42         8.00 o                         
  -1  24   5        103.84        106.60         6.18 o                         
   0  24   5        120.71        144.38         5.39 o                         
   1  24   5        810.02        866.52        11.59 o                         
   2  24   5        121.24        138.37         6.50 o                         
   3  24   5         13.26         12.87         5.64 o                         
   4  24   5         67.69         64.17         7.32 o                         
  -5  25   5         23.71         26.82         5.40 o                         
  -4  25   5         53.22         57.30         5.39 o                         
  -3  25   5         43.15         40.65         5.34 o                         
  -2  25   5        180.16        186.04         6.19 o                         
  -1  25   5         37.06         42.34         5.27 o                         
   0  25   5          2.60          6.25         5.63 o                         
   1  25   5          0.23          4.39         5.53 o                         
   2  25   5         83.62         77.90         5.48 o                         
   3  25   5        203.76        217.57         7.59 o                         
   4  25   5         69.26         66.24         7.97 o                         
  -5  26   5          4.89          9.45         6.04 o                         
  -4  26   5          1.54          0.81         4.89 o                         
  -3  26   5        239.31        231.87         9.60 o                         
  -2  26   5        227.49        203.47         6.62 o                         
  -1  26   5         24.83         30.04         5.23 o                         
   0  26   5         63.92         63.25         5.45 o                         
   1  26   5          0.02          2.85         5.54 o                         
   2  26   5         39.35         47.18         5.47 o                         
   3  26   5        174.61        181.33         7.96 o                         
  -4  27   5         26.40         21.09         5.79 o                         
  -3  27   5         18.78         22.54         6.89 o                         
  -2  27   5        149.42        171.44         6.97 o                         
  -1  27   5         32.25         34.70         5.57 o                         
   0  27   5         45.03         49.18         5.32 o                         
   1  27   5         61.99         58.87         6.00 o                         
   2  27   5        104.29         81.37         5.86 o                         
   3  27   5          2.52          4.24         7.49 o                         
  -4  28   5        200.16        182.09        19.89 o                         
  -3  28   5        265.06        234.80         6.88 o                         
  -2  28   5          0.33          5.01         6.12 o                         
  -1  28   5        181.08        160.67         6.84 o                         
   0  28   5        204.16        192.12         6.70 o                         
   1  28   5        256.51        268.90         9.44 o                         
   2  28   5        149.44        147.86         9.52 o                         
  -3  29   5         12.69         13.38         7.12 o                         
  -2  29   5        610.52        564.32        23.14 o                         
  -1  29   5        201.17        193.09         9.30 o                         
   0  29   5         60.32         55.35         6.51 o                         
   1  29   5         34.11         21.90         5.44 o                         
  -2  30   5         51.36         43.69         6.79 o                         
  -1  30   5         11.65          2.57         6.21 o                         
   0  30   5        106.52         87.80        15.13 o                         
  -9   0   6        548.24        548.97        11.21 o                         
  -8   0   6       1011.15       1056.08        30.43 o                         
  -7   0   6        205.38        209.78         7.44 o                         
  -6   0   6       1032.85       1037.07         9.06 o                         
  -5   0   6       1021.29       1054.00         9.66 o                         
  -4   0   6       1500.61       1401.59        12.70 o                         
  -3   0   6        697.00        788.34        11.02 o                         
  -2   0   6        369.70        370.37         8.23 o                         
  -1   0   6         11.66         10.36         5.92 o                         
   0   0   6       3570.35       3376.85        43.43 o                         
   1   0   6        975.55       1035.42        12.20 o                         
   2   0   6        722.76        705.25         9.99 o                         
   3   0   6       3101.28       3033.63        96.43 o                         
   4   0   6         65.88         65.53         8.99 o                         
   5   0   6        242.25        251.76        10.72 o                         
   6   0   6         47.90         52.51         9.92 o                         
   7   0   6       1941.81       1764.75        45.24 o                         
  -9   1   6        112.25         96.98         5.60 o                         
  -8   1   6        213.98        227.51         7.14 o                         
  -7   1   6        962.90        990.77         6.88 o                         
  -6   1   6         48.95         39.93         3.87 o                         
  -5   1   6          3.96          6.29         4.21 o                         
  -4   1   6       3303.80       3370.34        20.76 o                         
  -3   1   6      12592.20      12872.87        99.33 o                         
  -2   1   6       1738.72       1629.80         9.54 o                         
  -1   1   6         95.56         84.68         5.01 o                         
   0   1   6        604.26        585.43         6.06 o                         
   1   1   6       2064.13       2001.01        17.30 o                         
   2   1   6       9163.36       8850.45        48.46 o                         
   3   1   6       3395.37       3283.08        48.95 o                         
   4   1   6         63.81         71.46         5.80 o                         
   5   1   6        371.54        363.22         8.39 o                         
   6   1   6       1356.82       1395.73        23.63 o                         
   7   1   6        175.08        171.48         9.11 o                         
  -9   2   6        141.32        139.56         6.21 o                         
  -8   2   6        113.62        124.98         4.76 o                         
  -7   2   6        333.58        327.47         5.46 o                         
  -6   2   6         49.19         56.51         4.67 o                         
  -5   2   6          3.62          2.29         4.54 o                         
  -4   2   6       1537.24       1513.70         7.92 o                         
  -3   2   6        172.42        191.70         5.27 o                         
  -2   2   6        541.13        601.43         7.64 o                         
  -1   2   6         62.69        105.86         4.18 o                         
   0   2   6        469.52        431.30         5.18 o                         
   1   2   6        122.12        140.00         5.06 o                         
   2   2   6        203.00        216.21         5.78 o                         
   3   2   6        248.62        260.49         5.40 o                         
   4   2   6        139.45        143.53         5.75 o                         
   5   2   6         23.54         27.95         6.31 o                         
   6   2   6          1.49          5.15         6.84 o                         
   7   2   6        130.98        119.81         7.64 o                         
  -9   3   6        287.87        280.81         9.32 o                         
  -8   3   6        336.38        352.32         8.35 o                         
  -7   3   6        335.74        312.18         5.90 o                         
  -6   3   6          5.56         13.78         4.56 o                         
  -5   3   6        266.73        264.31         4.54 o                         
  -4   3   6         94.98        109.24         4.54 o                         
  -3   3   6        202.62        200.67         5.47 o                         
  -2   3   6          0.99          4.30         5.18 o                         
  -1   3   6       1258.23       1312.39        17.90 o                         
   0   3   6         61.72         57.72         4.49 o                         
   1   3   6         60.44         56.95         4.25 o                         
   2   3   6         79.57         86.73         4.86 o                         
   3   3   6        264.03        281.04         5.75 o                         
   4   3   6        275.83        270.94         7.39 o                         
   5   3   6        365.14        373.12         7.61 o                         
   6   3   6         86.89         90.04         6.54 o                         
   7   3   6         51.16         51.70         7.13 o                         
  -9   4   6        245.13        226.62        10.63 o                         
  -8   4   6        158.81        155.13         5.76 o                         
  -7   4   6          0.17          6.79         4.36 o                         
  -6   4   6        284.57        293.68         5.01 o                         
  -5   4   6        165.40        173.77         4.67 o                         
  -4   4   6       1031.77       1046.83         6.97 o                         
  -3   4   6         20.14         30.49         4.90 o                         
  -2   4   6       2567.16       2654.03        11.63 o                         
  -1   4   6        641.73        568.57         6.43 o                         
   0   4   6        171.25        131.41         4.94 o                         
   1   4   6        845.04        876.75         7.22 o                         
   2   4   6        347.77        318.97         5.41 o                         
   3   4   6       2610.51       2580.28        25.88 o                         
   4   4   6       1177.60       1170.85        13.59 o                         
   5   4   6        390.41        406.28         9.69 o                         
   6   4   6         59.62         59.41         7.65 o                         
   7   4   6        281.38        265.77         9.64 o                         
  -9   5   6          1.27          7.50         6.20 o                         
  -8   5   6        757.80        774.71        12.97 o                         
  -7   5   6        560.81        599.36         6.19 o                         
  -6   5   6         22.93         31.47         3.80 o                         
  -5   5   6          3.50         12.16         4.92 o                         
  -4   5   6         18.65         21.90         4.21 o                         
  -3   5   6       2449.17       2331.86         9.38 o                         
  -2   5   6        221.87        143.60         5.87 o                         
  -1   5   6         19.05         34.40         4.75 o                         
   0   5   6          6.40          1.09         4.34 o                         
   1   5   6       2269.03       2124.09        16.42 o                         
   2   5   6       1910.90       1815.51        16.97 o                         
   3   5   6        364.56        353.97         9.29 o                         
   4   5   6        578.13        557.56         7.08 o                         
   5   5   6        183.24        197.15         6.87 o                         
   6   5   6        133.85        168.20         7.67 o                         
   7   5   6        168.58        170.91         8.45 o                         
  -9   6   6        316.67        289.98         7.29 o                         
  -8   6   6        134.80        161.63         6.27 o                         
  -7   6   6          8.12          6.50         5.05 o                         
  -6   6   6         31.17         32.46         4.09 o                         
  -5   6   6        872.99        916.12        12.47 o                         
  -4   6   6       1599.51       1538.87        17.29 o                         
  -3   6   6        515.97        509.44        10.59 o                         
  -2   6   6          1.77          1.36         4.83 o                         
  -1   6   6         80.25        116.97         4.83 o                         
   0   6   6       2536.26       2472.54        16.38 o                         
   1   6   6        208.43        219.98         5.02 o                         
   2   6   6        120.33        121.48         4.29 o                         
   3   6   6        279.10        281.81         5.90 o                         
   4   6   6        811.61        792.21        11.35 o                         
   5   6   6        397.47        393.24         8.94 o                         
   6   6   6        192.04        171.83         7.69 o                         
   7   6   6        161.21        130.97         8.43 o                         
  -9   7   6        116.50        105.22         6.82 o                         
  -8   7   6        225.60        211.04        12.31 o                         
  -7   7   6        914.97        946.42        19.56 o                         
  -6   7   6        603.50        608.34         5.91 o                         
  -5   7   6        440.45        449.66         6.70 o                         
  -4   7   6        109.84        104.39         6.87 o                         
  -3   7   6        252.08        226.27         5.63 o                         
  -2   7   6        637.39        605.16         6.57 o                         
  -1   7   6        237.03        246.55         5.74 o                         
   0   7   6        125.45        126.97         5.75 o                         
   1   7   6        429.13        396.55         5.59 o                         
   2   7   6        120.81        106.29         4.55 o                         
   3   7   6          0.40          4.17         4.16 o                         
   4   7   6         79.30         86.76         6.17 o                         
   5   7   6        437.32        480.92         9.65 o                         
   6   7   6          2.10          5.12         6.10 o                         
   7   7   6         10.26          8.92         7.02 o                         
  -9   8   6         64.85         56.99         5.70 o                         
  -8   8   6        203.99        206.64         6.03 o                         
  -7   8   6         84.86         93.61         5.80 o                         
  -6   8   6         32.70         42.00         4.83 o                         
  -5   8   6        578.78        572.19        10.11 o                         
  -4   8   6        210.34        211.65         5.23 o                         
  -3   8   6        102.92        109.13         5.31 o                         
  -2   8   6        209.82        223.11         4.71 o                         
  -1   8   6        451.17        514.37         9.16 o                         
   0   8   6          3.01         13.66         5.19 o                         
   1   8   6         55.17         64.03         4.17 o                         
   2   8   6         93.62        105.85         4.52 o                         
   3   8   6          0.05          7.79         4.93 o                         
   4   8   6        651.18        583.18         7.73 o                         
   5   8   6        761.54        732.98        13.31 o                         
   6   8   6         23.02         19.62         5.83 o                         
   7   8   6          4.19          5.71         7.96 o                         
  -9   9   6          2.81          7.61         6.45 o                         
  -8   9   6          0.87          5.96         5.92 o                         
  -7   9   6        117.88        123.76         5.95 o                         
  -6   9   6          1.04          4.29         4.46 o                         
  -5   9   6        237.64        243.68         9.65 o                         
  -4   9   6          0.95          2.06         5.49 o                         
  -3   9   6       1015.39       1021.03         9.88 o                         
  -2   9   6        388.43        384.12         6.04 o                         
  -1   9   6          7.36         19.49         5.02 o                         
   0   9   6        246.38        225.87         5.80 o                         
   1   9   6        102.42        106.75         4.62 o                         
   2   9   6        290.18        284.84         4.92 o                         
   3   9   6        107.91        104.39         5.42 o                         
   4   9   6        111.95        120.29         5.80 o                         
   5   9   6         80.45         88.35         5.76 o                         
   6   9   6         20.52         21.37         5.86 o                         
   7   9   6         29.62         24.45         8.36 o                         
  -9  10   6          6.41          6.66         6.55 o                         
  -8  10   6        165.12        173.18         6.06 o                         
  -7  10   6         18.00         18.88         5.69 o                         
  -6  10   6        641.04        696.25        10.87 o                         
  -5  10   6        902.10        965.93        13.84 o                         
  -4  10   6       1083.00       1073.73        20.06 o                         
  -3  10   6        233.32        211.71         5.15 o                         
  -2  10   6       1220.98       1213.76        13.23 o                         
  -1  10   6      10848.08      10857.45        66.18 o                         
   0  10   6       3310.44       3325.83        19.29 o                         
   1  10   6          5.97          3.08         4.14 o                         
   2  10   6        144.14        133.17         5.19 o                         
   3  10   6        328.30        362.06         6.36 o                         
   4  10   6        351.20        402.07         6.92 o                         
   5  10   6         46.97         55.36         6.89 o                         
   6  10   6        131.38        130.27         7.39 o                         
   7  10   6         38.21         29.44         9.71 o                         
  -9  11   6          4.13          5.12         6.74 o                         
  -8  11   6          3.00          3.91         5.00 o                         
  -7  11   6       1547.59       1618.52        14.90 o                         
  -6  11   6       2605.70       2754.27        29.10 o                         
  -5  11   6        129.24        128.51         4.86 o                         
  -4  11   6        799.87        776.53         7.59 o                         
  -3  11   6        455.29        449.78         9.40 o                         
  -2  11   6       1647.59       1596.74         9.14 o                         
  -1  11   6       2423.54       2509.09        17.49 o                         
   0  11   6        292.09        265.69         5.86 o                         
   1  11   6        555.28        503.46         5.93 o                         
   2  11   6          3.01          3.97         5.06 o                         
   3  11   6         11.48         18.20         4.70 o                         
   4  11   6        215.19        222.38         7.09 o                         
   5  11   6        690.42        672.92        18.67 o                         
   6  11   6        222.47        228.90         7.86 o                         
   7  11   6          3.47          8.65         8.23 o                         
  -8  12   6        115.87         99.20         5.65 o                         
  -7  12   6          7.81          5.78         4.81 o                         
  -6  12   6         31.10         23.15         4.69 o                         
  -5  12   6        126.85        133.81         5.25 o                         
  -4  12   6        400.30        411.19         5.81 o                         
  -3  12   6        114.07        120.26         4.80 o                         
  -2  12   6        463.48        453.49         8.05 o                         
  -1  12   6        754.56        718.72         7.09 o                         
   0  12   6        805.96        754.13         7.46 o                         
   1  12   6         89.86         91.29         4.61 o                         
   2  12   6        235.53        228.93         6.31 o                         
   3  12   6         44.76         40.75         5.21 o                         
   4  12   6        122.20        134.27         6.19 o                         
   5  12   6         47.50         58.49         7.67 o                         
   6  12   6          0.03         -0.72         7.27 o                         
   7  12   6         63.00         54.84         8.38 o                         
  -8  13   6         21.60         17.27         5.34 o                         
  -7  13   6         14.39         15.53         5.66 o                         
  -6  13   6         49.20         51.12         4.83 o                         
  -5  13   6         60.86         60.04         5.45 o                         
  -4  13   6         21.52         25.40         4.75 o                         
  -3  13   6        102.53        118.27         5.78 o                         
  -2  13   6         91.44         92.61         4.49 o                         
  -1  13   6          1.21         -4.54         4.65 o                         
   0  13   6          2.31          6.23         3.92 o                         
   1  13   6        209.81        222.37         4.81 o                         
   2  13   6         37.71         35.92         4.78 o                         
   3  13   6         98.51        103.76         5.54 o                         
   4  13   6        137.66        137.68         6.39 o                         
   5  13   6          2.29          6.93         6.73 o                         
   6  13   6         18.98          9.30         7.11 o                         
  -8  14   6        296.83        275.49        15.80 o                         
  -7  14   6        343.44        319.86         7.28 o                         
  -6  14   6        170.20        195.48         5.65 o                         
  -5  14   6        364.95        365.75         9.16 o                         
  -4  14   6        493.45        506.95         8.06 o                         
  -3  14   6       1324.76       1297.21        17.49 o                         
  -2  14   6        145.64        138.48         4.65 o                         
  -1  14   6        696.42        714.14        10.88 o                         
   0  14   6       1606.03       1616.43        22.43 o                         
   1  14   6         32.89         38.61         4.59 o                         
   2  14   6        124.10        128.04         4.93 o                         
   3  14   6         14.58         12.65         5.09 o                         
   4  14   6        462.19        461.15        12.82 o                         
   5  14   6        180.27        176.14         7.67 o                         
   6  14   6         43.21         35.68         7.14 o                         
  -8  15   6          1.10          4.47         5.77 o                         
  -7  15   6        153.45        154.70         5.58 o                         
  -6  15   6       1127.59       1106.07        12.16 o                         
  -5  15   6         24.92         28.43         5.29 o                         
  -4  15   6         12.82         13.21         5.13 o                         
  -3  15   6        272.86        297.19         6.05 o                         
  -2  15   6        467.68        451.14         8.43 o                         
  -1  15   6          6.72          6.20         5.04 o                         
   0  15   6         49.59         52.27         4.32 o                         
   1  15   6        402.53        425.94         5.55 o                         
   2  15   6         39.80         41.07         4.29 o                         
   3  15   6         37.82         42.58         5.38 o                         
   4  15   6         26.05         35.81         6.81 o                         
   5  15   6        143.46        156.46         8.30 o                         
   6  15   6        133.61        136.68        22.80 o                         
  -8  16   6        120.29         84.27        10.45 o                         
  -7  16   6          0.19          0.52         4.95 o                         
  -6  16   6        396.24        407.05        10.00 o                         
  -5  16   6        572.46        566.42         6.42 o                         
  -4  16   6        754.95        788.64         6.76 o                         
  -3  16   6       1453.18       1459.93        16.86 o                         
  -2  16   6         28.93         40.36         4.16 o                         
  -1  16   6       3126.50       3090.05        19.81 o                         
   0  16   6        646.83        652.15         6.17 o                         
   1  16   6        135.48        122.52         5.03 o                         
   2  16   6        247.09        276.20         5.75 o                         
   3  16   6        638.49        634.77        15.01 o                         
   4  16   6        426.34        494.62         8.51 o                         
   5  16   6        207.19        202.08        10.06 o                         
   6  16   6         20.62         19.11         8.04 o                         
  -8  17   6         13.28         12.71         6.64 o                         
  -7  17   6         28.91         27.27         5.23 o                         
  -6  17   6         84.94         93.63         6.00 o                         
  -5  17   6         73.34         70.88         5.61 o                         
  -4  17   6        443.39        437.62         7.16 o                         
  -3  17   6         39.75         48.60         4.92 o                         
  -2  17   6        149.93        141.67         4.75 o                         
  -1  17   6        399.83        378.95         7.13 o                         
   0  17   6        718.98        722.05         8.47 o                         
   1  17   6        701.79        759.90         7.04 o                         
   2  17   6       1073.47       1101.46        13.49 o                         
   3  17   6          0.56          4.49         5.77 o                         
   4  17   6         50.04         45.14         7.15 o                         
   5  17   6        426.80        473.68         9.13 o                         
   6  17   6         85.45         82.24         8.64 o                         
  -7  18   6          0.02          0.97         5.16 o                         
  -6  18   6          4.44          4.02         5.72 o                         
  -5  18   6         71.15         69.35         5.82 o                         
  -4  18   6         38.50         40.89         4.98 o                         
  -3  18   6         22.01         23.77         4.46 o                         
  -2  18   6         10.72         17.88         3.94 o                         
  -1  18   6          3.72         10.47         4.69 o                         
   0  18   6          3.17          5.49         4.47 o                         
   1  18   6          7.79         11.13         4.64 o                         
   2  18   6          4.04         10.21         5.65 o                         
   3  18   6         16.65         16.61         6.14 o                         
   4  18   6         70.90         68.72         5.80 o                         
   5  18   6          0.71          7.90         7.57 o                         
   6  18   6          0.91          0.67         9.78 o                         
  -7  19   6        102.59        108.42         5.45 o                         
  -6  19   6         11.58         11.99         4.64 o                         
  -5  19   6          6.20          1.97         5.26 o                         
  -4  19   6         24.32         24.83         5.09 o                         
  -3  19   6        173.08        183.05         4.98 o                         
  -2  19   6        262.73        260.85         5.76 o                         
  -1  19   6        364.99        375.66         6.03 o                         
   0  19   6        207.37        197.70         5.22 o                         
   1  19   6        228.78        210.76         5.18 o                         
   2  19   6        702.01        691.29        16.88 o                         
   3  19   6          3.83         -1.18         5.87 o                         
   4  19   6         43.93         37.60         6.52 o                         
   5  19   6         75.69         64.30         7.78 o                         
  -7  20   6        112.28        103.40         4.98 o                         
  -6  20   6        150.21        160.26         5.75 o                         
  -5  20   6         60.03         62.21         5.38 o                         
  -4  20   6        347.19        375.54        10.08 o                         
  -3  20   6        375.16        388.84         7.29 o                         
  -2  20   6       1043.34       1100.15         9.36 o                         
  -1  20   6        673.50        727.26         6.81 o                         
   0  20   6          4.85          4.72         4.65 o                         
   1  20   6         67.87         64.96         5.28 o                         
   2  20   6         51.87         50.99         5.49 o                         
   3  20   6        323.37        361.76         7.24 o                         
   4  20   6        310.79        356.22        17.10 o                         
   5  20   6         25.34         15.35         6.25 o                         
  -7  21   6         98.56         62.50         9.57 o                         
  -6  21   6        180.27        173.82         6.09 o                         
  -5  21   6        159.58        152.99         5.14 o                         
  -4  21   6        646.10        655.09        10.69 o                         
  -3  21   6       1045.59       1080.95         7.01 o                         
  -2  21   6        714.49        793.80        12.56 o                         
  -1  21   6         97.76        112.69         5.18 o                         
   0  21   6         92.58         84.02         5.64 o                         
   1  21   6        941.79       1007.72        11.69 o                         
   2  21   6       1600.82       1586.78        17.27 o                         
   3  21   6        173.43        175.23         6.97 o                         
   4  21   6         25.25         28.23         7.08 o                         
   5  21   6         13.57         13.70         7.94 o                         
  -6  22   6         35.35         28.44         5.49 o                         
  -5  22   6        479.09        464.57         9.68 o                         
  -4  22   6         84.28         80.73         4.83 o                         
  -3  22   6          1.06          6.58         4.53 o                         
  -2  22   6        451.02        492.61         6.64 o                         
  -1  22   6        603.03        610.93        13.99 o                         
   0  22   6        289.41        313.07         8.90 o                         
   1  22   6         24.95         32.54         5.26 o                         
   2  22   6        225.39        231.35        11.68 o                         
   3  22   6        191.36        204.56         6.77 o                         
   4  22   6        307.68        300.40        21.54 o                         
  -6  23   6        160.96        123.61        12.40 o                         
  -5  23   6          0.00          1.26         4.58 o                         
  -4  23   6         76.49         72.02         5.30 o                         
  -3  23   6        177.23        189.72         5.98 o                         
  -2  23   6        694.62        700.02        15.73 o                         
  -1  23   6        392.84        403.19         8.20 o                         
   0  23   6          0.25          0.45         5.21 o                         
   1  23   6        294.06        303.34         9.56 o                         
   2  23   6         17.82         22.11         5.67 o                         
   3  23   6          9.54          4.49         5.70 o                         
   4  23   6        153.59        151.83        19.52 o                         
  -5  24   6          0.71          4.44         5.01 o                         
  -4  24   6          7.41          6.85         4.89 o                         
  -3  24   6          6.00         11.26         5.10 o                         
  -2  24   6          0.08         -1.68         4.70 o                         
  -1  24   6          1.86         11.18         4.85 o                         
   0  24   6          5.72          7.68         4.66 o                         
   1  24   6          9.76         11.20         5.50 o                         
   2  24   6          0.98          3.30         6.14 o                         
   3  24   6         83.10         64.01         6.15 o                         
   4  24   6          3.33          4.29         7.10 o                         
  -5  25   6         19.14         18.73         5.80 o                         
  -4  25   6        404.34        385.21        10.47 o                         
  -3  25   6        192.04        206.82         5.80 o                         
  -2  25   6         57.60         60.37         6.35 o                         
  -1  25   6         28.73         29.79         5.35 o                         
   0  25   6          1.62          5.17         5.40 o                         
   1  25   6        200.83        196.46         7.73 o                         
   2  25   6        423.47        390.66        18.49 o                         
   3  25   6          5.98         14.66         5.93 o                         
  -5  26   6        113.92         95.93        14.16 o                         
  -4  26   6        303.26        305.47        12.51 o                         
  -3  26   6        114.59        124.76         5.82 o                         
  -2  26   6         65.37         68.29         7.27 o                         
  -1  26   6        235.51        221.74         8.43 o                         
   0  26   6        138.64        144.94         6.40 o                         
   1  26   6         23.91         25.93         6.54 o                         
   2  26   6         72.25         62.53         6.54 o                         
   3  26   6        208.83        154.94         6.91 o                         
  -4  27   6        101.69         85.17         6.03 o                         
  -3  27   6        131.10        114.84         5.35 o                         
  -2  27   6         16.05         18.17         5.95 o                         
  -1  27   6          3.59         -0.33         6.14 o                         
   0  27   6         53.07         44.90         6.02 o                         
   1  27   6        297.18        283.22        16.85 o                         
   2  27   6        277.73        256.69        13.51 o                         
  -3  28   6        122.16         98.88         6.15 o                         
  -2  28   6         20.80         27.54         6.22 o                         
  -1  28   6         92.43         88.92         7.19 o                         
   0  28   6         97.02         70.42         7.36 o                         
   1  28   6         16.87         22.11         6.74 o                         
  -2  29   6          5.88          5.23         6.97 o                         
  -1  29   6          8.93         17.68         6.43 o                         
   0  29   6         12.01         15.57         7.21 o                         
  -9   1   7        133.00        111.19         5.80 o                         
  -8   1   7        521.32        503.69         7.89 o                         
  -7   1   7         41.87         50.39         4.81 o                         
  -6   1   7        108.16        121.23         4.94 o                         
  -5   1   7        385.46        404.09         5.02 o                         
  -4   1   7        734.78        696.41         6.64 o                         
  -3   1   7        484.77        461.14         6.41 o                         
  -2   1   7          4.92          5.82         4.84 o                         
  -1   1   7        687.48        685.33         6.56 o                         
   0   1   7       2239.82       2188.93        14.44 o                         
   1   1   7       1043.89       1005.49        10.00 o                         
   2   1   7         15.05         13.98         4.96 o                         
   3   1   7         94.96         87.99         5.14 o                         
   4   1   7        178.61        186.66         6.07 o                         
   5   1   7         58.62         66.31         6.74 o                         
   6   1   7         57.19         76.06         7.04 o                         
   7   1   7          0.39          1.36         7.41 o                         
  -9   2   7          0.69          1.13         5.83 o                         
  -8   2   7        379.93        377.03         6.93 o                         
  -7   2   7        648.35        684.09         7.43 o                         
  -6   2   7        216.80        231.22         4.94 o                         
  -5   2   7        186.62        194.04         4.49 o                         
  -4   2   7         69.28         79.73         4.79 o                         
  -3   2   7       3046.66       2929.93        21.47 o                         
  -2   2   7       5393.43       5436.97        49.59 o                         
  -1   2   7        512.21        518.18         7.01 o                         
   0   2   7         66.66         66.23         4.22 o                         
   1   2   7       2119.66       2135.37        26.32 o                         
   2   2   7       1709.65       1618.47        33.25 o                         
   3   2   7       1666.38       1612.55        18.37 o                         
   4   2   7        368.18        387.74         7.87 o                         
   5   2   7        236.12        210.72         7.77 o                         
   6   2   7        354.89        360.88        10.86 o                         
   7   2   7        471.39        405.80        21.63 o                         
  -9   3   7        419.09        376.77        16.96 o                         
  -8   3   7        824.78        874.87        17.15 o                         
  -7   3   7         51.62         53.99         4.42 o                         
  -6   3   7        493.77        504.09         7.26 o                         
  -5   3   7       2138.00       2169.33        22.77 o                         
  -4   3   7       4062.12       4050.74        20.03 o                         
  -3   3   7        662.37        609.23         7.01 o                         
  -2   3   7        577.38        601.45        16.67 o                         
  -1   3   7        113.96         92.00         4.53 o                         
   0   3   7       2571.95       2393.23        27.86 o                         
   1   3   7       4067.27       3990.29        34.66 o                         
   2   3   7        116.83        116.25         4.89 o                         
   3   3   7       2007.68       1974.98        21.19 o                         
   4   3   7        559.55        553.66        10.99 o                         
   5   3   7          1.48          2.39         6.50 o                         
   6   3   7         50.72         55.74         7.00 o                         
   7   3   7         35.53         39.48         7.02 o                         
  -9   4   7         35.92         41.97         6.01 o                         
  -8   4   7          6.76         10.40         5.38 o                         
  -7   4   7        348.14        389.41         5.94 o                         
  -6   4   7         57.29         57.40         4.29 o                         
  -5   4   7         39.90         46.91         4.42 o                         
  -4   4   7        378.03        394.60         5.09 o                         
  -3   4   7        890.59        835.39        15.04 o                         
  -2   4   7        869.18        832.25         8.78 o                         
  -1   4   7        252.49        253.81         5.16 o                         
   0   4   7         73.03         54.46         4.54 o                         
   1   4   7        804.94        822.28         7.60 o                         
   2   4   7       1741.51       1710.67        18.26 o                         
   3   4   7       1466.56       1485.91        14.09 o                         
   4   4   7         50.79         58.80         5.23 o                         
   5   4   7         42.97         51.29         7.02 o                         
   6   4   7        312.00        311.04        13.10 o                         
   7   4   7        108.81        100.02         8.04 o                         
  -9   5   7          8.67          3.53         6.00 o                         
  -8   5   7         42.25         38.29         5.25 o                         
  -7   5   7          9.04         13.05         4.65 o                         
  -6   5   7        259.74        267.12         5.79 o                         
  -5   5   7         71.50         73.24         3.97 o                         
  -4   5   7        394.77        390.63         7.64 o                         
  -3   5   7        384.48        338.73         5.44 o                         
  -2   5   7          6.05          3.20         4.07 o                         
  -1   5   7          0.11          4.53         4.14 o                         
   0   5   7        291.17        284.42         5.18 o                         
   1   5   7        134.52        143.70         6.89 o                         
   2   5   7        144.72        144.34         4.87 o                         
   3   5   7        630.42        616.94        11.02 o                         
   4   5   7        134.02        128.50         6.60 o                         
   5   5   7         16.15         26.69         6.59 o                         
   6   5   7         54.87         59.60         7.27 o                         
   7   5   7         87.53         69.13         7.08 o                         
  -9   6   7          0.39          2.56         5.22 o                         
  -8   6   7         51.63         64.21         5.21 o                         
  -7   6   7          6.06         10.20         5.50 o                         
  -6   6   7        386.04        418.55         6.05 o                         
  -5   6   7          2.20          7.34         4.48 o                         
  -4   6   7        315.49        315.95         5.61 o                         
  -3   6   7       1252.80       1247.77        11.91 o                         
  -2   6   7        683.19        649.27         7.36 o                         
  -1   6   7         16.73         30.89         5.41 o                         
   0   6   7         13.13         19.07         4.83 o                         
   1   6   7         12.47         13.93         4.19 o                         
   2   6   7        220.33        231.97         4.77 o                         
   3   6   7        451.32        444.86         6.41 o                         
   4   6   7         96.93         95.07         5.81 o                         
   5   6   7         54.11         56.67         6.41 o                         
   6   6   7         31.32         34.39         7.02 o                         
   7   6   7         27.68         30.02         7.29 o                         
  -9   7   7        246.30        238.14        15.99 o                         
  -8   7   7        113.29        117.43         7.09 o                         
  -7   7   7        546.67        555.25        15.64 o                         
  -6   7   7         68.43         78.85         5.08 o                         
  -5   7   7        939.18        978.45         8.11 o                         
  -4   7   7        614.40        636.67         7.13 o                         
  -3   7   7        928.47        990.80         8.05 o                         
  -2   7   7          8.67         17.61         4.51 o                         
  -1   7   7        286.59        242.00         6.93 o                         
   0   7   7        560.31        537.37         6.65 o                         
   1   7   7        518.10        506.74         5.81 o                         
   2   7   7         79.87         85.11         4.51 o                         
   3   7   7        204.14        231.50         6.01 o                         
   4   7   7        298.90        328.13         8.50 o                         
   5   7   7        236.62        258.10         7.33 o                         
   6   7   7         45.21         46.50         7.02 o                         
   7   7   7          0.64          4.87         8.24 o                         
  -9   8   7         23.80         15.32         6.15 o                         
  -8   8   7          2.89          8.28         6.00 o                         
  -7   8   7        175.06        191.45         6.27 o                         
  -6   8   7        867.58        883.08         7.09 o                         
  -5   8   7         36.36         39.31         5.34 o                         
  -4   8   7          9.51         13.50         4.91 o                         
  -3   8   7          5.15          6.83         4.87 o                         
  -2   8   7       1807.18       1718.74        21.29 o                         
  -1   8   7        174.27        166.13         5.92 o                         
   0   8   7        102.06        111.95         5.81 o                         
   1   8   7        144.03        141.71         5.02 o                         
   2   8   7        583.22        620.30         7.09 o                         
   3   8   7        290.30        273.36         5.30 o                         
   4   8   7          0.42          6.01         6.33 o                         
   5   8   7        681.42        699.89         8.72 o                         
   6   8   7         95.41         84.48         8.17 o                         
  -9   9   7         46.23         33.31         6.89 o                         
  -8   9   7        105.78        100.56         5.79 o                         
  -7   9   7          0.59          4.10         5.49 o                         
  -6   9   7          5.35          6.83         4.84 o                         
  -5   9   7        102.20        116.21         5.07 o                         
  -4   9   7         36.77         34.43         4.33 o                         
  -3   9   7        659.23        658.85         5.68 o                         
  -2   9   7         14.11         17.10         4.18 o                         
  -1   9   7       2098.93       2065.63        15.43 o                         
   0   9   7        945.99        930.49         8.00 o                         
   1   9   7        373.74        351.89         5.45 o                         
   2   9   7        311.80        317.23         5.23 o                         
   3   9   7         91.60        112.62         5.58 o                         
   4   9   7        729.50        788.95        17.41 o                         
   5   9   7          5.85         11.74         6.96 o                         
   6   9   7          6.48         14.79         7.03 o                         
  -8  10   7         84.77         79.49         5.87 o                         
  -7  10   7        162.75        159.85         6.50 o                         
  -6  10   7          5.75         13.28         4.44 o                         
  -5  10   7         47.53         63.03         5.43 o                         
  -4  10   7        425.71        391.71         6.31 o                         
  -3  10   7       1025.54       1066.84        13.30 o                         
  -2  10   7         12.70         18.59         4.18 o                         
  -1  10   7       1417.15       1412.60        17.84 o                         
   0  10   7         83.42         99.92         5.00 o                         
   1  10   7        129.64        133.35         4.33 o                         
   2  10   7        156.43        156.73         5.19 o                         
   3  10   7          1.79          4.84         4.60 o                         
   4  10   7          1.86         10.25         5.47 o                         
   5  10   7        167.28        156.77         6.61 o                         
   6  10   7         17.01         17.11         7.45 o                         
  -8  11   7         11.80         11.09         6.03 o                         
  -7  11   7         99.53         91.59         5.97 o                         
  -6  11   7         32.72         43.04         6.01 o                         
  -5  11   7        562.82        553.11         6.43 o                         
  -4  11   7        753.51        745.31        13.54 o                         
  -3  11   7         42.75         42.07         4.47 o                         
  -2  11   7          2.03          4.20         4.58 o                         
  -1  11   7        596.46        596.88         6.29 o                         
   0  11   7         44.77         49.15         5.53 o                         
   1  11   7         61.85         71.21         4.25 o                         
   2  11   7        152.03        152.33         4.77 o                         
   3  11   7         83.64         71.22         4.90 o                         
   4  11   7        111.11        107.07         5.85 o                         
   5  11   7         12.14          9.17         6.04 o                         
   6  11   7          0.02         -1.42         7.30 o                         
  -8  12   7         12.96         10.17         6.17 o                         
  -7  12   7        263.12        271.31         6.12 o                         
  -6  12   7        949.94        996.06        16.62 o                         
  -5  12   7        164.24        179.70         5.39 o                         
  -4  12   7        293.79        302.70         5.79 o                         
  -3  12   7         20.61         16.20         4.06 o                         
  -2  12   7       4091.73       4190.68        31.43 o                         
  -1  12   7       1012.29       1032.24        13.00 o                         
   0  12   7        248.94        271.92         6.47 o                         
   1  12   7         36.35         29.44         4.12 o                         
   2  12   7        110.33        107.38         4.96 o                         
   3  12   7         62.53         73.27         5.11 o                         
   4  12   7         11.12         15.15         5.52 o                         
   5  12   7        145.71        181.30         8.10 o                         
   6  12   7        191.59        195.97        11.95 o                         
  -8  13   7         74.36         68.72         5.67 o                         
  -7  13   7        840.04        872.95        33.70 o                         
  -6  13   7          1.56         -0.13         5.50 o                         
  -5  13   7          7.33         13.72         4.75 o                         
  -4  13   7         29.56         24.08         4.48 o                         
  -3  13   7         30.17         38.50         5.10 o                         
  -2  13   7        325.50        327.31         5.55 o                         
  -1  13   7       1134.19       1186.70         8.58 o                         
   0  13   7       2181.64       2254.02        20.34 o                         
   1  13   7         69.48         77.48         4.28 o                         
   2  13   7        544.29        528.59         7.44 o                         
   3  13   7        387.96        391.90         5.93 o                         
   4  13   7       1009.53       1030.86        10.59 o                         
   5  13   7        702.64        654.89        17.10 o                         
   6  13   7         37.87         29.68         7.10 o                         
  -8  14   7          5.53          5.28         6.42 o                         
  -7  14   7        234.53        262.22         6.66 o                         
  -6  14   7        696.82        691.61         9.08 o                         
  -5  14   7        598.48        610.11        14.31 o                         
  -4  14   7         20.76         23.69         4.85 o                         
  -3  14   7        466.46        494.87         5.82 o                         
  -2  14   7        395.17        407.43         5.50 o                         
  -1  14   7       2004.30       2001.41        18.18 o                         
   0  14   7          4.75         13.09         4.37 o                         
   1  14   7          0.92          9.62         4.04 o                         
   2  14   7         33.70         61.20         4.89 o                         
   3  14   7        277.33        288.46         7.83 o                         
   4  14   7         59.02         64.81         7.07 o                         
   5  14   7          0.51          7.54         7.27 o                         
   6  14   7        164.40        148.60         9.09 o                         
  -8  15   7         93.13         85.70        16.13 o                         
  -7  15   7         29.24         26.88         6.00 o                         
  -6  15   7         15.18         18.08         5.27 o                         
  -5  15   7        177.29        188.26         7.31 o                         
  -4  15   7        599.76        641.93         8.86 o                         
  -3  15   7        782.34        832.58        10.70 o                         
  -2  15   7        463.27        480.86         8.13 o                         
  -1  15   7         25.40         23.08         5.19 o                         
   0  15   7          8.07         14.17         3.89 o                         
   1  15   7         14.03         17.99         4.64 o                         
   2  15   7         66.34         77.00         5.17 o                         
   3  15   7        161.55        166.42         6.37 o                         
   4  15   7        190.87        191.45         7.15 o                         
   5  15   7          2.33          9.94         6.57 o                         
   6  15   7          1.88          8.39         7.44 o                         
  -8  16   7         35.36         32.15         5.59 o                         
  -7  16   7         13.27         14.02         5.21 o                         
  -6  16   7        231.95        252.29         6.38 o                         
  -5  16   7          1.51          4.72         5.15 o                         
  -4  16   7        554.79        555.97         7.75 o                         
  -3  16   7        254.78        257.22         5.19 o                         
  -2  16   7        128.43        137.74         4.57 o                         
  -1  16   7          6.91         12.04         3.64 o                         
   0  16   7          7.57          5.52         4.47 o                         
   1  16   7         13.67         14.36         4.21 o                         
   2  16   7        181.93        164.71         5.62 o                         
   3  16   7         16.37         21.11         5.96 o                         
   4  16   7         23.01         19.59         6.42 o                         
   5  16   7         86.06         88.24         7.67 o                         
  -7  17   7         15.63         17.02         5.76 o                         
  -6  17   7        166.50        189.25         5.88 o                         
  -5  17   7       1043.17       1087.62        25.27 o                         
  -4  17   7         66.84         76.56         5.79 o                         
  -3  17   7        593.44        610.27        10.16 o                         
  -2  17   7         15.88         13.96         4.45 o                         
  -1  17   7        658.74        652.97         6.73 o                         
   0  17   7        118.16        140.70         4.78 o                         
   1  17   7        208.47        197.40         5.39 o                         
   2  17   7          8.47          7.01         5.30 o                         
   3  17   7          0.34          2.22         6.11 o                         
   4  17   7        317.33        350.35        12.91 o                         
   5  17   7        128.17        131.78         8.79 o                         
  -7  18   7        202.31        194.93         8.67 o                         
  -6  18   7        517.78        497.48        18.16 o                         
  -5  18   7         77.80         78.75         5.13 o                         
  -4  18   7        746.74        776.75        15.00 o                         
  -3  18   7        979.58       1007.38         8.31 o                         
  -2  18   7        983.53       1018.72         9.66 o                         
  -1  18   7         69.59         60.84         4.73 o                         
   0  18   7        267.43        256.94         5.55 o                         
   1  18   7        921.40       1022.19        13.62 o                         
   2  18   7       1045.73       1088.53        14.50 o                         
   3  18   7        283.37        293.54         8.37 o                         
   4  18   7          6.24         11.35         7.38 o                         
   5  18   7        149.82        161.98        12.07 o                         
  -7  19   7         16.36         13.70         5.95 o                         
  -6  19   7         19.34         21.73         6.17 o                         
  -5  19   7       1260.57       1235.63        10.01 o                         
  -4  19   7       1770.40       1861.34        44.22 o                         
  -3  19   7        180.63        182.32         6.23 o                         
  -2  19   7         84.60         95.30         4.83 o                         
  -1  19   7        258.94        295.98         5.44 o                         
   0  19   7        363.56        373.52         6.20 o                         
   1  19   7        324.34        368.48         6.16 o                         
   2  19   7         12.51         14.14         5.11 o                         
   3  19   7         65.81         68.37         5.78 o                         
   4  19   7        139.33        160.28         7.12 o                         
   5  19   7        183.76        180.92        30.60 o                         
  -7  20   7         13.52          4.51         5.23 o                         
  -6  20   7        210.21        196.73         8.78 o                         
  -5  20   7        105.83        106.67         4.97 o                         
  -4  20   7         86.51         85.27         5.19 o                         
  -3  20   7        454.78        479.74         8.38 o                         
  -2  20   7        209.32        221.60         6.25 o                         
  -1  20   7        163.65        158.24         6.14 o                         
   0  20   7          1.85          3.76         4.78 o                         
   1  20   7        239.58        251.90         7.51 o                         
   2  20   7        312.57        318.10        13.12 o                         
   3  20   7         49.68         46.26         6.01 o                         
   4  20   7         82.34         73.23         6.37 o                         
  -6  21   7         23.70         23.24         5.41 o                         
  -5  21   7          1.13          7.09         4.75 o                         
  -4  21   7         16.10         19.91         4.32 o                         
  -3  21   7         10.93          8.18         4.61 o                         
  -2  21   7         10.08          8.93         4.24 o                         
  -1  21   7         12.55         15.63         4.77 o                         
   0  21   7         10.80          8.30         5.94 o                         
   1  21   7          0.13          2.65         4.77 o                         
   2  21   7          4.82          7.97         5.93 o                         
   3  21   7         83.37         68.76         6.15 o                         
   4  21   7          1.71          4.13         6.94 o                         
  -6  22   7         13.59          9.50         5.35 o                         
  -5  22   7         39.19         32.22         4.71 o                         
  -4  22   7         64.10         62.29         4.84 o                         
  -3  22   7        649.03        636.48         7.66 o                         
  -2  22   7        131.93        146.83         5.31 o                         
  -1  22   7         15.92         20.66         5.48 o                         
   0  22   7         50.20         50.48         5.70 o                         
   1  22   7        189.98        204.60         5.89 o                         
   2  22   7        545.58        535.92        28.65 o                         
   3  22   7        116.72        104.60         6.99 o                         
   4  22   7         19.30         12.12         6.72 o                         
  -5  23   7         75.49         77.19         6.13 o                         
  -4  23   7        466.41        464.43         8.87 o                         
  -3  23   7        241.74        245.36         5.51 o                         
  -2  23   7         14.36         14.46         4.71 o                         
  -1  23   7        260.63        254.31         7.99 o                         
   0  23   7        479.99        470.17        22.38 o                         
   1  23   7        180.00        183.95         6.36 o                         
   2  23   7         75.66         83.65         6.09 o                         
   3  23   7         24.79         22.91         5.58 o                         
  -5  24   7        122.90        101.65        14.44 o                         
  -4  24   7         37.31         30.25         5.21 o                         
  -3  24   7        658.40        636.96        23.01 o                         
  -2  24   7        357.44        356.43        10.29 o                         
  -1  24   7        114.50        104.89         5.88 o                         
   0  24   7         12.87         15.90         6.49 o                         
   1  24   7        232.34        228.12        10.57 o                         
   2  24   7        924.34        834.13        25.18 o                         
   3  24   7        233.68        180.17        23.64 o                         
  -5  25   7         92.63         76.57        12.89 o                         
  -4  25   7        325.59        282.81         9.30 o                         
  -3  25   7         68.68         70.69         6.04 o                         
  -2  25   7         24.95         24.80         5.36 o                         
  -1  25   7          4.31          7.74         4.74 o                         
   0  25   7         96.54         98.48         6.51 o                         
   1  25   7        209.24        181.93         6.53 o                         
   2  25   7         57.39         56.68         6.85 o                         
  -4  26   7         51.93         40.55         5.86 o                         
  -3  26   7         14.76         10.50         5.54 o                         
  -2  26   7          7.72          5.62         5.94 o                         
  -1  26   7         80.82         70.10         7.02 o                         
   0  26   7         27.66         36.17         6.45 o                         
   1  26   7         47.16         51.93         6.16 o                         
   2  26   7        207.07        171.44        17.75 o                         
  -3  27   7          0.17          3.73         5.65 o                         
  -2  27   7          2.33          0.57         5.31 o                         
  -1  27   7          7.69         10.79         6.87 o                         
   0  27   7         76.38         52.89         6.64 o                         
   1  27   7        109.33         85.11         6.21 o                         
  -2  28   7        202.40        160.71        15.82 o                         
  -1  28   7         39.08         27.31         7.62 o                         
   0  28   7         26.54         12.78         6.73 o                         
  -9   0   8         31.88         33.49         6.70 o                         
  -8   0   8        722.80        677.12        16.04 o                         
  -7   0   8        517.03        553.83        19.36 o                         
  -6   0   8          0.06         -0.68         5.99 o                         
  -5   0   8        249.46        246.75         6.62 o                         
  -4   0   8       3972.87       3958.37        17.88 o                         
  -3   0   8       3151.55       3328.05        91.73 o                         
  -2   0   8          9.96         19.91         7.80 o                         
  -1   0   8       1881.78       1884.57        40.66 o                         
   0   0   8       1864.62       1838.93        13.62 o                         
   1   0   8       3513.31       3423.58        90.43 o                         
   2   0   8       2656.64       2507.52       174.45 o                         
   3   0   8         28.38         29.89         9.41 o                         
   4   0   8        106.65        104.50         7.40 o                         
   5   0   8        152.15        164.55        10.27 o                         
   6   0   8         71.25         81.67        10.88 o                         
  -9   1   8         26.62         21.89         5.50 o                         
  -8   1   8          3.36          5.40         4.31 o                         
  -7   1   8        355.64        360.24         6.61 o                         
  -6   1   8        364.29        374.55         5.11 o                         
  -5   1   8        327.56        325.80         5.28 o                         
  -4   1   8         21.85         21.65         4.99 o                         
  -3   1   8        696.73        679.58         9.57 o                         
  -2   1   8       1072.67       1045.98        12.59 o                         
  -1   1   8        435.03        409.50         5.17 o                         
   0   1   8        243.88        241.05         4.78 o                         
   1   1   8       2201.48       2143.69        20.35 o                         
   2   1   8       1801.86       1739.98        23.84 o                         
   3   1   8        137.79        146.23         5.66 o                         
   4   1   8         56.73         46.92         5.83 o                         
   5   1   8          4.22          8.61         6.65 o                         
   6   1   8        231.90        239.87        19.16 o                         
  -9   2   8          7.96         11.57         5.83 o                         
  -8   2   8          7.35         10.07         4.69 o                         
  -7   2   8        111.52        110.81         4.35 o                         
  -6   2   8          4.64          7.60         4.40 o                         
  -5   2   8          5.39          7.08         4.40 o                         
  -4   2   8        645.42        650.82         7.71 o                         
  -3   2   8        581.32        596.32         6.33 o                         
  -2   2   8         31.98         37.36         4.60 o                         
  -1   2   8         23.89         17.69         4.38 o                         
   0   2   8       1069.80       1058.46         6.88 o                         
   1   2   8        684.87        658.43        10.60 o                         
   2   2   8        858.80        867.14        11.46 o                         
   3   2   8         70.19         65.22         5.42 o                         
   4   2   8          2.18         10.60         5.82 o                         
   5   2   8         52.43         59.69         6.99 o                         
   6   2   8        100.54         92.04         7.53 o                         
  -9   3   8          7.70         11.93         5.85 o                         
  -8   3   8         68.47         61.21         5.15 o                         
  -7   3   8          2.29          6.47         4.67 o                         
  -6   3   8        428.26        466.05         7.71 o                         
  -5   3   8        270.59        282.27         5.19 o                         
  -4   3   8         21.80         11.44         5.02 o                         
  -3   3   8         95.23         91.06         4.68 o                         
  -2   3   8        389.31        409.75         8.82 o                         
  -1   3   8         51.73         53.22         4.56 o                         
   0   3   8        606.08        547.92        11.39 o                         
   1   3   8        439.83        425.28        11.36 o                         
   2   3   8         51.05         57.69         5.64 o                         
   3   3   8         28.69         21.55         4.81 o                         
   4   3   8        109.91        115.20         7.20 o                         
   5   3   8          0.05          5.61         6.83 o                         
   6   3   8          1.25          2.70         6.52 o                         
  -9   4   8        165.22        132.87         6.23 o                         
  -8   4   8        202.00        206.97         9.90 o                         
  -7   4   8        278.43        293.42         6.13 o                         
  -6   4   8        121.84        116.08         4.50 o                         
  -5   4   8        319.55        326.94         5.66 o                         
  -4   4   8        678.35        646.07         6.03 o                         
  -3   4   8       1115.99       1088.78        17.75 o                         
  -2   4   8        767.09        775.58         6.89 o                         
  -1   4   8         63.52         78.84         5.07 o                         
   0   4   8        547.56        546.20         7.03 o                         
   1   4   8        345.18        359.26         6.93 o                         
   2   4   8        107.88        115.13         5.17 o                         
   3   4   8         46.23         47.30         5.00 o                         
   4   4   8         13.55         18.17         5.88 o                         
   5   4   8        154.82        157.95         7.38 o                         
   6   4   8         55.89         56.53         7.50 o                         
  -9   5   8         60.65         51.09         6.41 o                         
  -8   5   8         17.93         16.57         5.06 o                         
  -7   5   8         33.02         39.48         5.11 o                         
  -6   5   8       1172.61       1224.43        18.40 o                         
  -5   5   8       2573.82       2716.07        28.71 o                         
  -4   5   8        187.80        207.85         5.17 o                         
  -3   5   8        682.62        667.13        10.36 o                         
  -2   5   8       2155.81       2141.35        10.06 o                         
  -1   5   8       4011.29       4017.96        42.90 o                         
   0   5   8        998.64        990.05         7.54 o                         
   1   5   8         73.15         84.96         5.35 o                         
   2   5   8       1625.62       1630.12        16.53 o                         
   3   5   8        498.21        515.10         7.06 o                         
   4   5   8        569.84        579.77        13.74 o                         
   5   5   8         11.11         14.89         8.22 o                         
   6   5   8        115.45        100.44         7.93 o                         
  -9   6   8         95.70         80.65         6.93 o                         
  -8   6   8        128.20        123.27         6.39 o                         
  -7   6   8         35.30         39.01         5.20 o                         
  -6   6   8          0.18         -0.36         4.49 o                         
  -5   6   8         89.35         96.18         5.51 o                         
  -4   6   8       1342.06       1403.75        19.54 o                         
  -3   6   8       1688.55       1681.09        17.07 o                         
  -2   6   8        332.45        347.66         6.12 o                         
  -1   6   8        595.34        618.74         6.94 o                         
   0   6   8        759.51        745.47         9.07 o                         
   1   6   8       1022.22       1037.91        11.99 o                         
   2   6   8          8.45          9.89         4.39 o                         
   3   6   8        207.53        212.65         5.87 o                         
   4   6   8        804.30        819.37        26.93 o                         
   5   6   8        588.90        578.28        23.18 o                         
   6   6   8         22.21         22.69         8.95 o                         
  -8   7   8          0.00          6.34         6.11 o                         
  -7   7   8        225.71        234.65         9.37 o                         
  -6   7   8        857.56        885.17        12.29 o                         
  -5   7   8          5.78         15.53         5.13 o                         
  -4   7   8         93.46        100.83         4.97 o                         
  -3   7   8         96.79        108.18         4.52 o                         
  -2   7   8        202.93        200.94         5.72 o                         
  -1   7   8          9.12          8.90         5.02 o                         
   0   7   8        138.81        131.93         5.30 o                         
   1   7   8        230.09        227.24         5.78 o                         
   2   7   8         19.83         21.59         4.64 o                         
   3   7   8         47.95         46.12         5.02 o                         
   4   7   8         17.89         17.40         5.96 o                         
   5   7   8        124.03        120.28         7.40 o                         
   6   7   8         38.02         49.34         9.74 o                         
  -8   8   8        152.17        144.54         6.87 o                         
  -7   8   8        307.76        304.83         5.46 o                         
  -6   8   8        862.26        837.28         9.80 o                         
  -5   8   8         13.30         21.60         5.15 o                         
  -4   8   8       1501.26       1535.64        13.19 o                         
  -3   8   8         21.82         20.72         4.19 o                         
  -2   8   8       2014.76       2016.03        17.04 o                         
  -1   8   8        303.17        299.02         5.98 o                         
   0   8   8        312.84        325.99         7.12 o                         
   1   8   8        135.60        126.54         5.48 o                         
   2   8   8        130.99        117.43         4.78 o                         
   3   8   8          9.47         18.31         5.17 o                         
   4   8   8        157.13        145.61         6.78 o                         
   5   8   8         75.20         77.67         7.36 o                         
   6   8   8         35.68         27.76         9.34 o                         
  -8   9   8          1.64          7.68         5.68 o                         
  -7   9   8         37.44         42.70         5.67 o                         
  -6   9   8          1.65         16.23         5.50 o                         
  -5   9   8        256.69        273.09         9.43 o                         
  -4   9   8        621.49        654.32         6.67 o                         
  -3   9   8         48.46         58.02         4.15 o                         
  -2   9   8          1.90          6.42         4.46 o                         
  -1   9   8       2162.36       2246.62        32.43 o                         
   0   9   8         44.34         40.52         5.07 o                         
   1   9   8        183.09        187.56         5.73 o                         
   2   9   8        150.16        150.41         5.11 o                         
   3   9   8        629.23        668.00        10.85 o                         
   4   9   8        332.94        328.05         9.87 o                         
   5   9   8         61.56         62.51         6.02 o                         
   6   9   8         23.71         22.65         7.75 o                         
  -8  10   8        195.21        193.55        14.65 o                         
  -7  10   8        172.84        180.18         6.34 o                         
  -6  10   8        296.56        313.74        12.25 o                         
  -5  10   8        152.35        151.88         5.29 o                         
  -4  10   8          2.33          0.67         4.07 o                         
  -3  10   8        142.06        139.51         5.35 o                         
  -2  10   8        110.31        106.57         4.31 o                         
  -1  10   8         12.84          9.74         5.53 o                         
   0  10   8        777.02        819.94         6.97 o                         
   1  10   8          4.14          7.48         3.93 o                         
   2  10   8        343.95        308.15         5.20 o                         
   3  10   8        167.89        131.41         5.99 o                         
   4  10   8        725.76        732.81        10.95 o                         
   5  10   8        449.83        443.51        14.67 o                         
   6  10   8         75.30         70.10         7.45 o                         
  -8  11   8          0.01          3.10         5.64 o                         
  -7  11   8        328.65        326.70        16.00 o                         
  -6  11   8        351.23        372.44         6.68 o                         
  -5  11   8          5.16         14.84         4.80 o                         
  -4  11   8         70.12         76.93         4.56 o                         
  -3  11   8         39.53         44.94         4.78 o                         
  -2  11   8        256.35        281.92         7.69 o                         
  -1  11   8        748.37        758.26        12.09 o                         
   0  11   8          0.92          2.91         5.17 o                         
   1  11   8          0.40          3.21         4.49 o                         
   2  11   8          7.19          7.90         4.61 o                         
   3  11   8        530.63        582.42        10.77 o                         
   4  11   8        177.15        172.59         6.20 o                         
   5  11   8         42.50         43.35         6.51 o                         
   6  11   8         72.58         73.36         7.69 o                         
  -8  12   8        151.26        122.31        14.64 o                         
  -7  12   8        470.03        457.05         9.38 o                         
  -6  12   8         58.82         57.65         5.37 o                         
  -5  12   8        232.65        235.99         5.62 o                         
  -4  12   8        109.90        111.83         5.47 o                         
  -3  12   8        377.30        399.91         6.34 o                         
  -2  12   8         48.79         47.09         4.85 o                         
  -1  12   8        336.02        360.92         5.80 o                         
   0  12   8        146.27        172.11         6.36 o                         
   1  12   8        359.08        350.99         5.17 o                         
   2  12   8        600.11        588.98        10.64 o                         
   3  12   8          1.33          8.94         5.10 o                         
   4  12   8        361.85        371.01         7.81 o                         
   5  12   8        420.51        422.15        15.46 o                         
  -8  13   8        147.52        110.42        17.90 o                         
  -7  13   8         10.56         13.52         5.96 o                         
  -6  13   8         49.81         55.72         5.82 o                         
  -5  13   8          5.40          8.46         4.30 o                         
  -4  13   8          4.31         10.36         4.07 o                         
  -3  13   8        308.84        327.18         5.29 o                         
  -2  13   8        345.48        348.75        10.46 o                         
  -1  13   8        155.07        167.38         5.61 o                         
   0  13   8        112.08        117.36         5.24 o                         
   1  13   8        273.43        239.04         4.83 o                         
   2  13   8        368.19        370.46         5.43 o                         
   3  13   8         38.53         29.15         5.07 o                         
   4  13   8         44.15         54.58         6.22 o                         
   5  13   8        143.02        139.94         7.68 o                         
  -8  14   8         43.06         33.38         6.20 o                         
  -7  14   8          3.20          3.23         6.10 o                         
  -6  14   8        125.22        136.24         6.16 o                         
  -5  14   8        802.53        821.14        13.00 o                         
  -4  14   8        301.90        312.05         9.68 o                         
  -3  14   8        604.99        610.77         6.64 o                         
  -2  14   8          0.17          4.61         4.38 o                         
  -1  14   8        831.64        860.91         8.74 o                         
   0  14   8        396.21        399.48         5.62 o                         
   1  14   8          0.57          3.43         4.19 o                         
   2  14   8        139.57        154.81         5.06 o                         
   3  14   8         32.56         32.43         5.00 o                         
   4  14   8        469.17        477.78         7.72 o                         
   5  14   8        461.73        423.02        12.28 o                         
  -7  15   8        379.10        349.40         9.07 o                         
  -6  15   8        633.65        653.79        21.29 o                         
  -5  15   8        292.79        294.83         8.82 o                         
  -4  15   8         40.14         44.72         4.66 o                         
  -3  15   8        192.72        196.96         7.33 o                         
  -2  15   8        241.75        254.12         5.22 o                         
  -1  15   8       2048.45       2082.45        25.26 o                         
   0  15   8         45.00         51.86         4.36 o                         
   1  15   8          0.61          1.95         4.45 o                         
   2  15   8        140.07        160.26         4.91 o                         
   3  15   8        315.45        327.46         7.05 o                         
   4  15   8        174.48        179.67         7.23 o                         
   5  15   8         61.44         68.57         8.22 o                         
  -7  16   8        114.80        114.21         5.87 o                         
  -6  16   8         46.21         47.23         6.04 o                         
  -5  16   8        676.94        696.00         6.47 o                         
  -4  16   8       1173.14       1261.05        17.39 o                         
  -3  16   8        909.13        924.70        12.32 o                         
  -2  16   8         11.04         15.55         4.54 o                         
  -1  16   8         16.28         25.52         4.89 o                         
   0  16   8        203.71        218.77         5.33 o                         
   1  16   8        351.48        374.40         5.12 o                         
   2  16   8        132.14        153.31         5.00 o                         
   3  16   8         29.93         29.10         5.08 o                         
   4  16   8        522.65        489.36         8.98 o                         
   5  16   8        218.02        195.94        14.18 o                         
  -7  17   8          1.74          2.57         5.36 o                         
  -6  17   8        190.75        197.40         6.50 o                         
  -5  17   8        124.54        132.60         5.91 o                         
  -4  17   8         62.88         60.16         5.81 o                         
  -3  17   8         34.42         47.06         5.10 o                         
  -2  17   8        452.23        488.63        11.04 o                         
  -1  17   8        378.73        374.63         7.47 o                         
   0  17   8        553.84        545.06         6.28 o                         
   1  17   8        122.72        124.78         4.77 o                         
   2  17   8        360.32        386.41         5.90 o                         
   3  17   8        116.53        133.39         5.80 o                         
   4  17   8         38.87         37.79         6.42 o                         
  -7  18   8         45.71         35.85         9.53 o                         
  -6  18   8         19.94         23.73         5.77 o                         
  -5  18   8         89.90        102.13         6.02 o                         
  -4  18   8        365.47        381.29         8.40 o                         
  -3  18   8        196.50        195.38         5.74 o                         
  -2  18   8         58.21         52.35         4.49 o                         
  -1  18   8        149.54        145.40         5.09 o                         
   0  18   8         35.44         30.89         5.24 o                         
   1  18   8         46.86         49.48         4.34 o                         
   2  18   8          0.31          8.85         5.13 o                         
   3  18   8          1.19          1.94         5.34 o                         
   4  18   8          0.04          2.91         6.20 o                         
  -6  19   8         16.13         18.36         5.76 o                         
  -5  19   8          3.90          5.46         4.74 o                         
  -4  19   8         11.21         10.47         5.44 o                         
  -3  19   8          0.06          0.06         4.44 o                         
  -2  19   8        181.69        199.67         4.98 o                         
  -1  19   8          3.11          4.38         5.05 o                         
   0  19   8          9.68          9.00         5.37 o                         
   1  19   8         18.25         13.34         4.37 o                         
   2  19   8         92.35        105.16         5.66 o                         
   3  19   8        171.78        178.05         6.22 o                         
   4  19   8          0.09          2.61         7.03 o                         
  -6  20   8         60.87         47.12         7.40 o                         
  -5  20   8        180.71        187.31         5.58 o                         
  -4  20   8        511.27        535.15         9.11 o                         
  -3  20   8        352.48        363.69         7.40 o                         
  -2  20   8         15.71         13.95         4.58 o                         
  -1  20   8        234.29        270.17         5.74 o                         
   0  20   8        599.55        615.63        10.55 o                         
   1  20   8        812.45        813.38        11.58 o                         
   2  20   8         43.39         51.31         5.69 o                         
   3  20   8         79.42         86.52         7.01 o                         
   4  20   8         39.65         30.43         9.72 o                         
  -6  21   8        364.83        334.48        41.81 o                         
  -5  21   8        165.23        154.35         6.17 o                         
  -4  21   8          0.10          4.07         5.03 o                         
  -3  21   8        202.95        210.23         5.85 o                         
  -2  21   8        615.58        612.91        12.67 o                         
  -1  21   8        277.49        284.40         9.01 o                         
   0  21   8         48.79         52.80         5.75 o                         
   1  21   8         64.61         64.49         5.05 o                         
   2  21   8        689.26        585.06         8.22 o                         
   3  21   8        419.18        384.97        31.83 o                         
  -5  22   8         26.28         24.17         5.83 o                         
  -4  22   8        238.32        233.85        12.09 o                         
  -3  22   8        173.33        174.65         5.66 o                         
  -2  22   8         17.76         24.10         5.15 o                         
  -1  22   8        141.60        144.88         6.69 o                         
   0  22   8        277.87        318.83        11.53 o                         
   1  22   8        452.67        430.12        10.88 o                         
   2  22   8        223.39        213.55        13.89 o                         
   3  22   8          0.23          9.19         6.82 o                         
  -5  23   8         30.63         27.27         4.84 o                         
  -4  23   8         20.50         15.35         5.50 o                         
  -3  23   8         86.79         99.18         5.50 o                         
  -2  23   8         12.27         12.92         4.58 o                         
  -1  23   8         21.49         23.97         5.26 o                         
   0  23   8          0.08          6.25         6.04 o                         
   1  23   8          7.10          7.75         5.19 o                         
   2  23   8         44.07         50.66         6.08 o                         
  -4  24   8        202.21        179.45         8.63 o                         
  -3  24   8        171.51        130.74         5.43 o                         
  -2  24   8          9.13         10.25         5.75 o                         
  -1  24   8          2.56          5.93         5.01 o                         
   0  24   8         43.82         48.77         5.82 o                         
   1  24   8          0.75          5.94         6.15 o                         
   2  24   8         46.57         40.36         6.95 o                         
  -4  25   8        211.56        191.50        13.71 o                         
  -3  25   8          3.68         11.32         5.20 o                         
  -2  25   8        218.97        188.40         6.13 o                         
  -1  25   8        314.04        306.15        12.05 o                         
   0  25   8         48.42         42.06         6.18 o                         
   1  25   8          3.79          6.00         6.09 o                         
  -3  26   8        321.55        278.04        33.75 o                         
  -2  26   8         11.12         12.27         5.62 o                         
  -1  26   8         27.76         24.33         5.96 o                         
   0  26   8        133.18        108.38        11.11 o                         
  -8   1   9         99.02        105.73         5.41 o                         
  -7   1   9         78.54         80.42         5.00 o                         
  -6   1   9        186.03        195.18         6.84 o                         
  -5   1   9         23.14         22.70         4.74 o                         
  -4   1   9        115.63        112.22         5.37 o                         
  -3   1   9        712.53        686.94         6.54 o                         
  -2   1   9         72.89         71.87         4.10 o                         
  -1   1   9         23.95         22.51         4.07 o                         
   0   1   9        502.98        516.10         6.11 o                         
   1   1   9        549.61        591.59         8.73 o                         
   2   1   9         14.23         16.47         5.63 o                         
   3   1   9         46.52         49.77         6.63 o                         
   4   1   9          0.83          3.82         7.10 o                         
   5   1   9         17.23         21.06         6.37 o                         
   6   1   9         78.98         82.34         7.91 o                         
  -8   2   9          0.34         -1.02         4.90 o                         
  -7   2   9         23.27         23.19         4.34 o                         
  -6   2   9        266.93        293.05         5.58 o                         
  -5   2   9       1516.18       1586.76        26.14 o                         
  -4   2   9       1398.72       1391.83        11.74 o                         
  -3   2   9         99.35         95.72         5.28 o                         
  -2   2   9        264.12        251.26         5.30 o                         
  -1   2   9        338.88        331.80         5.06 o                         
   0   2   9       1863.53       1835.64        20.96 o                         
   1   2   9        171.70        167.06         5.81 o                         
   2   2   9        350.76        371.98         7.38 o                         
   3   2   9        653.12        691.52        15.86 o                         
   4   2   9         68.64         84.51         7.21 o                         
   5   2   9          8.01         13.75         8.39 o                         
   6   2   9         42.43         42.20         8.12 o                         
  -8   3   9        288.17        281.23        10.92 o                         
  -7   3   9        834.18        864.85        14.12 o                         
  -6   3   9         49.11         53.14         4.79 o                         
  -5   3   9          2.36          8.65         4.68 o                         
  -4   3   9        280.78        294.84         7.21 o                         
  -3   3   9       1453.01       1507.53        10.71 o                         
  -2   3   9        517.57        537.39         6.80 o                         
  -1   3   9         58.48         57.67         4.05 o                         
   0   3   9        685.68        693.39         9.29 o                         
   1   3   9        469.59        496.24         6.62 o                         
   2   3   9        178.95        198.09         7.44 o                         
   3   3   9         65.75         67.35         6.73 o                         
   4   3   9          0.81          4.03         6.77 o                         
   5   3   9        554.53        502.69        18.65 o                         
   6   3   9        278.03        217.57        18.44 o                         
  -8   4   9        108.36        104.06         5.47 o                         
  -7   4   9         63.55         62.39         4.64 o                         
  -6   4   9        694.06        685.98         5.76 o                         
  -5   4   9        337.57        373.18         6.46 o                         
  -4   4   9          9.01         15.06         4.32 o                         
  -3   4   9        155.93        159.78         7.12 o                         
  -2   4   9        534.27        552.63         7.80 o                         
  -1   4   9         58.06         59.17         4.44 o                         
   0   4   9        411.56        430.94         6.00 o                         
   1   4   9        352.12        369.71         6.13 o                         
   2   4   9        466.06        482.56         6.66 o                         
   3   4   9        144.13        163.43         6.31 o                         
   4   4   9         52.89         61.48         6.14 o                         
   5   4   9         37.28         38.64         6.80 o                         
   6   4   9         14.28         11.48         9.35 o                         
  -8   5   9         18.72         25.95         5.34 o                         
  -7   5   9         43.85         46.87         4.96 o                         
  -6   5   9        144.25        143.61         5.83 o                         
  -5   5   9        399.17        387.09         5.74 o                         
  -4   5   9         55.18         52.24         4.78 o                         
  -3   5   9         31.55         31.86         5.05 o                         
  -2   5   9       1219.81       1261.83        21.91 o                         
  -1   5   9       2954.19       3099.28        41.40 o                         
   0   5   9          1.11          5.90         4.70 o                         
   1   5   9         67.96         63.70         5.30 o                         
   2   5   9         52.62         51.14         5.29 o                         
   3   5   9        144.04        141.83         5.94 o                         
   4   5   9         88.39        104.18         7.06 o                         
   5   5   9         51.17         59.99         8.36 o                         
  -8   6   9         46.19         43.24         5.86 o                         
  -7   6   9        285.27        301.72         8.09 o                         
  -6   6   9         58.20         43.86         5.59 o                         
  -5   6   9        731.49        772.23         6.63 o                         
  -4   6   9          7.51         10.38         5.75 o                         
  -3   6   9        161.67        165.68         4.94 o                         
  -2   6   9        152.15        146.56         6.01 o                         
  -1   6   9        120.04        128.65         4.93 o                         
   0   6   9       1067.88       1012.75        13.28 o                         
   1   6   9         51.75         61.22         5.39 o                         
   2   6   9        498.29        504.96         9.81 o                         
   3   6   9        186.96        180.98         6.45 o                         
   4   6   9        400.71        426.03        13.38 o                         
   5   6   9          5.43          6.80         8.36 o                         
  -8   7   9        423.52        390.18        24.41 o                         
  -7   7   9        340.23        337.45         5.93 o                         
  -6   7   9         95.65        111.18         6.46 o                         
  -5   7   9        324.65        347.98         6.01 o                         
  -4   7   9        810.53        866.04        16.13 o                         
  -3   7   9        695.89        727.16        14.50 o                         
  -2   7   9        916.49        937.18        17.05 o                         
  -1   7   9       1194.15       1250.06         8.87 o                         
   0   7   9         65.75         64.27         5.38 o                         
   1   7   9       1581.89       1617.13        22.45 o                         
   2   7   9          2.37          8.42         4.82 o                         
   3   7   9         89.44         89.44         5.29 o                         
   4   7   9          4.66          7.94         5.57 o                         
   5   7   9        157.80        146.61         8.04 o                         
  -8   8   9        148.29        119.14         8.02 o                         
  -7   8   9         37.85         43.30         4.63 o                         
  -6   8   9        325.51        332.71        12.93 o                         
  -5   8   9        363.64        389.85         7.63 o                         
  -4   8   9        503.21        508.34         7.10 o                         
  -3   8   9         47.44         53.30         5.37 o                         
  -2   8   9        886.17        932.74         7.77 o                         
  -1   8   9        185.30        198.09         6.78 o                         
   0   8   9        455.51        447.56         8.73 o                         
   1   8   9         21.03         27.13         5.18 o                         
   2   8   9         71.53         75.96         5.23 o                         
   3   8   9        453.82        483.88         9.79 o                         
   4   8   9        634.37        667.00        16.72 o                         
   5   8   9        132.04        122.46         8.33 o                         
  -8   9   9         56.19         46.96         6.55 o                         
  -7   9   9        315.85        301.62         9.90 o                         
  -6   9   9         18.39         17.21         5.13 o                         
  -5   9   9        125.46        129.04         5.02 o                         
  -4   9   9         13.09         22.76         5.29 o                         
  -3   9   9       1283.21       1364.77        10.93 o                         
  -2   9   9        104.50        109.99         5.48 o                         
  -1   9   9        465.32        465.13         9.35 o                         
   0   9   9        375.91        356.16         6.17 o                         
   1   9   9        233.62        223.19         5.93 o                         
   2   9   9        652.37        712.73         6.55 o                         
   3   9   9         84.97         87.27         5.63 o                         
   4   9   9         11.02         14.32         5.40 o                         
   5   9   9        177.97        165.13        13.38 o                         
  -8  10   9          5.37          6.34         5.86 o                         
  -7  10   9          1.18          3.96         6.00 o                         
  -6  10   9        103.31         98.85         6.55 o                         
  -5  10   9        275.58        289.45         9.73 o                         
  -4  10   9        350.87        365.39         6.08 o                         
  -3  10   9        207.28        204.35         5.70 o                         
  -2  10   9        853.75        915.59        11.70 o                         
  -1  10   9         47.91         53.94         5.88 o                         
   0  10   9         39.97         42.55         5.21 o                         
   1  10   9        162.88        167.64         5.62 o                         
   2  10   9         17.02         15.97         4.43 o                         
   3  10   9          2.42          6.47         5.39 o                         
   4  10   9         50.56         59.57         6.97 o                         
   5  10   9          3.76         10.38         7.52 o                         
  -8  11   9          0.24          4.32         5.91 o                         
  -7  11   9          7.08          6.38         5.50 o                         
  -6  11   9          3.55          5.84         5.67 o                         
  -5  11   9        547.22        561.94         9.65 o                         
  -4  11   9          8.13          8.11         4.48 o                         
  -3  11   9         91.86         94.84         5.46 o                         
  -2  11   9          1.38          4.85         4.40 o                         
  -1  11   9        598.97        581.44        14.51 o                         
   0  11   9        202.17        222.99         5.51 o                         
   1  11   9         10.84         10.52         4.81 o                         
   2  11   9          9.69         12.27         4.80 o                         
   3  11   9          7.83          9.08         4.88 o                         
   4  11   9          1.44          3.63         5.67 o                         
   5  11   9         36.26         45.97         7.44 o                         
  -7  12   9        240.81        218.63         7.80 o                         
  -6  12   9        297.23        296.07         6.63 o                         
  -5  12   9        375.50        385.60         5.60 o                         
  -4  12   9        303.63        315.86         6.24 o                         
  -3  12   9        237.10        253.90         5.22 o                         
  -2  12   9        153.08        163.41         5.56 o                         
  -1  12   9        775.46        769.85         6.68 o                         
   0  12   9        566.01        582.17         6.87 o                         
   1  12   9          3.89          9.59         4.92 o                         
   2  12   9        123.09        130.19         5.30 o                         
   3  12   9        462.25        504.70        10.46 o                         
   4  12   9         55.51         52.84         7.15 o                         
   5  12   9         13.15         13.89         6.31 o                         
  -7  13   9        114.25        106.33         6.45 o                         
  -6  13   9        107.69         97.87         5.97 o                         
  -5  13   9         28.10         23.39         5.59 o                         
  -4  13   9        730.63        747.40         9.82 o                         
  -3  13   9        788.66        815.89        13.67 o                         
  -2  13   9        263.45        250.62         5.11 o                         
  -1  13   9        261.44        260.40         6.58 o                         
   0  13   9        895.74        970.58        10.60 o                         
   1  13   9        558.66        598.49        10.78 o                         
   2  13   9        167.82        197.12         7.08 o                         
   3  13   9          4.84         14.55         5.26 o                         
   4  13   9        317.19        336.25        11.76 o                         
   5  13   9        448.09        397.33        36.13 o                         
  -7  14   9        103.79         90.60         6.70 o                         
  -6  14   9        102.46        104.22         5.75 o                         
  -5  14   9        438.48        441.39         8.14 o                         
  -4  14   9         20.89         24.08         5.23 o                         
  -3  14   9          2.01          4.83         4.57 o                         
  -2  14   9        150.00        151.81         6.20 o                         
  -1  14   9       1700.80       1747.51        34.61 o                         
   0  14   9        429.33        423.59         5.73 o                         
   1  14   9          1.91          1.51         4.78 o                         
   2  14   9        196.84        183.05         5.73 o                         
   3  14   9        725.98        714.75         9.14 o                         
   4  14   9        362.24        343.24        12.15 o                         
  -7  15   9        143.87        112.32        17.08 o                         
  -6  15   9        407.61        372.11         7.39 o                         
  -5  15   9         15.61         18.95         4.83 o                         
  -4  15   9        173.29        184.86         5.27 o                         
  -3  15   9         10.34         15.52         4.67 o                         
  -2  15   9        745.18        756.28        12.22 o                         
  -1  15   9       1138.90       1103.15        18.86 o                         
   0  15   9         18.65         14.69         4.69 o                         
   1  15   9         35.14         28.65         4.67 o                         
   2  15   9        120.56        134.70         5.12 o                         
   3  15   9         22.15         26.63         5.41 o                         
   4  15   9          4.36         10.50         6.81 o                         
  -7  16   9        341.60        272.30        50.03 o                         
  -6  16   9        193.07        167.37         8.76 o                         
  -5  16   9         33.76         28.71         5.82 o                         
  -4  16   9         70.48         77.97         4.76 o                         
  -3  16   9         20.02         20.07         4.85 o                         
  -2  16   9        588.75        611.31        10.42 o                         
  -1  16   9          0.16          1.48         5.49 o                         
   0  16   9        103.68        103.58         5.16 o                         
   1  16   9         16.64         11.93         5.16 o                         
   2  16   9          9.45         14.17         4.99 o                         
   3  16   9          5.48          5.23         5.20 o                         
   4  16   9          1.95          6.42         6.60 o                         
  -6  17   9          0.21          3.83         5.62 o                         
  -5  17   9          0.65          6.72         5.06 o                         
  -4  17   9        112.32        115.31         5.22 o                         
  -3  17   9         50.26         46.83         4.88 o                         
  -2  17   9          0.90          2.31         5.54 o                         
  -1  17   9          2.98          6.02         4.24 o                         
   0  17   9        236.47        227.45         5.78 o                         
   1  17   9        582.72        560.89         7.25 o                         
   2  17   9        255.22        230.20         6.02 o                         
   3  17   9          0.07          1.18         5.32 o                         
   4  17   9        108.89         97.72         7.92 o                         
  -6  18   9        144.97        106.51         8.96 o                         
  -5  18   9        255.96        253.83         6.31 o                         
  -4  18   9          5.66          7.11         5.37 o                         
  -3  18   9          0.17          2.26         4.88 o                         
  -2  18   9          0.89          2.12         4.56 o                         
  -1  18   9        478.07        515.93         7.01 o                         
   0  18   9        448.55        458.12        12.11 o                         
   1  18   9          0.30          1.65         4.57 o                         
   2  18   9         31.02         40.67         5.55 o                         
   3  18   9        146.87        135.45         6.40 o                         
  -6  19   9        208.27        164.93        21.18 o                         
  -5  19   9          1.16          4.68         5.59 o                         
  -4  19   9        125.52        119.98         5.81 o                         
  -3  19   9        136.64        137.98         6.45 o                         
  -2  19   9        456.30        453.61         5.98 o                         
  -1  19   9        162.19        165.69         5.80 o                         
   0  19   9         89.53         94.65         5.35 o                         
   1  19   9        405.76        413.65         6.59 o                         
   2  19   9        102.36         87.20         6.04 o                         
   3  19   9         29.46         24.46         6.32 o                         
  -5  20   9        189.85        175.61        16.11 o                         
  -4  20   9         20.78         20.73         5.65 o                         
  -3  20   9         29.02         28.04         5.13 o                         
  -2  20   9        131.11        130.99         4.86 o                         
  -1  20   9        305.16        302.40         7.66 o                         
   0  20   9         48.79         53.79         5.03 o                         
   1  20   9         11.77          9.85         5.62 o                         
   2  20   9        115.45        117.21         5.48 o                         
   3  20   9         66.96         50.71         8.28 o                         
  -5  21   9          0.38          5.01         4.44 o                         
  -4  21   9          2.18          9.40         5.29 o                         
  -3  21   9          0.73          1.59         5.13 o                         
  -2  21   9         45.77         44.38         4.94 o                         
  -1  21   9          2.53         11.16         5.64 o                         
   0  21   9         14.81          9.14         5.16 o                         
   1  21   9         51.23         49.95         5.21 o                         
   2  21   9          1.09          3.14         6.19 o                         
  -5  22   9         54.57         48.41         6.21 o                         
  -4  22   9         52.11         62.53         5.57 o                         
  -3  22   9          0.34          5.68         5.70 o                         
  -2  22   9         13.30         13.33         4.99 o                         
  -1  22   9        109.36         99.41         5.76 o                         
   0  22   9          8.40          8.16         5.68 o                         
   1  22   9          0.04         -0.11         6.15 o                         
   2  22   9          0.18          2.54         5.92 o                         
  -4  23   9        311.50        280.86        10.69 o                         
  -3  23   9        349.13        298.16         6.41 o                         
  -2  23   9        274.05        255.47         5.79 o                         
  -1  23   9         10.90         12.40         5.64 o                         
   0  23   9        149.69        154.65         6.27 o                         
   1  23   9        479.85        473.33        17.49 o                         
  -3  24   9          8.58         10.00         5.72 o                         
  -2  24   9        129.67        121.03        14.93 o                         
  -1  24   9        357.49        296.98        15.84 o                         
   0  24   9         15.42         14.44         6.14 o                         
  -2  25   9         25.15         15.65         5.79 o                         
  -1  25   9         27.90         20.75         6.11 o                         
  -8   0  10         90.83         79.61         7.52 o                         
  -7   0  10        534.43        551.63        30.94 o                         
  -6   0  10        196.37        213.68         7.09 o                         
  -5   0  10         38.23         48.96         6.32 o                         
  -4   0  10        313.43        305.59        19.52 o                         
  -3   0  10          3.32          7.43         7.98 o                         
  -2   0  10        344.39        365.95         8.85 o                         
  -1   0  10        412.49        401.12         7.42 o                         
   0   0  10         28.28         27.84         6.63 o                         
   1   0  10        203.51        229.92         9.76 o                         
   2   0  10       1284.49       1390.43        75.65 o                         
   3   0  10         73.07         69.65        10.53 o                         
   4   0  10         31.34         37.62        12.30 o                         
   5   0  10         88.52         98.67        16.79 o                         
  -8   1  10        246.94        215.21         5.80 o                         
  -7   1  10         54.67         58.15         4.99 o                         
  -6   1  10         50.53         53.59         5.18 o                         
  -5   1  10        134.06        158.78         5.48 o                         
  -4   1  10        202.63        249.99         6.35 o                         
  -3   1  10        160.41        151.55         6.12 o                         
  -2   1  10         24.56         24.24         4.04 o                         
  -1   1  10         79.04         84.01         4.53 o                         
   0   1  10          3.23          2.18         5.21 o                         
   1   1  10       1268.86       1354.02        17.88 o                         
   2   1  10         49.91         53.40         6.76 o                         
   3   1  10        437.94        458.90        12.85 o                         
   4   1  10         29.08         32.85         8.90 o                         
   5   1  10         46.58         41.18        11.49 o                         
  -8   2  10        129.23        111.82         5.69 o                         
  -7   2  10        125.79        115.20         5.14 o                         
  -6   2  10         51.09         50.30         4.82 o                         
  -5   2  10          1.49         -0.02         5.43 o                         
  -4   2  10         59.67         60.72         5.30 o                         
  -3   2  10         13.80         20.26         5.16 o                         
  -2   2  10        214.36        225.19         6.77 o                         
  -1   2  10        337.49        339.57         5.51 o                         
   0   2  10        424.92        448.62         6.44 o                         
   1   2  10        106.21        115.33         5.93 o                         
   2   2  10         54.46         52.08         5.59 o                         
   3   2  10         74.69         74.41         6.86 o                         
   4   2  10        145.08        155.80         9.33 o                         
   5   2  10        115.32        105.45        11.60 o                         
  -8   3  10          7.20          4.52         5.64 o                         
  -7   3  10         13.12         14.49         4.77 o                         
  -6   3  10         12.40         12.82         4.16 o                         
  -5   3  10          0.43          4.28         4.93 o                         
  -4   3  10         80.17         80.41         6.13 o                         
  -3   3  10         22.34         21.79         5.70 o                         
  -2   3  10         14.50         18.54         5.13 o                         
  -1   3  10        144.82        154.33         5.26 o                         
   0   3  10        207.41        209.54         6.75 o                         
   1   3  10        292.86        316.23         8.14 o                         
   2   3  10         76.50         81.41         6.76 o                         
   3   3  10          0.23          2.92         6.29 o                         
   4   3  10         20.93         20.04         8.54 o                         
   5   3  10         40.89         26.53         8.94 o                         
  -8   4  10         96.49         89.70         5.98 o                         
  -7   4  10        210.12        188.68         9.31 o                         
  -6   4  10        531.41        555.83        13.84 o                         
  -5   4  10         20.30         25.04         5.02 o                         
  -4   4  10         64.60         72.64         4.55 o                         
  -3   4  10        501.67        525.73        15.12 o                         
  -2   4  10        964.27       1056.01        14.20 o                         
  -1   4  10        321.10        337.75         7.18 o                         
   0   4  10        863.89        885.98        11.24 o                         
   1   4  10        513.85        566.42        13.96 o                         
   2   4  10        573.98        628.28        20.73 o                         
   3   4  10        137.05        155.92         7.00 o                         
   4   4  10        122.90        120.88         8.94 o                         
   5   4  10         60.81         54.16         8.98 o                         
  -8   5  10         19.25         22.30         5.90 o                         
  -7   5  10          0.26          2.83         5.42 o                         
  -6   5  10        226.45        236.68         6.19 o                         
  -5   5  10        480.89        527.53        14.73 o                         
  -4   5  10         16.15         14.15         5.21 o                         
  -3   5  10         58.93         55.38         4.96 o                         
  -2   5  10       1710.77       1756.00        22.29 o                         
  -1   5  10       1242.86       1299.84        11.02 o                         
   0   5  10        413.88        424.78         6.22 o                         
   1   5  10        102.04        121.41         5.53 o                         
   2   5  10        215.81        229.65         9.76 o                         
   3   5  10        124.97        145.04         6.98 o                         
   4   5  10        350.34        359.97        11.70 o                         
   5   5  10         75.89         71.04         9.37 o                         
  -8   6  10         14.68         13.12         6.47 o                         
  -7   6  10        320.03        314.80        12.91 o                         
  -6   6  10        664.35        657.38         7.22 o                         
  -5   6  10        100.82         91.21         6.39 o                         
  -4   6  10          6.04          9.47         5.97 o                         
  -3   6  10        352.47        376.98         8.30 o                         
  -2   6  10       1368.20       1432.40        11.29 o                         
  -1   6  10        146.51        150.02         5.23 o                         
   0   6  10         13.53         16.23         5.40 o                         
   1   6  10        217.17        241.00         6.01 o                         
   2   6  10        191.03        216.17         6.09 o                         
   3   6  10         73.46         86.89         6.88 o                         
   4   6  10         14.18         13.83         6.88 o                         
   5   6  10        108.21         80.59         8.29 o                         
  -8   7  10         34.95         15.34         5.46 o                         
  -7   7  10        135.82        125.84         5.52 o                         
  -6   7  10        210.68        221.89         5.96 o                         
  -5   7  10         95.37        103.08         5.77 o                         
  -4   7  10        149.67        160.42         5.01 o                         
  -3   7  10         11.72          6.95         5.13 o                         
  -2   7  10        835.11        868.26        11.05 o                         
  -1   7  10       1096.43       1143.35        16.75 o                         
   0   7  10         60.94         74.06         5.09 o                         
   1   7  10        566.09        591.29        19.04 o                         
   2   7  10        130.46        124.97         5.69 o                         
   3   7  10        158.97        159.92         7.07 o                         
   4   7  10         28.77         26.53         7.14 o                         
   5   7  10          0.49          6.89         8.30 o                         
  -7   8  10          6.39         10.85         6.05 o                         
  -6   8  10         14.06         13.74         6.50 o                         
  -5   8  10         22.03         20.88         5.10 o                         
  -4   8  10         36.54         38.21         5.01 o                         
  -3   8  10        175.34        177.10         7.17 o                         
  -2   8  10          8.53          9.65         5.43 o                         
  -1   8  10          0.91          7.16         5.26 o                         
   0   8  10        195.54        201.34         5.98 o                         
   1   8  10         19.87         16.43         5.38 o                         
   2   8  10        404.49        422.47         8.85 o                         
   3   8  10          2.03          6.03         6.11 o                         
   4   8  10         25.43         22.81         6.45 o                         
  -7   9  10        197.15        178.66        10.38 o                         
  -6   9  10         32.41         33.82         6.55 o                         
  -5   9  10        391.17        394.61         6.85 o                         
  -4   9  10        825.31        821.90        12.36 o                         
  -3   9  10         95.42         98.50         5.57 o                         
  -2   9  10          5.71          6.59         5.23 o                         
  -1   9  10        200.70        226.67         6.04 o                         
   0   9  10        251.77        277.65         5.82 o                         
   1   9  10          0.97          3.28         5.51 o                         
   2   9  10         97.33         94.54         5.75 o                         
   3   9  10        215.95        221.33        10.25 o                         
   4   9  10        207.20        197.84         7.96 o                         
  -7  10  10        348.01        336.70        13.28 o                         
  -6  10  10        256.02        235.71         6.87 o                         
  -5  10  10        234.37        233.16         7.50 o                         
  -4  10  10        559.73        599.16        15.43 o                         
  -3  10  10       1128.47       1188.38        19.74 o                         
  -2  10  10       1141.84       1143.09        36.95 o                         
  -1  10  10        138.68        149.47         5.97 o                         
   0  10  10        373.90        365.22         6.50 o                         
   1  10  10       1205.43       1190.23        15.52 o                         
   2  10  10       1476.12       1519.43        40.36 o                         
   3  10  10         95.88         99.33         5.92 o                         
   4  10  10          4.07          8.03         6.10 o                         
  -7  11  10          6.48          8.52         5.65 o                         
  -6  11  10         49.39         60.05         5.65 o                         
  -5  11  10        763.95        777.72        15.76 o                         
  -4  11  10       1941.26       2006.76        22.75 o                         
  -3  11  10        678.58        672.78         6.61 o                         
  -2  11  10          1.08          6.61         4.53 o                         
  -1  11  10        497.78        535.91         7.24 o                         
   0  11  10        445.85        488.08        10.09 o                         
   1  11  10        255.38        269.33         5.95 o                         
   2  11  10          3.79          5.00         5.57 o                         
   3  11  10        365.98        348.95        14.12 o                         
   4  11  10        429.24        424.26        15.73 o                         
  -7  12  10        108.00         82.44        21.04 o                         
  -6  12  10        146.78        132.26         6.29 o                         
  -5  12  10          1.12          5.12         5.70 o                         
  -4  12  10        177.78        175.57         5.62 o                         
  -3  12  10        204.38        215.22         5.57 o                         
  -2  12  10         15.50         25.37         5.56 o                         
  -1  12  10         63.35         69.29         5.87 o                         
   0  12  10         51.16         50.53         4.88 o                         
   1  12  10        489.26        468.95        11.04 o                         
   2  12  10        320.28        346.89         6.70 o                         
   3  12  10         87.50         88.94         6.33 o                         
   4  12  10         34.59         34.46         6.73 o                         
  -7  13  10          0.01          3.79         6.32 o                         
  -6  13  10         17.53         16.68         5.18 o                         
  -5  13  10         12.69         10.84         5.39 o                         
  -4  13  10          2.35          9.29         4.83 o                         
  -3  13  10          1.45          1.29         5.14 o                         
  -2  13  10         14.33         15.70         5.64 o                         
  -1  13  10         55.38         52.73         4.97 o                         
   0  13  10         71.32         67.61         5.88 o                         
   1  13  10         65.34         59.77         5.46 o                         
   2  13  10          0.02          2.38         5.19 o                         
   3  13  10         17.49         23.45         5.82 o                         
   4  13  10         11.52         11.93         7.75 o                         
  -6  14  10         19.22         13.59         5.72 o                         
  -5  14  10         13.53         17.53         5.13 o                         
  -4  14  10         18.86         18.61         5.21 o                         
  -3  14  10        325.05        336.75         6.79 o                         
  -2  14  10          1.08          1.58         5.13 o                         
  -1  14  10         87.16         82.62         5.91 o                         
   0  14  10          1.43          8.53         5.02 o                         
   1  14  10        114.35        127.46         5.38 o                         
   2  14  10         85.74         88.05         5.86 o                         
   3  14  10         23.33         23.88         5.69 o                         
  -6  15  10         60.72         49.17         6.34 o                         
  -5  15  10        378.75        358.38         6.61 o                         
  -4  15  10        811.58        804.02        16.89 o                         
  -3  15  10          6.64         11.71         4.73 o                         
  -2  15  10        687.18        713.79         7.13 o                         
  -1  15  10        342.69        366.92        11.14 o                         
   0  15  10        499.20        505.30        10.45 o                         
   1  15  10        102.31        100.70         5.13 o                         
   2  15  10          1.62          3.95         5.36 o                         
   3  15  10         62.87         54.94         5.59 o                         
  -6  16  10         63.04         51.55         6.80 o                         
  -5  16  10         63.88         62.47         5.72 o                         
  -4  16  10        242.75        246.17         6.15 o                         
  -3  16  10        812.25        822.24        20.50 o                         
  -2  16  10        572.57        592.57        10.04 o                         
  -1  16  10        270.89        260.91         6.14 o                         
   0  16  10         85.64         88.23         5.27 o                         
   1  16  10        539.10        550.98        19.71 o                         
   2  16  10         95.53         99.47         5.46 o                         
   3  16  10         27.90         30.29         5.65 o                         
  -6  17  10          7.02          8.56         5.89 o                         
  -5  17  10         30.10         28.45         5.51 o                         
  -4  17  10        152.71        152.68         5.92 o                         
  -3  17  10          3.36          8.98         4.92 o                         
  -2  17  10         10.42         16.35         5.04 o                         
  -1  17  10        312.39        314.11         8.47 o                         
   0  17  10        325.39        330.08         8.29 o                         
   1  17  10         25.38         26.14         5.42 o                         
   2  17  10          4.47          8.53         5.75 o                         
   3  17  10          1.89          5.93         5.52 o                         
  -5  18  10         12.44         16.67         4.95 o                         
  -4  18  10         53.33         48.60         5.38 o                         
  -3  18  10         15.56         20.83         5.49 o                         
  -2  18  10         34.56         34.31         6.03 o                         
  -1  18  10        712.04        710.70        28.12 o                         
   0  18  10          3.25          5.87         4.92 o                         
   1  18  10         20.79         18.51         5.57 o                         
   2  18  10          0.70          3.80         5.49 o                         
  -5  19  10          7.70          5.90         6.07 o                         
  -4  19  10        132.30        130.83         6.15 o                         
  -3  19  10        117.99        126.09         5.98 o                         
  -2  19  10        187.00        202.16         6.03 o                         
  -1  19  10        370.01        364.47         6.01 o                         
   0  19  10         49.15         40.71         5.05 o                         
   1  19  10         17.13         15.70         5.09 o                         
   2  19  10          1.02          8.21         6.39 o                         
  -4  20  10         18.38         24.27         6.37 o                         
  -3  20  10         67.87         68.39         5.52 o                         
  -2  20  10          5.59          3.41         5.20 o                         
  -1  20  10         30.76         26.10         5.42 o                         
   0  20  10         40.64         35.58         5.43 o                         
   1  20  10          4.00          5.88         5.93 o                         
  -4  21  10        193.54        181.68        27.43 o                         
  -3  21  10         72.01         77.53         8.34 o                         
  -2  21  10          1.96          5.04         4.44 o                         
  -1  21  10         79.88         91.33         6.94 o                         
   0  21  10        328.22        334.13        11.51 o                         
   1  21  10         22.43         27.63         6.35 o                         
  -3  22  10          0.65          5.03         5.50 o                         
  -2  22  10          1.03          1.32         5.64 o                         
  -1  22  10         43.76         37.75         6.26 o                         
   0  22  10          2.60          0.19         5.11 o                         
  -2  23  10          6.79          5.39         5.62 o                         
  -1  23  10         50.51         34.96         6.15 o                         
  -7   1  11          9.93         18.00         5.20 o                         
  -6   1  11        119.90        123.90         5.29 o                         
  -5   1  11        296.42        313.14        14.14 o                         
  -4   1  11         66.33         54.56         5.16 o                         
  -3   1  11         11.87         15.22         4.71 o                         
  -2   1  11        263.16        280.78         6.99 o                         
  -1   1  11        152.73        163.38         4.54 o                         
   0   1  11         60.84         66.22         5.39 o                         
   1   1  11         77.45         74.36         5.89 o                         
   2   1  11        147.36        157.24         8.00 o                         
   3   1  11        121.94        131.16         7.48 o                         
   4   1  11         39.73         36.93         9.69 o                         
  -7   2  11        340.12        296.58        12.88 o                         
  -6   2  11         17.40         24.23         5.40 o                         
  -5   2  11        356.92        339.93        15.57 o                         
  -4   2  11         40.96         56.85         5.62 o                         
  -3   2  11         45.99         48.13         4.60 o                         
  -2   2  11        367.18        378.94         5.83 o                         
  -1   2  11        685.07        718.19        10.48 o                         
   0   2  11        201.69        221.83         5.74 o                         
   1   2  11          3.59         12.60         6.34 o                         
   2   2  11         13.83         16.33         6.09 o                         
   3   2  11        186.49        190.58         7.34 o                         
   4   2  11        123.44        121.36        10.04 o                         
  -7   3  11        159.58        141.80         5.44 o                         
  -6   3  11        495.75        508.88        24.03 o                         
  -5   3  11         62.64         66.78         5.25 o                         
  -4   3  11         10.94         11.15         6.09 o                         
  -3   3  11          1.30          6.58         4.81 o                         
  -2   3  11        573.86        622.11        14.26 o                         
  -1   3  11        667.51        718.15        13.26 o                         
   0   3  11          5.75          9.86         5.41 o                         
   1   3  11         11.06         12.98         5.75 o                         
   2   3  11         75.84         76.65         6.88 o                         
   3   3  11        147.52        141.77         7.74 o                         
   4   3  11         34.62         32.52         9.23 o                         
  -7   4  11         34.95         33.21         5.25 o                         
  -6   4  11          3.12          9.55         4.92 o                         
  -5   4  11         47.14         43.88         5.20 o                         
  -4   4  11          1.24          6.30         5.50 o                         
  -3   4  11        398.75        410.75        10.69 o                         
  -2   4  11          9.11         12.48         5.63 o                         
  -1   4  11        742.17        797.38         7.01 o                         
   0   4  11        487.81        527.10         8.55 o                         
   1   4  11        231.56        257.21         7.77 o                         
   2   4  11        372.64        367.59         7.75 o                         
   3   4  11        286.97        303.03        17.72 o                         
   4   4  11        314.61        303.45        22.73 o                         
  -7   5  11         71.28         64.77         5.77 o                         
  -6   5  11          6.09          6.63         5.31 o                         
  -5   5  11         98.66        101.92         6.02 o                         
  -4   5  11        499.60        490.55         9.32 o                         
  -3   5  11         86.86         90.48         5.57 o                         
  -2   5  11         92.64         89.56         5.85 o                         
  -1   5  11        372.86        378.63         6.09 o                         
   0   5  11        290.32        296.63         6.16 o                         
   1   5  11        249.70        247.28         6.64 o                         
   2   5  11         50.85         46.94         8.69 o                         
   3   5  11         23.46         34.04         6.88 o                         
   4   5  11         88.32         76.91         9.50 o                         
  -7   6  11         69.60         48.16        11.25 o                         
  -6   6  11         43.16         46.62         6.78 o                         
  -5   6  11        114.50        119.12         6.65 o                         
  -4   6  11          0.44          4.27         5.53 o                         
  -3   6  11          7.34         16.22         6.19 o                         
  -2   6  11         71.96         72.81         5.35 o                         
  -1   6  11          0.85          3.97         5.03 o                         
   0   6  11        100.93        111.04         5.79 o                         
   1   6  11         54.74         50.24         5.43 o                         
   2   6  11         14.62         23.91         5.65 o                         
   3   6  11          0.43          7.34         7.23 o                         
   4   6  11          4.04          7.21         8.45 o                         
  -7   7  11        173.11        148.55        33.53 o                         
  -6   7  11        173.92        177.91         7.41 o                         
  -5   7  11        188.88        184.36         9.06 o                         
  -4   7  11          0.80          3.44         4.67 o                         
  -3   7  11        447.41        494.29        13.81 o                         
  -2   7  11        718.79        823.90        15.39 o                         
  -1   7  11        245.59        276.38         7.72 o                         
   0   7  11          3.04          6.13         5.11 o                         
   1   7  11         14.08         15.58         5.31 o                         
   2   7  11        574.94        604.17        12.16 o                         
   3   7  11        860.22        880.22        24.61 o                         
   4   7  11         82.90         87.63         8.69 o                         
  -7   8  11         39.02         33.51        10.12 o                         
  -6   8  11         84.23         88.15         6.32 o                         
  -5   8  11        343.86        340.84        16.39 o                         
  -4   8  11        980.88       1077.25        20.95 o                         
  -3   8  11       1263.55       1351.34        52.87 o                         
  -2   8  11        219.72        212.07         6.19 o                         
  -1   8  11        499.93        526.48         8.86 o                         
   0   8  11       1249.83       1283.89        25.66 o                         
   1   8  11       1010.27       1019.63        16.82 o                         
   2   8  11         19.98         16.44         5.69 o                         
   3   8  11         86.43         71.92         6.96 o                         
  -7   9  11          3.94          0.75         5.07 o                         
  -6   9  11        188.59        181.86        11.06 o                         
  -5   9  11        190.18        181.43         9.22 o                         
  -4   9  11         40.84         47.74         4.92 o                         
  -3   9  11        413.38        441.37         8.37 o                         
  -2   9  11        329.60        365.02         6.75 o                         
  -1   9  11          0.93          5.03         4.36 o                         
   0   9  11         18.06         16.38         5.71 o                         
   1   9  11        509.01        553.06        15.17 o                         
   2   9  11        812.37        833.53        29.61 o                         
   3   9  11        195.08        206.59         8.02 o                         
  -7  10  11         32.36          9.97         5.91 o                         
  -6  10  11          3.93          8.34         5.60 o                         
  -5  10  11         48.17         47.12         5.09 o                         
  -4  10  11        195.36        193.59         8.17 o                         
  -3  10  11        579.61        587.94        12.15 o                         
  -2  10  11          0.67          5.90         5.57 o                         
  -1  10  11         46.92         61.75         5.36 o                         
   0  10  11         36.22         35.78         5.86 o                         
   1  10  11         68.85         74.84         5.97 o                         
   2  10  11          2.57          8.76         5.83 o                         
   3  10  11         15.39         18.06         7.86 o                         
  -6  11  11         10.31          5.69         6.26 o                         
  -5  11  11        134.57        126.75         5.38 o                         
  -4  11  11         15.02         17.91         5.84 o                         
  -3  11  11        122.42        129.85         8.20 o                         
  -2  11  11        229.40        221.76         5.91 o                         
  -1  11  11         49.53         46.62         5.80 o                         
   0  11  11          0.09          1.98         5.65 o                         
   1  11  11         10.00          4.80         5.07 o                         
   2  11  11         25.67         18.03         5.96 o                         
   3  11  11         42.83         41.53         6.30 o                         
  -6  12  11         50.57         42.93         8.74 o                         
  -5  12  11        251.60        220.78         5.88 o                         
  -4  12  11       1494.58       1437.98        27.00 o                         
  -3  12  11        180.70        191.41         5.84 o                         
  -2  12  11         78.06         79.50         4.81 o                         
  -1  12  11        105.14        115.40         5.70 o                         
   0  12  11        227.87        244.87         6.74 o                         
   1  12  11        311.32        322.21         6.31 o                         
   2  12  11         64.27         57.41         6.09 o                         
   3  12  11         18.79         19.34         7.23 o                         
  -6  13  11        114.11         90.36         5.78 o                         
  -5  13  11        325.72        331.33         8.91 o                         
  -4  13  11         17.15         24.01         5.49 o                         
  -3  13  11        419.82        423.51        15.25 o                         
  -2  13  11        109.23        117.63         5.78 o                         
  -1  13  11        232.76        241.66         6.66 o                         
   0  13  11         15.85         18.74         5.51 o                         
   1  13  11        138.15        148.79         9.21 o                         
   2  13  11        488.03        458.36        18.67 o                         
   3  13  11        116.60         98.97         7.06 o                         
  -6  14  11         15.44          9.90         5.95 o                         
  -5  14  11        277.50        285.64        14.00 o                         
  -4  14  11        617.88        659.34        13.83 o                         
  -3  14  11        105.10        113.68         8.25 o                         
  -2  14  11          0.64          5.26         5.47 o                         
  -1  14  11         69.93         75.78         5.27 o                         
   0  14  11        397.87        410.29         5.92 o                         
   1  14  11        139.12        144.71         6.09 o                         
   2  14  11         27.35         28.75         5.94 o                         
  -5  15  11          8.78          9.65         5.68 o                         
  -4  15  11         79.67         79.40         6.18 o                         
  -3  15  11          9.18          9.64         5.26 o                         
  -2  15  11         23.33         15.97         5.96 o                         
  -1  15  11        120.52        113.05         5.43 o                         
   0  15  11          5.71          4.63         5.25 o                         
   1  15  11        108.91        118.70         5.67 o                         
   2  15  11         20.45         20.37         5.98 o                         
  -5  16  11          7.56         11.99         5.79 o                         
  -4  16  11          4.75          4.47         5.71 o                         
  -3  16  11         44.28         47.13         5.55 o                         
  -2  16  11          0.12         -2.01         5.55 o                         
  -1  16  11         16.73          7.09         5.60 o                         
   0  16  11         11.25         10.75         4.97 o                         
   1  16  11         47.14         35.01         5.51 o                         
   2  16  11          2.55          3.76         5.55 o                         
  -5  17  11          8.96         13.74         6.08 o                         
  -4  17  11         70.89         56.30         5.96 o                         
  -3  17  11         74.00         69.56         5.47 o                         
  -2  17  11        344.21        319.47        11.59 o                         
  -1  17  11          4.69         15.42         4.42 o                         
   0  17  11         40.57         47.44         4.64 o                         
   1  17  11          0.39          6.79         5.80 o                         
  -4  18  11         40.48         41.25         5.89 o                         
  -3  18  11        173.95        161.35         8.29 o                         
  -2  18  11         13.37         10.61         6.37 o                         
  -1  18  11        103.91         81.35         5.46 o                         
   0  18  11        130.45        128.78         7.21 o                         
   1  18  11        182.43        168.52        11.84 o                         
  -4  19  11          1.16          0.15         6.01 o                         
  -3  19  11        122.43        108.88         8.09 o                         
  -2  19  11        163.85        161.14         8.33 o                         
  -1  19  11        179.95        151.97         6.94 o                         
   0  19  11        148.35        135.39         7.52 o                         
  -3  20  11          2.99         10.02         5.99 o                         
  -2  20  11         28.29         33.81         6.11 o                         
  -1  20  11         80.05         61.68         5.05 o                         
  -7   0  12         15.35         13.79         7.24 o                         
  -6   0  12        319.01        317.55        10.56 o                         
  -5   0  12        675.31        619.13        45.19 o                         
  -4   0  12          1.82          8.94         8.89 o                         
  -3   0  12        255.55        260.07         7.36 o                         
  -2   0  12        989.68       1060.65        40.18 o                         
  -1   0  12       1802.01       1851.68        70.71 o                         
   0   0  12        214.76        231.12         9.03 o                         
   1   0  12        267.11        277.32        27.62 o                         
   2   0  12        316.78        268.59        11.05 o                         
   3   0  12        477.45        450.35        66.06 o                         
  -7   1  12        410.54        280.69        69.97 o                         
  -6   1  12         51.61         44.43         5.37 o                         
  -5   1  12         70.54         75.52         5.97 o                         
  -4   1  12        389.89        414.63         7.31 o                         
  -3   1  12        403.37        409.25         7.25 o                         
  -2   1  12        707.35        684.52        11.02 o                         
  -1   1  12          1.17          7.57         5.66 o                         
   0   1  12        481.05        490.29         8.10 o                         
   1   1  12         17.31         20.59         6.80 o                         
   2   1  12          0.45          3.72         7.28 o                         
   3   1  12          2.19          5.47         6.34 o                         
  -6   2  12          0.21          4.23         5.17 o                         
  -5   2  12         19.77         20.36         5.39 o                         
  -4   2  12        139.68        165.45         6.67 o                         
  -3   2  12         17.46         13.97         4.84 o                         
  -2   2  12          1.72          5.24         4.83 o                         
  -1   2  12        258.24        289.32         9.54 o                         
   0   2  12          1.25          1.04         5.79 o                         
   1   2  12        331.42        353.95        10.70 o                         
   2   2  12        139.24        115.38         7.26 o                         
   3   2  12         47.23         35.64         7.46 o                         
  -6   3  12          1.76          9.27         5.16 o                         
  -5   3  12         78.38         80.87         7.43 o                         
  -4   3  12         13.89         16.37         5.70 o                         
  -3   3  12          4.40         11.69         4.99 o                         
  -2   3  12          9.22          7.46         5.13 o                         
  -1   3  12          2.94          8.70         4.81 o                         
   0   3  12        304.60        306.86        10.90 o                         
   1   3  12        201.50        211.16         9.89 o                         
   2   3  12        222.84        210.79        13.09 o                         
   3   3  12          5.83          6.20         6.23 o                         
  -6   4  12        174.53        158.68         6.29 o                         
  -5   4  12         27.67         33.49         5.39 o                         
  -4   4  12         56.55         63.14         5.32 o                         
  -3   4  12        283.68        290.53         8.55 o                         
  -2   4  12        375.03        393.05        10.84 o                         
  -1   4  12        254.62        271.24         6.14 o                         
   0   4  12          4.26          6.17         5.70 o                         
   1   4  12        319.26        315.68         7.02 o                         
   2   4  12         11.45          8.56         6.66 o                         
   3   4  12        197.23        191.23        14.67 o                         
  -6   5  12        126.21        113.27        14.10 o                         
  -5   5  12          5.10          7.49         5.36 o                         
  -4   5  12          3.11          3.12         5.17 o                         
  -3   5  12         27.16         34.78         5.02 o                         
  -2   5  12         31.34         41.23         5.94 o                         
  -1   5  12          0.63          5.12         5.74 o                         
   0   5  12        328.72        346.70         8.62 o                         
   1   5  12        145.86        165.17         7.24 o                         
   2   5  12        155.29        165.81         7.77 o                         
   3   5  12         57.69         35.49         7.14 o                         
  -6   6  12        293.10        229.36        28.54 o                         
  -5   6  12        725.86        716.13        21.07 o                         
  -4   6  12        186.80        182.50         6.57 o                         
  -3   6  12         60.08         66.06         9.03 o                         
  -2   6  12        856.18        891.05        18.11 o                         
  -1   6  12        335.79        353.32         7.81 o                         
   0   6  12         48.39         54.67         5.64 o                         
   1   6  12          9.38          8.09         5.70 o                         
   2   6  12         48.42         53.67         7.84 o                         
   3   6  12        302.36        239.08        20.93 o                         
  -6   7  12        104.46         81.96        14.95 o                         
  -5   7  12         11.51         17.33         4.78 o                         
  -4   7  12          0.37          2.36         4.92 o                         
  -3   7  12         84.51         93.24         6.69 o                         
  -2   7  12        146.90        140.97         5.78 o                         
  -1   7  12         29.20         31.78         5.23 o                         
   0   7  12         58.80         61.55         6.13 o                         
   1   7  12        125.70         98.87        14.33 o                         
   2   7  12        174.26        171.25         6.75 o                         
  -6   8  12          0.83         -1.85         5.25 o                         
  -5   8  12          0.03         -0.89         4.81 o                         
  -4   8  12          1.85          4.61         5.98 o                         
  -3   8  12          2.01          6.80         5.00 o                         
  -2   8  12         36.09         35.67         5.40 o                         
  -1   8  12         32.94         26.60         5.59 o                         
   0   8  12          1.97          2.15         5.96 o                         
   1   8  12         16.79         19.16         5.71 o                         
   2   8  12         21.79         23.95         6.24 o                         
  -6   9  12         52.50         40.36         7.04 o                         
  -5   9  12        231.56        216.17         8.19 o                         
  -4   9  12        269.31        269.37        10.92 o                         
  -3   9  12        194.26        184.43         6.57 o                         
  -2   9  12          8.00          9.68         5.91 o                         
  -1   9  12         30.87         30.62         5.45 o                         
   0   9  12        200.50        213.94         6.27 o                         
   1   9  12        207.55        214.60         6.82 o                         
   2   9  12         38.29         38.13         6.22 o                         
  -6  10  12        223.34        157.76        31.79 o                         
  -5  10  12        236.42        210.79         9.95 o                         
  -4  10  12        124.33        125.75         5.26 o                         
  -3  10  12          4.11          6.93         5.84 o                         
  -2  10  12         30.99         29.41         5.14 o                         
  -1  10  12        182.12        203.99         6.55 o                         
   0  10  12        133.64        138.34         6.49 o                         
   1  10  12          7.65         11.45         6.58 o                         
   2  10  12         65.36         51.57         6.50 o                         
  -5  11  12        542.63        494.33        21.15 o                         
  -4  11  12       1153.56       1091.68        27.64 o                         
  -3  11  12        275.60        252.63         8.25 o                         
  -2  11  12        167.79        147.45         6.57 o                         
  -1  11  12         45.36         39.70         6.34 o                         
   0  11  12        337.47        339.00        13.46 o                         
   1  11  12        809.27        776.95        27.04 o                         
   2  11  12        202.13        171.33         6.84 o                         
  -5  12  12        357.58        304.83        13.88 o                         
  -4  12  12         80.15         67.74         6.45 o                         
  -3  12  12          1.09          9.05         5.64 o                         
  -2  12  12          7.70         10.32         5.60 o                         
  -1  12  12        135.43        132.19         5.79 o                         
   0  12  12         39.03         44.32         6.37 o                         
   1  12  12          0.71          2.53         5.93 o                         
  -5  13  12          1.49          7.17         5.95 o                         
  -4  13  12         50.02         45.33         5.40 o                         
  -3  13  12          1.47          9.58         5.13 o                         
  -2  13  12         12.78         16.23         5.20 o                         
  -1  13  12         70.24         83.02         5.93 o                         
   0  13  12          0.10          1.92         5.32 o                         
   1  13  12         54.05         60.38         6.27 o                         
  -4  14  12          0.39          9.15         6.35 o                         
  -3  14  12         23.38         26.24         6.34 o                         
  -2  14  12          2.70          4.60         5.70 o                         
  -1  14  12        130.90        115.36         6.09 o                         
   0  14  12        193.64        191.69        11.01 o                         
   1  14  12          6.56          8.91         6.28 o                         
  -4  15  12        202.21        193.00        10.82 o                         
  -3  15  12        293.94        272.33        10.46 o                         
  -2  15  12         73.25         65.24         5.63 o                         
  -1  15  12         51.77         57.18         5.64 o                         
   0  15  12         45.63         39.46         5.39 o                         
  -3  16  12         42.01         28.93         6.52 o                         
  -2  16  12         39.88         37.00         6.53 o                         
  -1  16  12         25.64         20.01         5.98 o                         
   0  16  12         85.18         73.20         5.88 o                         
  -3  17  12         70.89         59.74         5.54 o                         
  -2  17  12         45.64         39.32         6.19 o                         
  -1  17  12         32.80         30.77         5.33 o                         
  -5   1  13         21.40         25.81         5.74 o                         
  -4   1  13         46.85         36.17         5.20 o                         
  -3   1  13          2.01          5.63         5.46 o                         
  -2   1  13        163.09        153.66         9.99 o                         
  -1   1  13        212.36        223.86        13.09 o                         
   0   1  13         82.34         78.65         6.59 o                         
   1   1  13         30.16         28.51         7.47 o                         
  -5   2  13         24.21         17.65         5.67 o                         
  -4   2  13        102.08         94.63         5.82 o                         
  -3   2  13        397.46        402.65        10.02 o                         
  -2   2  13        647.92        666.60        25.89 o                         
  -1   2  13         36.76         40.45         5.74 o                         
   0   2  13        103.21         81.01         6.62 o                         
   1   2  13         51.02         44.88         7.72 o                         
  -5   3  13        402.13        337.31         7.95 o                         
  -4   3  13        206.11        198.85        15.42 o                         
  -3   3  13          1.94          4.63         5.50 o                         
  -2   3  13        110.93        120.85         6.03 o                         
  -1   3  13        582.72        541.75         7.87 o                         
   0   3  13        324.18        328.76        11.60 o                         
   1   3  13        285.23        266.48        19.50 o                         
  -5   4  13         66.74         52.24         9.36 o                         
  -4   4  13        226.52        219.46         7.44 o                         
  -3   4  13        150.76        155.31         6.40 o                         
  -2   4  13        149.10        157.66         7.75 o                         
  -1   4  13         53.28         56.12         5.82 o                         
   0   4  13         59.07         59.51         6.44 o                         
   1   4  13        127.64        107.43         8.01 o                         
  -5   5  13         34.21         19.73         5.81 o                         
  -4   5  13         34.68         28.69         5.41 o                         
  -3   5  13         32.78         32.96         6.12 o                         
  -2   5  13          4.63          9.99         5.57 o                         
  -1   5  13          4.62          7.57         5.20 o                         
   0   5  13         13.27         18.41         6.33 o                         
   1   5  13          1.14          7.44         6.80 o                         
  -5   6  13          1.76          3.71         5.01 o                         
  -4   6  13          5.35          4.69         6.77 o                         
  -3   6  13         23.01         15.45         4.53 o                         
  -2   6  13        104.43        109.04         7.69 o                         
  -1   6  13         15.25         14.52         5.62 o                         
   0   6  13         22.41         25.40         6.33 o                         
   1   6  13        278.70        248.41        20.08 o                         
  -5   7  13        210.67        184.48        25.83 o                         
  -4   7  13        158.21        148.62        11.15 o                         
  -3   7  13         19.62         12.70         6.82 o                         
  -2   7  13         72.11         74.49         6.40 o                         
  -1   7  13         63.91         69.76         5.50 o                         
   0   7  13        276.08        245.80         8.52 o                         
   1   7  13          1.99          0.33         6.57 o                         
  -5   8  13          1.87          5.63         5.14 o                         
  -4   8  13        402.20        365.29        21.99 o                         
  -3   8  13        376.79        386.07        13.95 o                         
  -2   8  13         29.18         14.17         5.66 o                         
  -1   8  13          3.11          7.13         5.24 o                         
   0   8  13         16.18         14.64         5.88 o                         
   1   8  13        410.09        360.05        37.81 o                         
  -4   9  13        240.74        230.71        11.25 o                         
  -3   9  13         13.92         17.78         5.22 o                         
  -2   9  13          8.40         10.24         5.70 o                         
  -1   9  13          1.02          5.13         5.82 o                         
   0   9  13         50.80         47.70         6.11 o                         
  -4  10  13        180.27        144.97        13.29 o                         
  -3  10  13         24.24         18.07         5.88 o                         
  -2  10  13          1.61          7.29         5.77 o                         
  -1  10  13         69.87         49.84         7.93 o                         
   0  10  13          0.41          2.42         6.00 o                         
  -4  11  13         18.72         24.38         6.05 o                         
  -3  11  13         25.60         16.79         5.56 o                         
  -2  11  13          0.33          1.19         5.98 o                         
  -1  11  13          1.19          5.17         6.29 o                         
   0  11  13        118.92        122.29         8.08 o                         
  -3  12  13         74.97         81.47         6.90 o                         
  -2  12  13         50.34         51.83         6.10 o                         
  -1  12  13         22.59         21.72         6.79 o                         
  -2  13  13          1.30          5.40         5.68 o                         
  -3   0  14          5.91          5.85         7.19 o                         
  -2   0  14         14.63         11.37         8.79 o                         
  -1   0  14        367.67        323.25        65.74 o                         
  -3   1  14        178.89        160.95        13.27 o                         
  -2   1  14        485.40        406.02        14.08 o                         
  -1   1  14        530.65        437.09         8.98 o                         
  -3   2  14          2.70          7.33         5.92 o                         
  -2   2  14         11.71          9.78         6.47 o                         
  -1   2  14         65.95         56.00         6.09 o                         
  -3   3  14          6.55          5.86         5.42 o                         
  -2   3  14          2.24          2.50         6.65 o                         
  -1   3  14          0.03          4.11         5.14 o                         
  -3   4  14         36.38         35.61         6.59 o                         
  -2   4  14          4.59          5.68         6.04 o                         
  -1   4  14         44.88         31.66         6.14 o                         
  -3   5  14        313.66        312.34        27.55 o                         
  -2   5  14        230.71        178.70         7.11 o                         
                                                                                
